# Supplementary material for: Quasi-Targeted Metabolomics Approach Reveal the Metabolite Differences of Three Poultry Eggs
Source: Foods. 2023 Jul 20;12(14):2765. doi: 10.3390/foods12142765 (PMC10379680; doi:10.3390/foods12142765)
Supplement: Supplementary file 1 [file foods-12-02765-s001.zip]

Archive with 5 entries (5 files):
- Fig S1.zip
- Fig S2.zip
- Table S1.xlsx
- Table S2.xlsx
- Table S3.xlsx
