# Supplementary material for: Quasi-Targeted Metabolomics Approach Reveal the Metabolite Differences of Three Poultry Eggs
Source: Foods. 2023 Jul 20;12(14):2765. doi: 10.3390/foods12142765 (PMC10379680; doi:10.3390/foods12142765)
Supplement: Supplementary file 1 [file foods-12-02765-s001.zip › Table S1.xlsx]

## Sheet: Table S1
Compound_ID	Name	Formula	Molecular Weight	RT [min]	Class(English)	CAS	all_Q_1	all_Q_2	all_Q_3	all_Q_4	all_Q_5	all_Q_6	all_Q_7	all_Q_8	all_Q_9	all_Q_10	all_Q_11	all_Q_12	all_H_1	all_H_2	all_H_3	all_H_4	all_H_5	all_H_6	all_H_7	all_H_8	all_H_9	all_H_10	all_H_11	all_H_12	all_D_1	all_D_2	all_D_3	all_D_4	all_D_5	all_D_6	all_D_7	all_D_8	all_D_9	all_D_10	all_D_11	all_D_12	all_QC1	all_QC2	all_QC3	all_QC4	all_QC5	all_QC6
Com_1_neg	Tauro-alpha-Muricholic acid sodium salt	C26H44NO7S.Na	537.69	9.01	Bile Acids	"25696-60-0"	155500	82440	78840	70030	74490	208200	121200000	79080000	57270000	44510000	106500000	164900000	53340	84710	31610	86140	41090	121300	39680000	67560000	26170000	60560000	42260000	55980000	303621	6348	482990	216216	228176	287604	322800000	72206565	82900000	62501406	380800000	312100000	28190000	26890000	28410000	28500000	27830000	27690000
Com_2_neg	2,3-Dinor-TXB2	C18H30O6	342.427	0.97	Eicosanoid	"63250-09-9"	4685	32140	27570	1705	2164	3634	14700	17090	14420	10290	3326	5446	36770	1882	31060	2087	2230	4558	5109	18230	13840	8454	11340	7900	1427	2918	28200	18100	1443	2216	3948	4886	3991	5013	2183	3706	5720	4731	4844	5507	3629	3321
Com_3_neg	Maltotriose	C18H32O16	504.437	0.7	Carbohydrates And Its Derivatives	"1109-28-0"	4765	3190	7360	2256	4478	5042	25330	28500	15430	17910	29730	24350	27470	17330	31650	22080	26890	22400	22730	18900	18520	30350	32980	40770	15680	112900	29160	25210	6397	10820	24400	21740	20840	24970	21750	26590	18570	18890	22700	17330	13790	16340
Com_4_neg	12(S)-HETE	C20H32O3	320.466	13.03	Eicosanoid	"54397-83-0"	3925	4129	4260	3557	3694	4462	1927	1263	1981	1931	1500	1839	3445	3085	3089	2829	3232	3295	3900	1469	3059	3422	4876	1496	2673	3391	3234	2653	2465	4845	2579	5318	4526	7756	8404	3296	1682	1714	1511	2187	1756	1174
Com_5_neg	1,5-Anhydro-D-Glucitol	C6H12O5	164.156	1.11	Sugar Alcohols	"154-58-5"	5225	3499	3501	3331	2807	4442	5242	4728	3805	2448	3159	2888	2364	8384	3494	5971	4886	8519	2450	3289	3674	4191	3827	5922	1605	2443	4020	2471	4546	5960	4205	3494	3828	1769	2991	4038	5682	3139	2255	5350	6325	2996
Com_6_neg	1,3-Dimethyluric Acid	C7H8N4O3	196.163	11.3	Organic Acid And Its Derivatives	"944-73-0"	23590	27180	26470	34920	21950	24930	25070	25420	34150	31830	20990	19460	31060	25990	24720	26800	24690	26400	21460	23780	22700	25790	24470	25130	23480	25650	27430	23970	20300	20720	28110	30150	25830	25040	26770	35370	23050	25380	24120	24650	21490	20090
Com_7_neg	1-Methylhistamine	C6H13Cl2N3	198.09	0.95	Polyamine	"6481-48-7"	73040000	86760000	93940000	95340000	84400000	94390000	70730000	67590000	62490000	61880000	58980000	62490000	84910000	87570000	87400000	89930000	89980000	87210000	65590000	68390000	66700000	66650000	65650000	70830000	73930000	90100000	67000000	63720000	65110000	77470000	65570000	63590000	63430000	67250000	64870000	66060000	67930000	62070000	61770000	60230000	62740000	61960000
Com_8_neg	D-Glucose 6-phosphate	C6H13O9P	260.136	0.92	Carbohydrates And Its Derivatives	"56-73-5"	2857000	1129000	2470000	1372000	938600	1935000	1070000	1510000	1396000	1253000	1182000	1068000	1752000	1584000	1634000	2226000	1354000	3116000	774900	734200	561700	759100	783800	810400	6943000	6365000	4284000	3864000	4500000	5441000	700800	659200	689900	1140000	719300	786300	4082000	3932000	3734000	3665000	3504000	3499000
Com_9_neg	5'-Adenylic acid	C10H14N5O7P	347.221	1.036	Nucleotide And Its Derivates	"61-19-8"	6993	21590	64780	24000	23340	32350	9257	34370	21510	22420	33260	17990	11960	8834	9437	9990	9592	10500	3944	3268	5123	4373	8428	6965	14290	59440	19360	27600	11660	42730	5152	2189	9635	9636	3553	2922	9737	21340	11980	8332	15460	13940
Com_10_neg	UMP	C9H13N2O9P	324.181	1.037	Nucleotide And Its Derivates	"58-97-9"	662900	587100	816500	271300	444000	756000	109400	149900	130300	154100	127700	94800	647200	560400	477100	665700	729100	771500	47050	42310	30010	27920	91000	89980	7090000	8099000	3395000	3977000	4184000	6923000	60580	25990	13260	92440	16730	48490	1042000	794900	872600	801300	873000	793800
Com_11_neg	L-Threonine	C4H9NO3	119.12	0.888	Amino Acid And Its Derivatives	"72-19-5"	228500	228300	275000	499100	301200	250200	3174000	3366000	2842000	2675000	3020000	2889000	138500	134300	157200	173900	197900	200500	3712000	3933000	4228000	4091000	4064000	4685000	86730	83660	242900	47080	79970	89800	3550000	2447000	2787000	2656000	3542000	3055000	3607000	3154000	3097000	3194000	3790000	3648000
Com_12_neg	Deoxyguanosine	C10H13N5O4	267.241	3.181	Nucleotide And Its Derivates	"961-07-9"	25800	20620	25920	26830	9658	5497	67480	12210	4601	34570	10910	15220	5689	4958	5208	4814	4779	4577	2138	4560	1530	5820	2837	9658	6940	7064	6484	5211	4022	1273	7548	9537	7876	15837	7616	5324	6706	7262	5385	5345	5156	4733
Com_13_neg	Trehalose	C12H22O11	342.296	0.962	Carbohydrates And Its Derivatives	"99-20-7"	6700	7174	67270	3242	4964	11060	40640	40130	36580	28190	14050	14960	6302	8268	5180	883711	3725	14180	10420	48660	33450	27330	41190	16490	854987	9734	3064	51310	4654	4438	4760	4293	7635	6749	7426	12500	17120	19110	14360	19990	17910	16410
Com_14_neg	L-Asparagine	C4H8N2O3	132.12	0.843	Amino Acid And Its Derivatives	"70-47-3"	109300	125600	119000	165900	95880	79760	11290000	12650000	9490000	9036000	10000000	8537000	21440	15060	30700	26730	28540	24530	12540000	16160000	13490000	14810000	15210000	14670000	48150	55720	69050	35440	57340	82700	11380000	9023000	9112000	7309000	9867000	9807000	7269000	6059000	5883000	6808000	6804000	6892000
Com_15_neg	Biopterin	C9H11N5O3	237.215	2.097	Organoheterocyclic compounds	"22150-76-1"	12570	4438	8103	3342	2752	6224	145000	134500	95390	83270	106600	121200	7523	10410	2978	10120	2987	10060	80980	91550	79770	105800	79210	66750	7203	12170	1336	6245	2318	1789	91870	71600	78430	73820	78890	72780	42270	50830	61170	65090	45370	36830
Com_16_neg	Shikimic Acid	C7H10O5	174.15	5.24	Alcohols and polyols	"138-59-0"	120300	103000	124300	138900	78910	149300	1280000	1789000	1958000	1711000	1720000	2699000	328300	252000	293200	265200	275600	296000	891700	905800	822600	950200	1223000	797000	227600	252300	132300	146600	178700	292600	2137000	1845000	1642000	2174000	2189000	2627000	909300	900500	884300	855400	864900	866800
Com_17_neg	4-Hydroxyphenylacetate	C8H8O3	152.15	0.7	Phenols And Its Derivatives	"156-38-7"	329300	470300	402000	383400	251600	299200	841500	565600	505600	444700	498800	649600	518900	623800	699100	686800	583600	591000	544100	517600	612500	632200	568500	583000	549100	510000	374100	320000	407800	416500	546300	514900	549000	541200	771900	661200	558700	677800	422800	628000	513000	677400
Com_18_neg	Beta-Alanine	C3H7NO2	89.09	4.54	Amino Acid And Its Derivatives	"107-95-9"	7791	8466	6591	13502	8832	6551	9654	8509	12710	14450	11250	12300	5692	5584	7006	6241	6756	6390	6730	8017	6657	10850	10820	8140	19279	16180	8992	5391	11108	6042	8702	9442	6642	10400	9482	8353	4441	5051	4505	3553	4012	5343
Com_19_neg	Erythronolactone	C4H6O4	118.09	4.03	Organoheterocyclic compounds	"15667-21-7"	31770	27040	29280	22200	23760	33670	22560	30860	22580	24360	17760	25480	32870	30790	24930	26870	31510	27010	22950	29280	25110	28000	27460	26600	27420	40990	26970	36900	30600	23450	24920	25700	26840	35200	25520	22690	43710	31390	39650	43870	49240	49370
Com_20_neg	Pyrroloquinoline Quinone	C14H6N2O8	330.21	6.3	Organoheterocyclic compounds	"72909-34-3"	26590	34440	42860	26660	35490	42840	24400	24910	26400	24650	19280	22670	48630	29310	41700	36030	30380	46520	19410	20900	20550	19330	20530	20800	39760	39790	28870	30480	29560	37130	17680	23120	19230	17030	19120	18800	29070	29970	24790	29450	24580	21640
Com_21_neg	Hydroxyphenyllactic acid	C9H10O4	182.17	5.07	Organic Acid And Its Derivatives	"306-23-0"	3365	2984	5684	3607	3863	8528	35990	38760	34420	30890	30540	34830	3747	3350	3130	3968	3754	3868	32800	23700	15860	28430	43490	35150	6606	10070	10180	3746	5741	5013	57780	62020	52720	56910	58440	49610	22610	18950	24050	22660	22740	19280
Com_22_neg	4-Hydroxyphenylethanol	C8H10O2	138.16	7.61	Phenols And Its Derivatives	"501-94-0"	243800	254800	237800	217700	163700	237400	296500	43600	205600	189800	155500	202500	178400	197300	231300	404800	173900	183900	192200	219000	327100	291600	225500	191900	197300	161600	240600	209800	185000	215700	200900	234700	214700	193000	211700	271200	224300	181200	231100	202700	230100	233900
Com_23_neg	3b,7b-Dihydroxy-5-androsten-17-one	C19H28O3	304.424	0.96	Hormones	"2487-48-1"	86920	60410	62470	37760	96320	69230	13502	2563	3286	6505	8417	3269	85780	63290	79240	76460	83650	93340	11630	11950	9102	7273	13760	10890	53990	145000	64560	44500	63020	51090	7244	7279	9189	9485	9496	5792	31530	29870	33360	28180	37640	37030
Com_24_neg	13,14-dihydro-15-keto-PGD2	C20H32O5	352.465	1.04	Eicosanoid	"59894-07-4"	6512	9017	2693	8028	3301	7586	5869	21730	13310	14870	11370	8930	5045	2760	4166	4959	3798	6759	9591	10410	10080	22660	12670	13610	3003	3481	4527	4595	3442	3359	6366	5092	18080	7500	5931	5833	5276	3479	4831	3274	4327	2908
Com_25_neg	dCMP	C9H14N3O7P	307.197	1.04	Nucleotide And Its Derivates	"1032-65-1"	11400	16087	13410	10870	10940	10400	20300	34220	15890	19580	16980	28820	12418	11180	10150	12750	4649	17860	33500	31200	24600	20510	38130	27880	15490	14630	12170	12580	20200	13160	17310	16860	20260	14360	29450	25230	28740	23480	21640	30480	26980	23790
Com_26_neg	Xylitol	C5H12O5	152.146	0.92	Sugar Alcohols	"87-99-0"	4130	3533	2472	2659	3654	4431	3812	5280	10280	12950	16700	3401	3756	3988	3873	3468	4333	4001	4202	3496	4936	4212	5616	7374	2637	4892	3972	2102	2097	5208	1682	10910	6009	7412	6080	7737	2116	3868	2409	4214	2465	2451
Com_27_neg	4-Hydroxy-2-oxoglutaric acid	C5H6O6	162.098	0.74	Organic Acid And Its Derivatives	"1187-99-1"	1285000	1445000	1738000	1463000	1372000	1377000	2078000	2009000	1815000	1853000	1978000	1960000	2199000	2189000	2537000	2092000	2261000	2246000	2051000	1946000	1987000	2374000	2194000	2270000	2107000	3312000	2428000	2061000	1717000	1713000	1964000	1855000	2002000	2093000	1901000	2043000	2011000	1922000	1929000	2024000	2048000	2023000
Com_28_neg	4-Methylpentanoate	C6H12O2	116.158	0.89	Organic Acid And Its Derivatives	"646-07-1"	13995	16320	23830	15888	40440	26820	140700	116000	78290	85170	115000	111700	20293	25557	16377	15610	26922	39395	111300	114700	103000	140300	124000	118000	8928	20410	11010	6300	5509	8957	118400	141800	142400	152500	145900	148200	86090	54880	77650	83320	90410	99750
Com_29_neg	beta-Hydroxyisobutyrate	C4H8O3	104.104	2.4	Organic Acid And Its Derivatives	"2068-83-9"	36750	21250	27920	32600	15640	19450	69610	46990	46110	43730	38590	33170	23860	28600	25650	34260	23690	33880	48410	48370	49420	59380	56610	71950	59800	77880	37190	53960	35050	32380	42850	46870	35680	69080	55360	32840	43280	34510	36680	38370	38580	42910
Com_30_neg	Fructose	C6H12O6	180.063	0.92	Carbohydrates And Its Derivatives	"7660-25-5"	1208000	1889000	1410000	1312000	930900	1343000	407400	330600	284800	321900	301800	391600	1565000	1358000	961500	1540000	848800	1534000	199400	324300	329200	245900	470900	246000	1787000	1618000	1409000	1625000	1160000	1228000	270100	483900	207000	307700	356700	256200	591300	702500	1010000	465600	530100	466900
Com_31_neg	trans-2-Methyl-2-pentenoic Acid	C6H10O2	114.14	18.5	Fatty Acyls	"16957-70-3"	13880000	13670000	13270000	13630000	12890000	13480000	12760000	11260000	11740000	12650000	14240000	14540000	14760000	14500000	15210000	14480000	15150000	14910000	15520000	14840000	15840000	14820000	14630000	14270000	14660000	14530000	13970000	14280000	14250000	14420000	14030000	14290000	14560000	14230000	14210000	14030000	14090000	13070000	15110000	14710000	15150000	14130000
Com_32_neg	Nonadecanoic acid	C19H38O2	298.5	18.28	Fatty Acyls	"646-30-0"	740200	1560000	1492000	1345000	1306000	1181000	1292000	1458000	1225000	1954000	599400	867400	812000	1821000	800600	1744000	738400	1812000	1614000	1885000	1549000	1895000	989200	1885000	805100	1683000	787300	1547000	1630000	691900	1936000	1800000	1730000	1585000	1706000	1599000	1747000	2283000	1902000	1717000	1754000	1572000
Com_33_neg	Monobutyl phthalate	C12H14O4	222.24	9.719	Organic Acid And Its Derivatives	"131-70-4"	41560	39970	49760	47830	23680	26050	21680	22970	48160	45630	38270	35010	36030	35910	39350	44170	38110	45010	49720	44370	45250	39650	35760	42790	38760	37960	38070	37670	39800	38990	41400	38240	40040	44420	38040	43470	40700	46080	35550	41800	41630	40780
Com_34_neg	D-Ribose	C5H10O5	150.13	0.92	Carbohydrates And Its Derivatives	"50-69-1"	20550	16270	26900	19180	11490	28480	43760	40280	27040	20950	20870	22450	5148	7778	12376	23350	11313	9614	29670	22820	30250	31930	32030	25300	35240	24020	31040	23790	34350	39900	46900	35090	54090	62520	64070	63900	26870	18730	21280	28180	22370	12630
Com_35_neg	2-Hydroxy-3-methylbutanoic acid	C5H10O3	118.13	4.932	Fatty Acyls	"4026-18-0"	3235	9638	7072	11720	8975	4434	7720	7129	7598	7544	7027	11740	5105	8236	6338	14090	2870	7021	11020	13990	9657	25330	14300	20810	10260	16520	9178	11200	3718	5078	21820	22660	15820	33960	13720	17280	12480	9093	13520	11150	13160	10810
Com_36_neg	orotidine-5-phosphate			2.75	Nucleotide And Its Derivates		18490	24920	30940	24840	19030	28460	5045	14050	1453	15230	20610	14330	7196	9609	6055	10410	5892	6904	3922	3191	5385	2599	6638	4837	11680	21840	14410	11330	12990	12770	7726	10171	8672	3970	9490	5960	11020	9395	10870	12310	9487	4565
Com_37_neg	2-Oxoadipic acid	C6H8O5	160.125	8.05	Organic Acid And Its Derivatives	"3184-35-8"	10460	8137	11560	11160	8292	10790	12980	9904	15480	11520	11740	10210	7730	7113	6873	8817	6860	8201	10520	12650	11940	15000	10730	13050	12750	10320	12160	9796	9377	11000	8699	9799	10150	10610	11130	13010	9740	8396	10360	8569	10690	10770
Com_38_neg	Phosphonotyrosine	C9H12NO6P	261.168	0.94	Amino Acid And Its Derivatives	"21820-51-9"	5638	16786	15377	16874	19071	16493	108800	95370	78300	95070	74900	66850	9043	14660	15620	16000	8920	9625	112900	92080	93090	117100	95980	104400	10840	28370	11740	11140	8135	9318	77430	82740	89300	74220	64280	73200	105500	110900	90460	112000	106500	102600
Com_39_neg	N-Propionylglycine	C5H9NO3	131.13	2.08	Amino Acid And Its Derivatives	"21709-90-0"	7524	6496	7771	10529	7371	7816	8476	9323	6728	6989	5137	7925	4843	5105	5161	5544	5365	6281	10600	11500	7218	14220	11180	9417	15648	13264	8541	4930	10492	5152	11570	5291	7658	7974	10200	8672	4528	3895	3574	3655	4888	4113
Com_40_neg	Nelarabine	C11H15N5O5	297.267	4.11	Others	"121032-29-9"	2071	2257	3217	2583	36070	2008	20160	9368	18650	16630	19520	18400	23810	27170	19710	25820	14330	70540	19800	20440	9038	11180	13200	17920	64200	92430	90160	42060	37950	56280	19080	8452	18740	17800	20140	20110	18720	17740	15200	15480	15040	14970
Com_41_neg	N-Oleoyl Glycine	C20H37NO3	339.513	14.62	Organic Acid And Its Derivatives	"2601-90-3"	10950	11160	15920	15170	13690	14040	5039	5025	9857	9519	7725	5231	4265	2984	3620	2181	3548	3070	13990	10380	14560	14780	13720	10700	4661	6478	4791	3215	3885	3625	7335	12130	15680	12640	11030	10860	8939	8739	8883	9039	8495	8676
Com_42_neg	Carbamoylphosphate	CH2NO5P--	139.004	0.86	Organic Acid And Its Derivatives	"590-55-6"	314000	330200	247900	399500	271700	234500	1427000	1850000	1240000	1030000	1397000	1151000	115100	95200	114800	74840	149400	141700	1984000	1581000	1275000	2257000	2106000	3260000	109400	186300	154300	93410	147300	196000	1523000	1076000	890400	1914000	1376000	1341000	964900	895800	875400	907600	839600	891200
Com_43_neg	carbamaoyl asparatate			1.07	Amino Acid And Its Derivatives		23410	36170	29790	30150	20510	30720	71500	124100	100300	120200	62460	76140	18100	12680	11200	17570	10870	13320	37790	41760	64700	40830	50730	48240	18120	14340	39190	13940	12790	17600	44530	55110	53150	37430	57070	56640	91160	73600	80710	79550	81790	63680
Com_44_neg	Butylmalonic acid	C7H12O4	160.168	0.7	Organic Acid And Its Derivatives	"534-59-8"	6071000	6949000	8846000	7672000	6492000	6678000	12480000	12490000	10660000	10330000	11200000	11660000	10600000	10410000	12300000	11060000	11780000	12330000	11950000	12060000	11300000	13230000	13090000	13150000	10870000	18560000	12660000	11400000	8429000	9032000	11850000	10360000	11890000	11790000	11530000	12520000	11200000	10160000	9793000	9877000	10790000	11380000
Com_45_neg	Anthranilic acid	C7H7NO2	137.14	1.44	Benzoic Acid And Its Derivatives	"118-92-3"	76660	70550	69060	100400	45270	71450	68260	52050	75200	79840	49470	47330	9695	23877	8979	7759	6240	25204	34530	53780	29030	43880	38790	76250	5944	18330	10320	16840	8531	11400	19900	26530	20600	80160	24000	19720	35840	27700	28360	37020	41520	30030
Com_46_neg	Alloxan	C4H4N2O5	160.085	0.7	Organoheterocyclic compounds	"2244-11-3"	17630000	20240000	24270000	20880000	20650000	19380000	27410000	26700000	23440000	23130000	25400000	27050000	29450000	27770000	32390000	29040000	30550000	31370000	28340000	28800000	26280000	31350000	29810000	31250000	28500000	44490000	31840000	29780000	23180000	23970000	27680000	25170000	28060000	28420000	27170000	28110000	26510000	26170000	24690000	25470000	28800000	27430000
Com_47_neg	allantoate	C4H8N4O4	176.131	1.06	Organic Acid And Its Derivatives		9259	12710	6333	12430	8412	10800	35080	71000	49890	84900	30390	40450	7986	9084	6208	3786	2760	6557	16720	25350	30730	24640	26000	22550	7605	9515	24860	3862	5967	7220	30100	26680	25920	25030	28670	23500	35860	33420	36520	34680	34970	46510
Com_48_neg	cis-4-Hydroxy-D-proline	C5H9NO3	131.13	2.26	Organic Acid And Its Derivatives	"2584-71-6"	33670	36940	42010	50100	40960	47000	1304000	1838000	1234000	1192000	1429000	1253000	19470	21220	23790	22400	19070	24620	1289000	1564000	1216000	1719000	1712000	1483000	8022	12960	14800	2757	7043	11270	1620000	1458000	1490000	1600000	1569000	1439000	790400	733500	741300	731000	768700	780000
Com_49_neg	cholesteryl sulfate	C27H46O4S	466.717	0.94	Hormones	"1256-86-6"	4992	3893	4222	4109	3737	4291	4287	5162	2118	1834	2485	3533	3174	3400	2773	2215	4654	1508	4976	3191	3874	4954	8128	2117	1910	2196	2658	3115	3084	1510	14500	5303	4327	6768	4957	3894	3531	4946	7445	5986	4291	3689
Com_50_neg	8(R)-Hydroxy-(5Z,9E,11Z,14Z)-eicosatetraenoic acid	C20H32O3	320.466	13.08	Eicosanoid	"105500-09-2"	4570	3789	4328	3861	3963	4520	2641	1270	2728	2470	3539	1837	3752	3931	2555	3529	4831	4666	6981	2837	3920	5532	4762	3956	12664	9113	3370	3115	7727	1424	4017	6866	6729	12580	11330	3394	2880	2514	3931	2499	4129	2587
Com_51_neg	6-Phospho-D-glucono-1,5-lactone	C6H11O9P	258.12	0.97	Sugar Acids And Its Derivatives	"2641-81-8"	5405	14760	6451	16970	4460	10070	6888	18760	9924	2540	11950	9478	3634	4237	4797	2500	5167	5135	9002	7850	6244	9469	9040	4053	3147	3786	3027	4994	4411	3277	5043	3059	5663	6686	7385	12170	22770	11890	19960	16510	16500	18760
Com_52_neg	6-Phospho-D-gluconate	C6H13O10P	276.135	0.98	Sugar Acids And Its Derivatives	"921-62-0"	7860	17756	9339	6173	7017	5451	82570	77710	65850	70730	74140	65480	5337	2435	3396	9279	6923	6943	44630	53300	69460	61040	30020	61980	32570	10300	5957	4780	3183	2242	72840	88970	71170	73590	64310	83710	61520	62330	71830	77880	74750	74100
Com_53_neg	Acetyl phosphate	C2H5O5P	140.032	0.9	Organic Acid And Its Derivatives	"590-54-5"	94460	115600	98500	151800	73350	110800	91770	85250	104800	88800	88280	82690	90930	56220	49420	88070	84760	70410	68560	69240	74270	68200	85130	80900	110600	109800	53800	52380	95140	57810	102100	77420	77350	63930	73090	92700	229000	219200	219600	241600	237800	232100
Com_54_neg	9,10-Dihome	C18H34O4	314.46	11.33	Eicosanoid	"53734-70-6"	4407	4528	3082	4709	3076	4320	17710	8859	6836	9325	10350	16700	2864	1822	3054	2222	2770	2122	2037	1938	1978	4631	3225	2735	2555	2764	1789	2921	2763	2164	2390	2646	2430	1934	2826	2233	3255	4498	5100	3086	4174	3297
Com_55_neg	ADP-ribose	C15H23N5O14P2	591.315	1.05	Nucleotide And Its Derivates	"20762-30-5"	10590	14990	54340	13050	17690	29780	7783	12560	28390	17420	26290	12530	7023	12120	7304	10270	2101	6517	6449	1728	5592	6011	2056	6297	4915	6283	2200	5609	2933	4521	8924	2571	7679	1382	2961	6212	6226	5878	6694	7331	8473	5140
Com_56_neg	N-Acetylglucosamine 1-phosphate	C8H16NO9P	301.1	0.91	Carbohydrates And Its Derivatives		5544000	5683000	4106000	4335000	5865000	11920000	673100	808900	759900	842100	556100	727300	1594000	1759000	1239000	1904000	2790000	2807000	193800	301900	148800	368400	247800	256700	3488000	5512000	2560000	1917000	2712000	2570000	119400	170800	233100	336500	174700	176600	2074000	2035000	2151000	2238000	2079000	1906000
Com_58_neg	L-Erythrulose	C4H8O4	120.1	1.04	Carbohydrates And Its Derivatives	"533-50-6"	6794	11481	13502	10508	9172	2714	16640	9007	8427	15658	8320	5649	10240	11280	13443	11235	9871	10077	17970	14900	24800	28000	25080	37600	9407	27641	10657	11864	5267	3037	15590	19940	17760	20500	27590	15100	10620	9528	13010	8329	9025	12920
Com_59_neg	D-Mannose 6-phosphate	C6H13O9P	260.14	0.87	Carbohydrates And Its Derivatives	"3672-15-9"	2673000	1055000	2185000	1190000	837300	1790000	1011000	1302000	1224000	1051000	979700	982300	1555000	1558000	1585000	2040000	1324000	3084000	619700	708900	500500	709500	707800	706900	6294000	5437000	3710000	3143000	3957000	5045000	630100	655300	608900	975100	660700	688800	3239000	3184000	3139000	3165000	3033000	3096000
Com_60_neg	4-Hydroxy-6-methyl-2-pyrone	C6H6O3	126.11	0.84	Organoheterocyclic compounds	"675-10-5"	43540	36540	41180	38160	43430	36630	456400	409400	551200	497600	484500	536000	32300	32160	44760	33550	33830	39870	160700	82690	144200	73480	135900	155000	41690	27080	50250	61580	55560	45190	57500	201900	102900	145800	117800	130200	139500	129200	130800	134000	138800	131400
Com_61_neg	Ethyl myristate	C16H32O2	256.42	15.68	Fatty Acyls	"124-06-1"	1542000	1425000	1742000	1506000	1442000	1381000	843700	735700	1014000	941400	803200	879000	1407000	1320000	1967000	1606000	1280000	1257000	537100	672200	892000	746200	721400	836000	2552000	2803000	1471000	1506000	1268000	1330000	688300	723600	749700	719900	780900	776800	1327000	1432000	1301000	1191000	1219000	1374000
Com_62_neg	m-Coumaric acid	C9H8O3	164.16	1.83	Cinnamic acids and derivatives	"588-30-7"	15560	6399	33060	13730	18340	29240	783900	1052000	874300	926900	954800	705000	5313	6569	8407	12830	7362	13230	904900	1092000	749700	1221000	902200	934000	12420	29728	22500	27700	25732	23693	853000	604300	656700	693300	708500	654600	345600	493300	473700	439800	418700	330800
Com_63_neg	Isocitrate	C6H8O7	192.12	1.46	Organic Acid And Its Derivatives	"320-77-4"	765100	771500	1143000	909300	736900	836800	2061000	2907000	11930000	2450000	1811000	3645000	3522000	4217000	1748000	2373000	2249000	2623000	3758000	18270000	2589000	5053000	4285000	4334000	295300	626800	443100	267700	244900	294700	12470000	21460000	15740000	21560000	17180000	14280000	4945000	3718000	4581000	3053000	3315000	4138000
Com_64_neg	gamma-Muricholate	C24H40O5	408.57	9.997	Bile Acids	"547-75-1"	3391	47282	102216	99587	76069	104871	76770	80331	296400	68256	580800	91813	63861	74421	83795	3164	59252	113489	33410	115004	14900	19570	66500	56990	12300	8503	32996	29175	26614	32404	1066000	1285000	588600	750000	262500	1417000	98260	108000	108200	104800	128400	96440
Com_65_neg	Glycodeoxycholic acid	C26H43NO5	449.628	10.677	Bile Acids	"360-65-6"	8087	2235	2308	8794	2041	3781	44650	14280	39910	19390	27910	31720	3188	7548	10220	8121	2773	9119	25970	18530	29030	32590	34960	17450	2330	13968	2859	8350	4803	6363	21346	6263	19671	3060	24616	22643	7884	11050	8596	13180	14070	11100
Com_66_neg	Orotic Acid	C5H4N2O4	156.096	1.15	Pyrimidines and pyrimidine derivatives	"65-86-1"	728700	691400	639400	615800	575100	581900	414200	404700	331500	461900	491500	460400	802800	837200	801300	805800	796900	868100	536200	459500	541400	390800	417800	487200	821400	783600	819100	915200	812800	808600	453600	475300	409300	459500	429900	398400	557400	579000	527200	540100	570100	611400
Com_67_neg	L-Fucose	C6H12O5	164.156	0.98	Carbohydrates And Its Derivatives	"2438-80-4"	6630	4063	5957	21150	12750	10050	13590	7017	9274	7219	15300	7918	9676	9555	9810	6938	5264	6771	7145	9114	16740	15700	10130	9279	10760	15440	11680	5680	3846	10200	7147	8255	9004	10660	13180	9247	13000	8158	11570	7484	7655	13230
Com_68_neg	Prostaglandin B2	C20H30O4	334.45	0.7	Hormones	"13367-85-6"	4924	4986	4045	4179	4262	3178	5010	10610	7217	9132	6069	11080	4603	3534	2960	4571	3643	4739	7282	10370	9933	3327	6865	7986	2743	5462	2723	4270	4187	3613	7710	7827	9050	7709	4855	7924	8805	10130	7729	3007	5158	9987
Com_69_neg	Uridine 5'-Diphospho-N-Acetylgalactosamine	C17H27N3O17P2	607.354	1	Nucleotide And Its Derivates	"7277-98-7"	144000	227000	468800	376600	410800	362300	25360	17130	20080	10080	10480	11490	195800	268700	382400	329800	249600	582700	1623	11477	10010	1571	12075	2043	24080	44620	23610	32530	18690	31030	6904	2596	13510	14619	5306	3419	97060	125100	120500	113600	138800	95930
Com_70_neg	D-Glucuronic acid	C6H10O7	194.14	0.894	Sugar Acids And Its Derivatives	"6556-12-3"	165800	211100	202100	267600	294200	323600	836200	1033000	398200	594100	496500	362000	285100	464100	252600	413000	387800	536000	537500	477100	430700	464000	546800	528800	117100	111200	109200	51250	107200	84480	617900	596800	759900	589100	883700	704300	598200	691400	658200	791600	690200	679400
Com_71_neg	L-Lactic acid	C3H6O3	90.08	1.487	Organic Acid And Its Derivatives	"79-33-4"	132500	187100	217000	177400	108700	198500	103100	74770	97700	77610	80010	80070	38080	61560	36840	40400	44340	63920	94940	112100	85970	87770	115000	135000	62380	105000	50150	52450	69630	58430	133100	121300	69950	148700	105600	111900	108400	93320	81130	89910	84310	92790
Com_72_neg	L-Malate	C4H6O5	134.09	1.089	Tca Cycle	"97-67-6"	515000	426300	701900	985400	303600	239600	6860000	6920000	4767000	4677000	5087000	5479000	170300	349800	235100	216900	178500	291700	4965000	5336000	4700000	6581000	5816000	4974000	72320	153600	70900	48080	13160	53970	2570000	1927000	1810000	3354000	3017000	2192000	2212000	1952000	1988000	2181000	2178000	2127000
Com_73_neg	Ureidosuccinic acid	C5H8N2O5	176.13	1.031	Amino Acid And Its Derivatives	"923-37-5"	18110	26390	19070	21200	17000	23720	77220	105900	62940	137500	44280	73180	9074	7847	5893	12430	7062	7280	39110	38420	54930	28340	31960	39120	15090	17610	40960	9179	11270	8470	39340	53510	44560	31290	50400	55400	65610	60320	62210	61320	78040	66180
Com_74_neg	L-Gulono-1,4-lactone	C6H10O6	178.14	0.948	Sugar Acids And Its Derivatives	"1128-23-0"	44100	30430	42850	42880	46310	34070	6161	16370	10650	17440	13910	11910	3052	27550	6984	9503	11790	2599	14590	9733	13060	9881	12170	8837	6166	5620	4019	4572	4502	4803	9199	8657	7896	6617	17360	6806	17200	18800	10490	23050	19330	11930
Com_75_neg	3-Methyladipic acid	C7H12O4	160.17	5.747	Fatty Acyls	"3058-01-3"	35080	30350	35460	30710	38060	36190	57970	64400	53530	58320	50890	54130	28880	29420	26040	28800	26930	30020	49700	60150	60450	59590	57190	56040	38030	33420	34750	29370	27920	27750	55230	62520	60660	57840	53850	66330	46550	39320	40980	45900	44660	45480
Com_76_neg	Erucic acid	C22H42O2	338.568	2.37	Fatty Acyls	"112-86-7"	10871	3169	15525	11584	3295	3215	125300	135900	88970	117100	180200	210700	2147	5806	4515	4966	4868	5691	181500	194900	153700	179100	170200	142500	2169	12404	9708	1603	7752	7824	122300	125200	103500	131700	124900	115100	77900	105200	123100	146200	98120	78650
Com_77_neg	CTP	C9H16N3O14P3	483.156	0.87	Nucleotide And Its Derivates	"65-47-4"	5645	8877	4347	6422	3489	2229	25580	36430	19640	28150	29190	31910	4913	3186	4294	3253	3814	3259	29400	23740	15200	34920	26700	30120	4453	3462	4475	1992	2540	3995	26550	32090	20990	39430	30160	27310	11250	5580	9794	6127	5960	8012
Com_78_neg	Phosphocreatine	C4H10N3O5P	211.113	0.91	Organic Acid And Its Derivatives	"67-07-2"	6041	4993	6366	3694	6021	11410	8605	6996	6855	7378	3662	6637	4133	1836	2550	4776	5447	5001	5162	3847	4037	6411	8038	4544	4777	5027	6139	6029	3901	7364	3494	5595	7339	4032	7040	4300	13400	10420	8375	10200	10350	5954
Com_79_neg	L-Histidine	C6H9N3O2	155.15	0.76	Amino Acid And Its Derivatives	"71-00-1"	44430	47660	45340	59790	61700	64650	4785000	4988000	4448000	3559000	4990000	4584000	15310	19040	16190	15170	20060	28050	4788000	6317000	4674000	5626000	6040000	5363000	18760	7301	39310	6683	10210	18980	8692000	6180000	6413000	6026000	6733000	6091000	1804000	1705000	1702000	1644000	1625000	1640000
Com_80_neg	D-threo-Isocitric acid	C6H8O7	192.124	1.41	Organic Acid And Its Derivatives	"6061-97-8"	270800	310400	376000	262100	201600	301200	1427000	1663000	1351000	1528000	1070000	1804000	865900	1317000	679300	794200	741000	895200	2249000	2593000	1706000	2987000	2290000	2680000	121500	291400	175100	102500	95850	150600	8485000	12830000	10610000	17810000	15700000	11920000	1864000	1726000	1638000	1814000	2029000	1797000
Com_81_neg	Stearic acid	C18H36O2	284.477	2.27	Fatty Acyls	"57-11-4"	65880	78630	100400	132800	80200	108000	10550000	14970000	11360000	11470000	13490000	12070000	44490	32300	1306870	24300	1252802	1320158	11970000	14770000	11170000	15360000	15800000	13870000	1286739	2135189	19690	53900	993195	968287	15060000	13830000	13580000	14160000	14650000	11950000	7230000	7144000	7091000	6587000	6845000	7152000
Com_82_neg	D-Glyceraldehyde 3-phosphate	C3H7O6P	170.058	7.37	Organic Acid And Its Derivatives	"591-57-1"	4594	4014	2402	3302	4816	2206	4695	4497	3755	3955	4325	2862	3521	3309	4617	3253	5547	3194	3316	3965	4305	5162	4351	3003	5115	3221	3902	4991	3511	3551	3719	4529	2884	3392	3086	3690	3763	4129	4183	4703	5001	4806
Com_83_neg	DL-o-Tyrosine	C9H11NO3	181.189	1.81	Organic Acid And Its Derivatives	"2370-61-8"	539400	567900	852600	640300	565300	827800	31600000	40380000	29990000	32170000	34970000	31410000	230800	321100	258500	289400	280700	367400	37070000	49060000	33210000	50970000	44660000	41860000	197800	221800	178700	102700	163200	180000	39720000	30240000	31320000	32210000	32150000	31220000	18090000	18490000	17890000	17770000	17870000	16980000
Com_84_neg	D-Lactic acid	C3H6O3	90.08	1.44	Organic Acid And Its Derivatives	"10326-41-7"	197800	216800	261800	238100	138600	243900	138500	108000	115500	118900	135600	108700	59070	77840	68410	73900	60530	80880	124700	175600	106100	124000	128600	170100	84840	111300	51660	64400	85650	106100	146600	122400	92570	212500	159500	156200	136300	123400	111600	102700	124000	128300
Com_85_neg	Dihydroxyacetone phosphate	C3H7O6P	170.058	0.9	Carbohydrates And Its Derivatives	"57-04-5"	18470	16480	15770	30850	28260	23160	60390	86510	44970	69350	45700	39350	10930	12440	13130	12480	11560	19390	67720	59250	74280	85430	55210	86330	26820	22220	23900	18620	42650	19620	55130	45110	70760	90400	98210	75300	112000	77760	73610	100300	92050	86720
Com_86_neg	Sucrose	C12H22O11	342.297	0.99	Carbohydrates And Its Derivatives	"57-50-1"	4265	3247	59800	3280	38450	5622	29810	24550	15520	12870	11890	5789	92640	6410	881191	1694	47010	7771	10480	28810	13320	12270	19620	8722	3212	4685	71070	32600	1871	52320	3160	3718	7993	8426	3467	4558	7266	10800	9086	13220	8093	8431
Com_87_neg	D-Ribose 5-phophate	C5H11O8P	230.11	0.89	Organic Acid And Its Derivatives	"207671-46-3"	40600	27060	41860	21420	30780	33080	52670	59170	39370	23560	34390	31980	24320	22150	26030	29390	26190	28510	43550	43080	25180	40480	44280	55360	21620	52880	46800	24810	72120	34850	73470	62820	36630	139300	90660	79060	84360	70170	70730	56930	69530	49990
Com_88_neg	D-Mannitol	C6H14O6	182.172	18.79	Sugar Alcohols	"69-65-8"	56680	48090	35510	35300	40370	11070	36400	45800	54290	39790	11590	31930	28860	16500	28180	15140	33520	7084	8378	43670	15500	12310	19530	21840	35480	17740	3554	26240	34900	5301	11620	23634	14770	1814	41060	36130	50950	44090	32600	29400	35900	43460
Com_89_neg	D-Xylulose 5-phosphate	C5H11O8P	230.11	0.9	Carbohydrates And Its Derivatives	"4212-65-1"	150300	129700	222600	145500	187400	151800	192900	183100	149100	150500	160900	176400	85400	66600	86110	88050	73210	125500	195000	122100	139700	126600	149000	224900	242700	259600	192300	194400	255700	240000	343700	207300	163900	321600	297900	253100	250900	228600	236700	204900	202100	221800
Com_90_neg	D-Xylonate	C5H10O6	166.129	0.91	Organic Acid And Its Derivatives	"526-91-0"	68990	118800	175100	126600	94430	134700	434400	458200	460900	332700	521500	406700	74260	101900	101000	111900	78810	136400	460000	484300	583000	705200	492600	580400	195400	159100	114300	89350	131700	139800	733800	942300	854000	979200	895700	903000	430600	350200	373400	379700	361800	383500
Com_91_neg	dUMP	C9H13N2O8P	308.182	0.92	Nucleotide And Its Derivates	"964-26-1"	7748	10430	10200	6588	6810	9109	133900	83330	88920	105300	111300	158200	9268	6450	10572	11170	9098	10960	47560	38640	27360	57220	32400	62320	7613	25700	20260	8662	15500	10590	94490	131100	113500	429600	182300	78520	131300	77020	123700	138100	75880	108300
Com_92_neg	Ethylmalonate	C5H8O4	132.115	6.37	Organic Acid And Its Derivatives	"601-75-2"	4111	2437	2277	2175	2756	2838	3491	3061	2510	3531	4636	1612	3174	2439	1728	1765	3507	4041	4113	3982	3458	4608	3986	4253	2163	2397	3365	2627	1834	5752	2594	3965	2391	3860	1437	3419	2867	1634	2326	3534	3116	4853
Com_93_neg	Thymidine 3,5-cyclic monophosphate	C10H13N2O7P	304.193	4.2	Nucleotide And Its Derivates	"6453-60-7"	3781	4915	4453	3505	3247	4157	2724	2112	2344	1595	1668	1741	6008	3031	3054	2966	3653	4041	4555	5391	3814	1294	4282	1516	2586	4131	3054	1967	2787	5701	1772	1210	1446	2170	1524	1356	1989	1575	1040	1516	1668	929
Com_94_neg	2-Methylpentanedioic acid	C6H10O4	146.14	5.012	Organic Acid And Its Derivatives	"617-62-9"	12590	13310	9011	7869	7028	22930	31240	27910	18320	20890	15990	27020	1500	7023	8064	5999	10020	1499	20600	24630	105600	31210	20160	25490	4206	4358	7096	6974	7535	2043	27260	48890	40280	57090	30150	34300	40180	38370	38400	33610	32710	34880
Com_95_neg	Methylmalonate	C4H6O4	118.09	1.938	Organic Acid And Its Derivatives	"516-05-2"	49130	41270	51550	49690	31460	27530	797200	640900	786500	493900	579600	576700	28330	36950	28540	30000	20610	26560	466700	461200	392100	539100	637200	646700	17190	22980	15300	13590	14270	16840	474700	478200	387500	445200	574900	439200	248600	209300	219300	220700	238300	257000
Com_96_neg	Dulcitol	C6H14O6	182.17	0.897	Carbohydrates And Its Derivatives	"608-66-2"	54170	38600	40360	48200	49790	75270	61960	45720	82700	50700	66370	69490	172400	150500	102600	142600	210500	132800	84220	41910	85330	47080	62580	81230	41300	44110	47710	50040	56730	61090	69710	41010	31510	48030	56060	76600	73950	70310	64430	68430	78980	71220
Com_97_neg	Gluconolactone	C6H10O6	178.14	1.02	Amino Acid And Its Derivatives	"90-80-2"	37120	31150	43640	48680	36580	38280	17440	8429	6442	10560	10440	5293	18410	33510	18580	24910	21130	39220	6558	7468	10120	10750	8477	11730	26120	20910	20270	13990	31280	15820	7806	5877	6007	9816	20270	13800	20750	14660	5997	29700	13090	18160
Com_98_neg	DL-Panthenol	C9H19NO4	205.25	4.647	Fatty Acyls	"16485-10-2"	3492	5038	5656	4444	5487	4325	1679	2804	3990	1321	2363	2977	13700	2819	2845	3648	5761	8518	12150	17350	6020	9161	8854	5502	2066	8574	2159	2183	4397	5752	3357	2406	2873	2575	2717	1856	5021	5180	4466	4173	3490	4872
Com_99_neg	Tiglic acid	C5H8O2	100.116	1.07	Fatty Acyls	"80-59-1"	605000	1076000	1199000	843800	1240000	1362000	1373000	1927000	2387000	2233000	1935000	1711000	200800	330600	286700	340400	189600	201400	866300	1137000	1223000	2007000	1642000	1171000	405500	450600	292800	242000	290400	227400	1597000	2275000	2020000	2987000	2545000	2424000	1428000	1259000	1164000	1053000	1041000	1048000
Com_100_neg	Homo-Gamma-Linolenic Acid (C20:3)	C20H34O2	306.483	7.41	Eicosanoid		2255	3394	3916	1840	3689	4604	6666	6853	5035	5439	5350	5874	1621	2557	1954	2113	2132	3243	4131	4379	4102	893	5981	4636	3263	1845	3502	3324	2474	1855	8004	9529	7363	13023	7825	7643	3820	3519	7192	9963	10430	15390
Com_101_neg	Oxaloacetate	C4H4O5	132.072	0.71	Organic Acid And Its Derivatives	"328-42-7"	1575000	1985000	2195000	1913000	1873000	1721000	3466000	3932000	3956000	3653000	3529000	3467000	3270000	3079000	3854000	3211000	3193000	3173000	3185000	3154000	2825000	3512000	3603000	3739000	2951000	5243000	3411000	3134000	2368000	2518000	3624000	3084000	3567000	3435000	3206000	3205000	2902000	3438000	3058000	3055000	2936000	2998000
Com_102_neg	(+/-)-Equol	C15H14O3	242.27	7.83	Hormones	"94105-90-5"	4191	5055	4334	3679	3575	4779	3148	6153	7044	5802	4599	4095	3174	4144	3147	3353	3507	4041	2325	3506	2414	4419	2593	3662	2521	3255	3365	2627	2812	5752	1835	3388	2021	2102	3095	2953	2313	2776	1937	1686	1351	1090
Com_103_neg	alpha-Benzylsuccinic acid	C11H12O4	208.211	0.71	Organic Acid And Its Derivatives	"884-33-3"	40400	61410	56860	57590	58430	46320	251500	262000	161700	144200	173600	170200	83470	71090	119200	68470	103300	91330	190700	210000	162800	261100	288900	254100	89520	224500	109700	80440	69380	48350	258900	202400	242500	208400	221300	224100	164400	114500	112600	108600	142200	152600
Com_104_neg	6-Sialyllactose	C23H39NO19	633.551	0.73	Carbohydrates And Its Derivatives	"35890-39-2"	5713	5482	1591	4976	5714	5636	11910	8033	6438	6122	10230	7748	6083	3205	9565	1917	6389	2262	6720	6753	4472	7417	11870	9581	3833	17570	6393	3502	4004	4356	6127	7967	7710	7033	6392	5102	3828	4138	8952	4140	6097	1917
Com_105_neg	Trehalose 6-phosphate	C12H23O14P	422.276	0.96	Carbohydrates And Its Derivatives	"4484-88-2"	24460	31970	37810	32080	23720	44930	31450	45740	26420	22760	20950	30980	17140	11200	14910	22260	21630	17570	21870	30230	33710	15990	20500	11450	21080	35050	40440	19870	37670	28360	16220	13680	35330	21410	12190	21500	60290	46030	56540	59210	62070	62700
Com_106_neg	Homotaurine	C3H9NO3S	139.17	0.84	Organic Acid And Its Derivatives	"3687-18-1"	12153	16626	13670	22190	30310	10980	24520	24572	20775	23290	7840	10140	6826	16160	15366	15698	16620	15670	16500	16760	21831	29070	10930	14540	10010	21568	11330	8475	6455	12424	12580	17040	38500	15500	14310	41200	20090	16560	21580	26830	23700	18570
Com_107_neg	Glycylglycine	C4H8N2O3	132.12	0.8	Amino Acid And Its Derivatives	"556-50-3"	14293	5145	4359	4558	2657	4304	76980	81280	49080	66190	57620	65160	5194	5862	9335	5577	7944	5301	44380	94820	78180	82470	65340	59970	6853	13480	11800	7087	6720	3379	54130	33120	54730	29650	50160	47850	36060	34880	25720	29560	27500	29940
Com_108_neg	Allitol	C6H14O6	182.172	0.91	Sugar Alcohols	"488-44-8"	61580	68060	64400	58830	69580	100300	70870	54940	99230	49300	68250	89550	262200	262500	225300	244200	375500	179200	76850	69560	108700	75590	74630	83350	55210	78740	66130	58360	85580	91710	91170	53410	47540	66930	72900	92430	100800	93270	102200	80040	81600	82450
Com_109_neg	Undecylenic acid	C11H20O2	184.28	6.665	Fatty Acyls	"112-38-9"	225300	256800	138800	209300	198000	262600	156200	160400	163600	186700	151900	205100	257100	159200	206100	111300	119400	129700	140700	137100	145200	105600	201100	217200	246300	236600	198900	251300	177300	216100	164100	198800	239000	210500	202200	165500	199000	194100	183800	197700	192500	209200
Com_110_neg	scyllo-Inositol	C6H12O6	180.16	0.853	Carbohydrates And Its Derivatives	"488-59-5"	380500	494600	498600	577200	570000	966400	573100	520300	692400	619700	672400	555700	1966000	1672000	1125000	1336000	2009000	1924000	638000	555900	461600	678900	539300	610500	481700	543900	378300	311600	448400	483700	320100	287700	304100	388800	367300	328700	470300	508200	467300	456700	446100	432500
Com_111_neg	Succinic acid	C4H6O4	118.09	1.936	Tca Cycle	"110-15-6"	166100	138900	168400	155900	110800	101900	2485000	1945000	2458000	1684000	1784000	1763000	100500	128200	94520	85280	59000	93010	1429000	1376000	1250000	1593000	1930000	1895000	61740	85080	51060	42280	38360	33140	1432000	1472000	1105000	1343000	1686000	1323000	803600	704200	685900	707200	757500	804600
Com_112_neg	Thymidine	C10H14N2O5	242.23	4.289	Nucleotide And Its Derivates	"50-89-5"	4749	12170	5755	4878	3627	7658	5881	8330	3698	5905	3273	7833	3174	4571	3384	3670	3507	4041	3032	2335	3316	3967	2899	3434	2580	3143	3365	2627	3007	5752	3853	3915	2956	3489	2472	2323	2298	2822	2101	3172	3021	2863
Com_113_neg	Xanthurenic Acid	C10H7NO4	205.17	4.977	Organic Acid And Its Derivatives	"59-00-7"	40500	43150	49600	35030	40250	47910	869100	1242000	863800	1045000	1272000	1061000	16930	23310	21700	18780	21500	22480	1116000	1213000	925600	1358000	1306000	1198000	14100	18950	10220	7545	11140	14200	1134000	924100	928500	942700	945900	898500	528800	530800	548600	536100	521600	527700
Com_114_neg	Nicotinamide N-oxide	C6H6N2O2	138.12	18.288	Vitamins	"1986-81-8"	1106000	1002000	1010000	985600	960700	975000	1090000	1173000	1262000	1262000	1394000	1293000	1354000	1419000	1366000	1448000	1374000	1406000	1338000	1280000	1334000	1316000	1283000	1247000	1259000	1189000	1207000	1317000	1279000	1253000	1274000	1274000	1256000	1238000	1282000	1246000	1118000	1368000	1374000	1381000	1254000	1313000
Com_115_neg	cis-Aconitic acid	C6H6O6	174.11	1.766	Tca Cycle	"585-84-2"	28250	31560	27370	23850	27800	50210	162700	182800	172200	191000	120800	228600	45630	48990	26050	21520	43072	27230	332700	365300	250000	423900	342800	401500	8930	12580	8421	7872	8916	7775	758900	1648000	1020000	1796000	1565000	839900	245000	203000	217200	233600	240700	247300
Com_116_neg	2,3-Dihydroxybenzoic acid	C7H6O4	154.12	5.963	Benzoic Acid And Its Derivatives	"303-38-8"	186300	277300	159400	356600	340800	176500	27000	68200	60360	9897	66580	24400	136756	192700	125400	112800	192500	133400	184700	109837	126506	114390	137605	154778	230500	195500	188600	197400	176400	183600	162754	17350	161600	10050	103800	143859	323700	184000	259000	186600	205000	365900
Com_117_neg	Riboflavin-5-phosphate	C17H21N4O9P	456.344	5.52	Nucleotide And Its Derivates	"146-17-8"	11590	9344	19220	8116	5558	11070	10373	8610	2165	1725	8700	9599	75980	49030	34200	45740	39460	60690	7112	7526	8492	8929	9739	8290	12360	16570	9574	5544	8197	5694	1657	2098	1837	7757	3071	1460	22330	19990	17860	16990	18390	20590
Com_118_neg	D-Glucopyranose	C6H12O6	180.156	0.87	Carbohydrates And Its Derivatives	"28905-12-6"	738000	632800	795700	738600	669800	773600	233500	219700	228500	242000	268300	269000	912300	967700	724900	831700	918000	1390000	200100	382200	187300	237500	206600	192700	699900	827100	588300	593800	857600	934300	141600	171100	188800	136500	213600	150200	464200	306300	299000	266700	250900	496100
Com_119_neg	Pyrophosphate	H4O7P2	177.975	0.97	Others	"2466-09-3"	37730	30750	24110	34330	34040	33180	33570000	34990000	34200000	31830000	34390000	30280000	39820	25810	31340	25560	28320	18440	25650000	23670000	18140000	29090000	24430000	21620000	53670	40960	32660	49710	49640	40270	25830000	23910000	27130000	27470000	26130000	27270000	11940000	9827000	10030000	9125000	8836000	8394000
Com_120_neg	1-Dodecanol	C12H26O	186.33	6.18	Fatty Acyls	"112-53-8"	46670	72460	54140	41760	49330	43750	40680	41180	38150	41270	37440	53820	95240	57020	70290	59940	57810	73710	41110	57900	42940	43320	51520	41110	35330	69740	72990	85960	98810	72010	50300	48690	70480	44010	51270	38100	62450	84160	62110	57220	76970	70720
Com_121_neg	Succinic anhydride	C4H4O3	100.07	1.02	Organic Acid And Its Derivatives	"108-30-5"	544400	1244000	1143000	808200	1149000	1133000	1367000	1641000	2252000	2047000	1781000	1595000	189800	319300	214000	327300	198500	180700	764500	1108000	1211000	1931000	1589000	1091000	344100	447900	255700	213900	272000	216300	1511000	2162000	1842000	2948000	2407000	2359000	1423000	1120000	1076000	1038000	984200	987700
Com_122_neg	Hydantoin-5-propionic acid	C6H8N2O4	172.14	2.18	Organoheterocyclic compounds	"5624-26-0"	96170	57080	108000	96600	56180	112400	126300	76520	91950	110500	88060	124700	126500	184700	91400	160300	63240	113800	136000	142700	105600	126800	100100	114800	44930	55960	71290	48570	21320	52280	49430	32660	26950	34660	21330	43730	86120	77790	72270	71550	77910	85640
Com_123_neg	Dimethylmalonic acid	C5H8O4	132.11	0.68	Organic Acid And Its Derivatives	"595-46-0"	717700	766500	890500	742200	691500	699400	1105000	1464000	1365000	1413000	1271000	1272000	1414000	1352000	1527000	1321000	1453000	1403000	1239000	1174000	990700	1204000	1336000	1376000	1289000	2071000	1469000	1352000	1036000	1064000	1290000	1240000	1280000	1180000	1130000	1176000	1129000	1417000	1266000	1249000	1206000	1210000
Com_124_neg	Dipicolinic acid	C7H5NO4	167.12	5.74	Organoheterocyclic compounds	"499-83-2"	39830	28670	33610	50070	33870	32520	32090	29010	46540	42900	28910	30630	30300	39060	46770	23780	36540	33280	30760	30140	34100	31300	29690	25470	31270	30220	31060	43630	31450	31190	31900	32450	33120	35700	39460	31650	33820	28920	29830	28780	30100	31350
Com_125_neg	Glucotropaeolin	C14H19NO9S2	409.4	0.98	Carbohydrates And Its Derivatives	"499-26-3"	2881	3169	3878	6417	5093	5091	3172	4542	3512	8453	7775	4354	6065	3393	1466	5905	5541	9458	7017	3173	5306	6558	4091	4744	74210	54170	3492	2411	30940	1424	6957	3966	6048	9451	7742	7359	7715	7616	6436	2789	8969	6560
Com_126_neg	Diflunisal	C13H8F2O3	250.2	13.67	Benzene and substituted derivatives	"22494-42-4"	127300	131100	128500	124900	123500	128500	119900	108600	111900	126900	101200	103000	121800	108500	111900	109600	122100	113200	97080	101800	110800	112400	99290	116100	121600	108900	112900	121100	103500	102100	114700	120000	150900	110800	107200	118800	119700	108100	104200	121700	115100	116600
Com_127_neg	Hexadecanedioate	C16H30O4	286.41	11.86	Fatty Acyls	"505-54-4"	21590	17740	17680	21880	14080	17010	24840	19010	21930	19880	23100	19680	18030	14810	20090	17640	15350	16470	18180	22130	20600	21610	19960	20670	16360	15600	17080	13390	16750	17220	16310	17610	22670	19770	19450	20220	19760	18090	16820	19320	19090	20180
Com_128_neg	Hydroxyhydroquinone	C6H6O3	126.11	0.92	Phenols And Its Derivatives	"533-73-3"	114000	167300	158600	104800	176800	122600	285800	527700	348700	307000	338000	422400	189800	222100	181600	183800	160600	201700	565700	442000	358000	762300	596000	579000	121400	180400	139900	82350	104100	170000	256600	332000	411000	415900	325000	408600	219400	177400	183600	195800	190500	187400
Com_129_neg	3-Phosphoglyceric acid	C3H8NaO6P	194.056	1.03	Carbohydrates And Its Derivatives	"17603-42-8"	11290	8673	14020	12020	12030	9957	41120	65150	38530	56020	43210	43090	8121	7003	10960	14880	8881	12180	39250	24150	23360	75460	56030	40710	15760	7725	17830	25320	13650	14400	78020	29890	28680	19400	51130	68940	41140	22770	27140	17080	28880	30560
Com_130_neg	Phenylbutazone	C19H20N2O2	186.049	18.31	Others	"50-33-9"	159700	135500	138900	149500	150700	140000	125900	125800	125000	136200	125000	140000	135300	130100	127900	130400	116500	129200	137800	133000	122900	119600	125300	129600	121500	132000	136200	132700	127200	136800	145000	118300	128100	146900	144000	123200	150800	122400	119400	124600	125200	131400
Com_131_neg	ARCAR	C9H15N4O8P	338.211	1.06	Nucleotide And Its Derivates	"3031-94-5"	14740	13580	6355	13130	8883	13150	909600	852700	999300	921300	994400	1045000	10890	2389	7266	8965	5033	16660	972300	941400	1066000	820100	933700	799400	7405	11580	3637	5237	7116	8255	996300	1072000	1002000	912300	766600	1060000	891400	744500	803000	755100	888400	806200
Com_132_neg	5-Phosphoribosyl 1-pyrophosphate	C5H13O14P3	196.25	1.01	Carbohydrates And Its Derivatives	"97-55-2"	5563	4544	4775	6270	5653	6161	8808	7532	7095	8176	5159	7071	1891	4579	4697	5563	5430	6604	8939	8354	4758	7934	14930	9879	16151	14885	7321	4519	10775	4625	11870	9968	6136	13500	10610	4390	8526	7463	4763	4970	3001	6718
Com_133_neg	2-Phenylbutyric acid	C10H12O2	164.2	1.83	Benzene and substituted derivatives	"90-27-7"	36866	9383	19890	69253	11520	27430	479900	577700	443900	488700	536700	484400	48426	5624	50554	7982	26020	58841	586600	764500	491900	726900	696100	664900	22511	11630	28866	22256	26853	5071	600700	463500	498700	500800	538700	486100	278500	285000	279000	275200	296100	275200
Com_134_neg	Galactaric acid	C6H10O8	210.14	0.9	Sugar Acids And Its Derivatives	"526-99-8"	3876	3213	7776	15520	10550	8485	69060	94360	84230	40940	83360	85080	3564	4561	4817	2455	2487	4142	21660	21440	23120	35790	30480	26300	4271	7373	17556	2451	2094	4909	70270	91310	66210	78420	79650	97060	54460	34290	32630	32980	41250	31580
Com_135_neg	6-keto PGE1	C20H32O6	368.5	0.9	Eicosanoid	"67786-53-2"	237500	130400	105900	235400	264000	132800	39500	38530	34000	38940	32930	33610	64980	61200	79770	70270	54620	76990	45520	40560	38290	22400	46130	40280	232300	105900	257200	230600	241200	130200	35340	25550	31710	22050	37800	31490	57430	80210	61850	76560	65820	60220
Com_136_neg	Pimelic acid	C7H12O4	160.17	5.77	Fatty Acyls	"111-16-0"	28870	31760	31720	26920	32070	30330	60010	55180	56850	52400	53760	44600	31490	19400	26670	19560	27210	29490	43990	58020	59070	64860	55750	57160	19720	30720	30870	27340	29670	24150	50120	54370	62760	52120	55710	64590	37390	43560	42800	37490	41590	44930
Com_137_neg	Mefenamic acid	C15H15NO2	241.28	11.14	Benzoic Acid And Its Derivatives	"61-68-7"	14340	22230	18970	21980	20030	16660	14600	15220	16360	22610	17140	14290	16000	17660	18770	18530	16780	20210	18890	17670	18390	21580	19530	18070	22770	20780	19380	21370	16380	20050	17380	23860	21170	23800	18850	19250	17230	17990	17830	22160	18890	24210
Com_138_neg	Ribulose-5-phosphate	C5H11O8P	230.02	0.93	Carbohydrates And Its Derivatives		38340	31020	47020	34120	36040	30350	36210	35840	31630	28450	53670	17710	28290	20870	21710	21250	19150	36990	52010	63360	28730	22510	54360	55300	27820	55850	40260	35830	81090	32570	94860	65440	26000	137400	75220	66080	77610	67180	60070	58400	44740	47170
Com_139_neg	Glycoursodeoxycholic acid	C26H43NO5	449.631	10.47	Bile Acids	"64480-66-6"	3501	1074	2477	1724	3060	1379	126200	51010	91380	57880	81170	50350	4413	2071	1429	16611	2873	1832	54890	303300	154400	68620	298000	166600	6375	1674	2027	8899	5079	4601	65010	5117	45640	3207	6712	4344	49690	46490	52020	50770	44940	49750
Com_140_neg	Glycochenodeoxycholic acid	C26H43NO5.Na	471.6	10.48	Bile Acids	"640-79-9"	10504	19723	5864	5389	989	46106	148400	53230	102800	57460	92730	48720	11987	16833	2232	25108	8815	18121	60840	328700	174400	77260	335100	189700	2460	10288	1398	7083	2055	3411	57480	9468	49620	8266	6058	6858	50540	58930	44960	50450	46450	46730
Com_141_neg	Taurocholic acid	C26H45NO7S	515.7	8.09	Bile Acids	"81-24-3"	10760	1301	2145	3366	1714	6537	4497000	847100	887300	982800	1030000	1993000	6538	9866	6116	15220	14420	12050	2874000	3171000	2541000	5103000	8075000	4862000	6756	18300	4955	4344	6769	8495	4053000	5281000	2492000	4271000	5186000	3576000	1744000	1704000	1784000	1745000	1768000	1707000
Com_142_neg	Dl-Lanthionine	C6H12N2O4S	208.236	0.84	Amino Acid And Its Derivatives	"3183-08-2"	13579	13335	11940	14695	9779	10291	14850	15210	14180	11760	10020	10370	11299	11051	11685	11155	10148	9904	14870	17980	28000	46660	23690	21950	15877	13489	16055	13032	11167	11337	31780	20720	33520	45970	61540	52910	13140	12100	11070	11060	9320	12800
Com_143_neg	N-acetyl-L-ornithine	C7H14N2O3	174.198	0.896	Amino Acid And Its Derivatives	"6205-08-9"	34320	40760	51250	34870	39880	29860	45480	38170	26670	27980	26270	23760	34390	29480	28370	34820	29260	34490	28620	45660	44790	41250	57940	58790	41870	64060	50060	49340	36780	34850	50190	36010	57450	43520	42270	45640	44230	18140	30100	28000	40610	37470
Com_144_neg	Aminomalonic acid	C3H5NO4	119.08	0.88	Organic Acid And Its Derivatives	"1068-84-4"	360100	376600	408800	823900	486700	397900	4297000	4695000	3961000	3764000	4392000	3926000	270600	190100	288700	253300	297800	353500	5264000	5473000	6281000	5944000	5661000	6424000	131500	138400	428600	82420	114800	139300	5196000	3411000	4122000	3920000	5116000	4372000	5156000	4653000	4658000	4833000	5259000	4975000
Com_145_neg	Homoarginine	C7H16N4O2	188.23	0.807	Amino Acid And Its Derivatives	"156-86-5"	23407	25730	4211	31229	30823	40325	74200	77500	105400	83750	79480	58460	41903	39031	38038	41785	49091	45152	70600	66870	73770	72980	74570	71490	2604	4612	20976	17742	18897	17181	77730	85380	59970	51790	55540	65160	54780	50760	53720	45590	53480	47830
Com_146_neg	Creatine phosphate disodium salt	C4H8N3Na2O5P	255.08	0.93	Organic Acid And Its Derivatives	"922-32-7"	10030	4924	9484	5914	7151	9297	11360	6197	10610	12840	12240	12620	4789	2541	5029	7764	4070	6987	7267	9873	6633	9807	11280	9097	7954	13000	4316	4887	8181	8289	9669	3759	11360	7149	6794	6137	12320	8940	13620	13280	13120	14200
Com_147_neg	Taurine	C2H7NO3S	125.15	0.865	Organic Acid And Its Derivatives	"107-35-7"	94570	63500	121100	157000	98760	163900	64440000	55680000	78410000	76050000	73490000	74310000	142800	103700	130900	119000	86350	120100	24560000	13990000	20550000	12720000	19160000	17590000	143300	420400	148000	107300	98910	132300	8789000	27870000	16330000	21830000	15730000	21870000	18930000	18550000	18270000	18130000	18400000	19330000
Com_148_neg	N-Acetyl-DL-phenylalanine	C11H13NO3	207.226	6.85	Amino Acid And Its Derivatives	"2901-75-9"	3170	4491	3743	2783	1684	4541	21100	38650	19780	17130	10700	17820	3880	4953	4615	6803	4518	3326	10070	14590	13960	15840	15660	10450	3926	5773	4137	3754	5695	4405	32660	30680	25820	24880	36140	24230	11760	14670	13600	11190	12760	12220
Com_149_neg	Sulfoacetic acid	C2H4O5S	140.115	0.95	Organic Acid And Its Derivatives	"123-43-3"	306900	304500	233600	230100	311600	484100	147500	118300	138200	173100	132400	163500	133200	143700	147000	202300	186900	242600	57360	73340	73240	90870	77690	75880	425600	595300	327800	195700	263400	281400	53950	75540	67710	58890	79360	67040	215100	199300	229100	218300	234600	262300
Com_150_neg	Thymidine 5'-diphosphate	C10H16N2O11P2	402.188	0.69	Nucleotide And Its Derivates		7362	8991	10580	12170	7026	9267	34400	25200	23130	18110	14120	14780	16100	18360	27070	20910	22750	22040	16030	21780	25630	27350	34730	28960	14240	57150	26900	16910	11430	7806	21510	11370	20630	32400	27030	27330	16650	14280	12300	14740	18540	21710
Com_151_neg	UDP-N-Acetyl-Alpha-D-Mannosamine	C17H27N3O17P2	607.354	0.96	Nucleotide And Its Derivates	"26575-17-7"	1095000	1602000	3131000	2511000	2564000	2778000	153700	96290	154300	98560	69310	50230	1291000	1731000	2560000	2153000	2024000	3970000	6270	11750	6163	14850	15310	12450	149200	309300	196400	184500	128600	201300	39380	9942	10560	10430	5799	12590	729600	907600	949900	893700	847500	701200
Com_152_neg	Uric Acid	C5H4N4O3	168.11	1.14	Organic Acid And Its Derivatives	"69-93-2"	951800	1371000	832500	1571000	1097000	1639000	7748	15320	10980	8555	4252	8298	2205000	1846000	2010000	2081000	2217000	2593000	524500	84220	713900	401400	369900	101600	2806000	2149000	1689000	755000	1508000	1612000	431600	13660	197700	11980	108100	403100	947700	984700	949700	954200	965400	959600
Com_153_neg	Ribose 1-phosphate	C5H11O8P	230.11	0.9	Carbohydrates And Its Derivatives	"14075-00-4"	155400	124700	199400	150400	182000	134300	181800	171900	133500	142600	144700	165400	79000	70670	88380	96580	73340	110700	192500	99620	128600	119200	130400	207600	188600	286500	231300	174500	241900	192300	310200	218800	143300	309300	256700	228600	238200	224400	211000	205200	201000	228700
Com_154_neg	Sedoheptulose 7-phosphate	C7H13BaO10P	425.473	0.87	Carbohydrates And Its Derivatives	"2646-35-7"	1758	10658	5029	9162	9099	2889	57360	25410	56830	29910	28100	46380	2100	7372	4558	3273	6033	5024	46820	18250	12030	33540	28650	61060	4690	5999	10660	3909	11210	10300	71540	56450	39780	160500	65680	30680	29260	25830	29740	33820	30140	28300
Com_155_neg	Sedoheptulose 1,7-bisphosphate	C7H16O13P2	370.142	0.88	Organic Acid And Its Derivatives	"815-91-8"	3175	8827	9779	7771	6660	8370	12460	14820	12390	24350	14540	30050	2170	4712	4720	2322	2020	2182	17380	15490	17210	12100	14010	26350	2026	2930	1584	4685	2122	4960	18690	12950	14020	26590	31960	20640	14730	5871	7680	13540	11270	11700
Com_156_neg	S-Sulfo-L-cysteine	C3H7NO5S2	201.221	0.92	Amino Acid And Its Derivatives	"1637-71-4"	4055	5605	5080	3909	3672	4462	354900	725800	431900	259600	335700	339400	2493	8302	4263	2140	10130	4772	452500	630400	627100	482900	410100	851900	3323	41642	3990	21529	36638	5636	386100	284000	284200	155400	397800	242300	313100	248400	271400	266100	253600	228500
Com_157_neg	D-Galactonic acid	C6H12O7	196.155	0.92	Organic Acid And Its Derivatives	"13382-27-9"	2930000	3424000	5461000	3661000	2819000	4263000	349600	408300	335200	352200	298700	350400	49140	70700	53610	71040	46900	50910	323700	361300	368800	394300	358700	350000	73510	75360	47680	31010	37630	69740	192600	196900	207600	300700	288700	233600	987500	866500	840300	910400	915400	873500
Com_158_neg	D-Gluconic acid	C6H12O7	196.155	0.91	Sugar Acids And Its Derivatives	"526-95-4"	6243000	6889000	10910000	6906000	5571000	8306000	840300	905600	808300	822300	717400	796300	115300	165800	112000	151400	115800	142400	765400	810400	848600	889100	881500	827200	158900	143600	106000	88530	105600	161100	455500	416200	532000	625500	654400	527900	2097000	1872000	1914000	1872000	1951000	1929000
Com_159_neg	D-Glucarate	C6H10O8	210.139	0.82	Carbohydrates And Its Derivatives	"87-73-0"	52663	49306	59279	61852	11130	13760	222200	191100	179300	160000	153000	163600	57888	57818	28740	60662	71424	82429	147400	133100	171200	136100	158000	156200	41122	11470	53803	46775	19860	39716	176100	168100	178100	154200	173000	157000	178900	157500	154500	131600	132500	147500
Com_160_neg	UDP	C9H14N2O12P2	404.16	0.7	Nucleotide And Its Derivates	"58-98-0"	158300	213500	246400	184700	170900	155900	3271000	3759000	2373000	2588000	3269000	3281000	564800	467300	723200	481600	546400	561100	3788000	3530000	3150000	4079000	3739000	4567000	435600	2090000	589900	504500	244400	271500	4660000	2861000	3929000	3500000	3342000	3642000	1930000	1818000	1814000	1730000	1861000	1846000
Com_161_neg	D-Erythrose 4-phosphate	C4H9O7P	200.084	0.95	Carbohydrates And Its Derivatives	"585-18-2"	227600	329600	298300	289800	317700	612100	170400	323100	310000	302800	263000	310800	72080	83460	63130	89920	92270	130900	136900	134800	72540	123600	97790	153100	266400	420300	192900	138300	203700	197000	111800	183200	200800	245600	112000	109000	377900	342800	303400	328900	317000	276600
Com_162_neg	D-Fructose 1,6-bisphosphate	C6H14O12P2	340.116	0.86	Sugar Acids And Its Derivatives	"488-69-7"	11940	27670	6394	20380	12718	6737	25950	27790	23380	21340	20360	25780	2703	3661	11066	3183	4040	10725	29020	20700	29590	24200	24520	21990	5453	9850	4909	4278	6974	3026	20820	27800	24600	27610	35570	28230	31910	20920	30590	25830	27010	30270
Com_163_neg	dATP	C10H16N5O12P3	491.001	0.73	Nucleotide And Its Derivates	"1927-31-7"	7202	8747	12711	11317	8722	10433	21250	23640	11920	11020	17140	19020	5199	2899	4191	3857	5179	4203	22550	24750	18970	22540	25900	30610	5806	20010	4530	4195	4261	1597	19040	12280	18630	14200	21880	17430	7092	7421	5499	7090	11620	11640
Com_164_neg	1,3 bisphopshoglycerate			12.04	Glycerolipids		42230	42070	17640	50970	38500	59130	50090	19920	19660	67680	28720	51520	41440	57390	20890	50240	40840	40380	36620	79630	40980	124900	17300	11040	48960	52790	38570	57740	41610	19680	15510	14230	34340	18340	33250	18410	82480	34060	74720	105700	117900	97010
Com_165_neg	Octanedioic acid	C8H14O4	174.19	6.649	Organic Acid And Its Derivatives	"505-48-6"	20140	20570	22790	20580	20450	25530	22760	29560	26100	30880	26130	27920	18690	20780	20720	20490	20510	18510	24320	28300	29350	30380	31510	28250	22060	22100	20210	20410	19660	20630	25950	28250	32770	28180	28890	30350	26320	24190	24460	28850	26640	30610
Com_166_neg	N-Acetyl-L-methionine	C7H13NO3S	191.25	5.315	Amino Acid And Its Derivatives	"65-82-7"	4159	4910	7057	4349	4847	8852	4276	6777	5155	4595	4310	4840	4248	4516	2734	4863	6087	4832	3152	5285	3330	5139	3480	2443	1850	2239	1908	2695	2340	5208	2575	3466	3131	2554	4529	4417	3453	3638	3227	3589	3046	3016
Com_167_neg	(R)-3-Hydroxyisobutyric acid	C4H8O3	104.104	2.37	Organic Acid And Its Derivatives	"1910-47-0"	28440	16960	27230	25100	16860	14790	54420	41310	34070	38590	28720	26760	18570	21160	17820	26590	18170	25700	36520	44600	36240	49960	45890	54720	50450	62280	28850	41380	27650	25530	40870	35190	25710	49170	39320	27930	35380	28280	27800	28750	33140	30440
Com_168_neg	N-Acetyl-L-tyrosine	C11H13NO4	223.23	5.17	Amino Acid And Its Derivatives	"537-55-3"	4681	5480	4305	3419	4024	5222	5605	7613	3089	5483	3379	4488	3174	4337	3034	3868	4654	4092	3835	3386	2058	3874	3564	2973	2455	1611	3370	3349	3397	3209	9630	8707	7697	6835	11180	8509	3791	3800	3136	4173	3351	3202
Com_169_neg	(3-Methoxy-4-hydroxyphenyl)ethylene glycol sulfate	C9H12O7S	264.252	2.21	Organic Acid And Its Derivatives	"3415-67-6"	1381	1382	4184	2038	2010	3403	63140	77500	57830	53310	58500	70010	2215	2390	5786	5497	2153	2524	39260	34650	26670	24870	44740	50210	6697	8076	9575	5390	6499	6058	16290	13780	16290	23670	19410	20550	19950	10920	18850	17870	15290	20010
Com_170_neg	Itaconic acid	C5H6O4	130.1	1.45	Fatty Acyls	"97-65-4"	15522	6114	17520	12340	25966	35230	84340	55280	61670	38270	53050	76470	14910	21260	8285	10550	15180	10590	111800	92000	84430	144000	91730	133500	8353	4064	13800	4244	8115	11060	156300	275200	197900	271800	402100	194700	54030	60120	41990	20180	32430	63310
Com_171_neg	DL-Serine	C3H7NO3	105.09	0.83	Amino Acid And Its Derivatives	"302-84-1"	181100	158300	145000	216500	214100	133100	8645000	8359000	7499000	7019000	7706000	7145000	81010	69670	80210	68320	100900	98020	5989000	7365000	6142000	6907000	6687000	6051000	84180	59610	146000	46710	57020	70710	6846000	5219000	6022000	6308000	6490000	6405000	4635000	4075000	4080000	4373000	4392000	4321000
Com_172_neg	Calcium D-Panthotenate	C18H32CaN2O10	476.53	4.59	Vitamins	"137-08-6"	2029000	2210000	2544000	2839000	2181000	2500000	105900000	96580000	113000000	129900000	106000000	130100000	1793000	2090000	2433000	2875000	2983000	2918000	78620000	77750000	66030000	106300000	103400000	89390000	1013000	1400000	818400	607400	807200	906500	82200000	90110000	64600000	103600000	88460000	88270000	48130000	48110000	45980000	46980000	46410000	45180000
Com_173_neg	2,6-Dihydroxybenzoic acid	C7H6O4	154.12	6.13	Benzoic Acid And Its Derivatives	"303-07-1"	127500	155986	77570	167295	273200	99950	53280	63800	114817	107073	51870	49200	98250	147300	118200	100300	77740	101100	19780	135200	190800	124700	228000	198000	122559	184600	107937	176000	108950	123909	111600	73060	134500	134600	88470	93800	212400	101400	152500	134600	195700	227700
Com_174_neg	L-Arabinose	C5H10O5	150.13	0.9	Carbohydrates And Its Derivatives	"5328-37-0"	28150	36510	29740	26680	24960	34860	9418	6004	9583	5709	7274	8975	64870	25740	30670	35200	59970	32370	8987	7441	6750	7630	12100	7742	39870	54680	39030	59590	41660	39080	5782	6488	4067	5743	10181	6209	13040	12620	9511	11320	15050	14710
Com_175_neg	D-3-Phenyllactic acid	C9H10O3	166.17	6.77	Organic Acid And Its Derivatives	"7326-19-4"	11440	32010	56260	27620	18640	34340	18060	28380	31740	20200	20040	25410	43220	30230	29670	38560	21760	36610	32470	28350	17630	27170	29030	30920	31650	40730	30790	22530	26660	28000	50550	33090	27250	81780	36750	32220	33080	37700	33950	36150	33700	31430
Com_176_neg	L-Glutamic acid monosodium salt	C5H8NNaO4	169.11	0.86	Amino Acid And Its Derivatives	"142-47-2"	5237000	5828000	6921000	7321000	4658000	9805000	103800000	109300000	103900000	94200000	106200000	106200000	981700	1249000	1108000	1091000	1060000	1365000	110500000	120000000	105100000	117900000	126200000	119900000	701000	845200	1538000	426700	533000	756900	103800000	103400000	94240000	108800000	102600000	98920000	99900000	91810000	86060000	91450000	96930000	95780000
Com_177_neg	L(+)-Asparagine monohydrate	C4H8N2O3.H2O	150.13	0.83	Amino Acid And Its Derivatives	"5794-13-8"	159100	196500	182400	223000	145800	144400	18850000	23900000	15530000	16630000	17150000	14820000	31550	31770	41320	41170	36370	46600	22250000	24650000	22350000	23070000	24280000	23450000	87060	78870	96290	64820	83880	124700	18040000	14500000	15920000	12650000	16110000	16660000	12370000	10690000	11120000	11640000	11990000	12060000
Com_178_neg	L-Pyroglutamic acid	C5H7NO3	129.11	1.689	Organic Acid And Its Derivatives	"98-79-3"	99200	113000	118300	83190	104500	97430	1623000	1938000	1587000	1541000	2018000	2094000	31710	40420	29480	32790	33270	36090	2370000	2520000	2190000	3596000	2704000	2960000	38160	47280	42700	20930	19230	29030	2378000	2608000	2109000	2949000	2410000	1777000	1227000	1135000	1190000	1145000	1190000	1174000
Com_179_neg	Citric acid	C6H8O7	192.12	1.516	Tca Cycle	"77-92-9"	841000	975700	1093000	925400	774400	949700	5422000	5957000	4428000	5410000	3382000	5933000	2665000	3302000	1959000	2489000	2480000	2541000	6805000	7472000	5034000	8470000	7109000	7866000	263600	488600	350500	256500	271300	278100	28400000	44570000	36270000	56320000	53860000	35490000	5253000	5733000	4908000	5653000	6329000	5807000
Com_180_neg	DL-Norepinephrine	C8H12ClNO3	205.639	0.917	Hormones	"55-27-6"	4685	3486	3136	5601	4298	3488	3049	5252	3145	2452	3149	2116	4119	3505	3530	3438	4892	4558	5916	7665	6273	3873	6636	9024	11926	11030	3492	3916	7987	3902	7665	5279	7986	9394	4176	4537	12890	5222	10090	9763	7675	7693
Com_181_neg	Fumaric acid	C4H4O4	116.07	1.82	Tca Cycle	"110-17-8"	204800	207000	276900	377700	115400	66570	469200	502500	376200	393700	364400	408600	34070	74950	32890	44480	34260	60330	369700	374100	321000	483200	471400	351400	29330	41420	34860	20590	21530	33950	178400	193700	122300	289100	335700	190000	228500	181400	185800	193000	216300	214100
Com_182_neg	L-Arabinitol	C5H12O5	152.15	0.925	Sugar Alcohols	"7643-75-6"	9066	8113	4572	2659	6346	10620	5648	7303	8091	8097	6736	6868	5764	2809	5277	5418	11420	3576	6355	7555	8503	8789	8917	4483	12470	8460	9732	15500	18960	9038	16160	13360	13050	14550	20310	14190	6112	6690	5981	6857	7745	8122
Com_183_neg	alpha-D-Glucose	C6H12O6	180.16	0.912	Carbohydrates And Its Derivatives	"492-62-6"	6086000	1611000	1980000	1944000	2457000	1305000	352100	441500	309100	395100	375400	368100	1266000	1822000	1326000	2110000	1205000	1831000	313200	391100	341500	562200	347400	544600	1497000	1742000	1755000	1569000	3634000	1669000	437100	503400	296700	328000	911900	327100	741700	706400	617800	535300	628900	778900
Com_184_neg	Taurohyocholic acid sodium salt	C26H44NNaO7S	537.69	9.03	Bile Acids		158200	78700	84990	60220	64560	207500	140200000	93600000	64600000	49810000	121300000	182100000	53990	87990	31840	76070	36800	115700	42070000	72580000	26990000	63480000	44410000	58820000	303621	384099	482990	216216	228176	181100	351100000	72206565	82900000	62501406	415300000	340900000	29780000	30070000	30330000	29060000	28590000	28420000
Com_185_neg	L-(-)-Glyceric acid	C3H6O4	106.077	1	Sugar Acids And Its Derivatives	"28305-26-2"	8739	8549	6381	6477	6801	5779	190800	207800	158600	155600	171800	164300	5852	2665	4140	5672	8485	8886	132900	156600	120400	157000	159200	133500	5753	6913	9696	2332	6932	4791	149500	105800	142200	138800	154300	118400	86630	96040	106200	92730	88920	96030
Com_186_neg	Lactic acid	C3H6O3	90.078	1.44	Organic Acid And Its Derivatives	"50-21-5"	5497000	6378000	7614000	6784000	4522000	7472000	3942000	2902000	3589000	3042000	3285000	3021000	2061000	2270000	1865000	1982000	1795000	2593000	3374000	5076000	2898000	3595000	3662000	5096000	2600000	3511000	1791000	1904000	2505000	2574000	4275000	4027000	2918000	6490000	4802000	4637000	4035000	3361000	3150000	3359000	3939000	3886000
Com_187_neg	L-Cysteinesulfinic acid	C3H7NO4S	153.16	0.88	Organic Acid And Its Derivatives	"1115-65-7"	19090	32980	25420	26880	18680	30440	212900	162400	105300	277900	235200	199800	13700	30240	17970	19740	16680	13720	594400	855000	548100	425800	648200	650600	12300	9368	14060	4819	28176	8864	354900	148900	227200	214900	180100	263400	297500	249100	276900	288900	309100	281600
Com_188_neg	L-Homocystine	C8H16N2O4S2	268.354	0.83	Amino Acid And Its Derivatives	"626-72-2"	65830	72640	68670	69740	58610	62020	58370	26120	42920	30970	34870	55290	65640	86370	74860	69240	52940	86580	55100	48040	49600	53690	61890	45290	63040	91270	87630	72640	54960	78520	42970	58430	43560	57310	47880	64310	85350	51430	66170	61440	97400	55800
Com_189_neg	Linolelaidic Acid (C18:2N6T)	C18H32O2	280.445	15.16	Fatty Acyls	"506-21-8"	349500	429200	610600	513000	358800	507500	177400	89040	297400	250900	206000	219800	68720	91480	59260	95080	64500	95420	120100	74230	98980	91230	129700	105600	38890	43150	27510	28690	31880	32690	39920	67430	55800	66500	69360	48630	163000	134400	162000	149800	144300	157500
Com_190_neg	Lysopa 16:0	C19H39O7P	410.48	12.54	Phospholipid		1637	2564	96992	808	2035	4218	521400	442400	649600	599900	659000	573400	4234	4332	1065	1385	32453	1598	1175000	1091000	1306000	1043000	1218000	961000	2164	7726	10560	3207	22859	4656	1319000	1269000	1862000	1433000	1420000	1315000	483600	485000	499600	489500	466800	469200
Com_191_neg	Lysopa 18:0	C21H43O7P	438.53	13.78	Phospholipid		3816	7052	2577	5303	10180	3199	59510	54320	69150	66750	104000	67970	5317	4154	6026	3232	674	1054	116700	101700	113600	90580	95100	84520	9337	1204	833	1249	991	3524	126900	85320	170500	119300	117800	78080	28580	38200	41650	35260	38210	38610
Com_192_neg	Lysope 14:0	C19H40NO7P	425.5	11.27	Phospholipid		127121	138737	213178	171145	132540	166779	443400	128100	398800	304400	283400	529900	112831	147887	135958	168299	112677	127419	488400	399600	469000	349100	417300	469600	93599	107300	129047	111963	92814	103004	197000	301400	427300	191000	165300	302500	151300	142400	149700	143600	147600	138100
Com_193_neg	Lysope 16:0	C21H44NO7P	453.55	12.48	Phospholipid		57660	58870	75100	63220	86820	273900	30970000	11690000	38680000	25570000	33880000	38190000	121900	58720	34160	43710	42700	19580	74240000	66380000	77320000	46380000	69020000	59830000	119900	97880	68580	39180	46610	55900	45040000	53510000	84070000	49470000	46780000	54270000	22640000	22490000	22970000	22460000	22710000	21850000
Com_194_neg	LysoPE 18:0	C23H48NO7P	481.6	13.73	Phospholipid	"69747-55-3"	393200	293400	473700	373700	433100	922300	6894000	2913000	5890000	4328000	7270000	7395000	200600	89090	55020	56420	90020	31880	21410000	15960000	22930000	14610000	15760000	15380000	329700	286600	244700	150100	182500	188200	22080000	14100000	25660000	17520000	15500000	11590000	5613000	5779000	6003000	5774000	5665000	5603000
Com_195_neg	PE(18:1(9Z)/0:0)	C23H46NO7P	479.6	12.85	Glycerolipids	"89576-29-4"	326700	385800	383800	351200	395400	584700	21800000	13970000	33530000	22580000	29470000	26610000	484200	1226000	610900	907600	830700	588700	43320000	49210000	48990000	30230000	40730000	39960000	871500	640900	469700	288300	312800	255100	38780000	54670000	69750000	61350000	54720000	42890000	14960000	15580000	15730000	14920000	15240000	14630000
Com_196_neg	4-Hydroxyphenyllactate	C9H10O4	182.173	5.02	Organic Acid And Its Derivatives	"6482-98-0"	17050	13361	17752	5982	13021	9991	49120	40600	33590	27920	33300	33280	4341	11767	11338	6907	3149	13068	42660	26870	24250	28810	57750	45820	13860	11750	6562	17744	16438	16347	68870	66610	60620	70800	65980	50640	25750	18680	17810	18770	23300	18780
Com_197_neg	D-Glucosamine 6-phosphate	C6H14NO8P	259.151	0.86	Sugar Acids And Its Derivatives	"3616-42-0"	4772	11130	9595	5199	14450	12270	17610	23530	19440	19430	22270	18900	9313	10900	5823	15790	7370	13530	23430	27290	23840	36550	30860	22060	8381	27630	22200	21320	16070	12150	23000	18110	21240	33310	22780	22340	29050	23890	34400	23620	26160	25450
Com_198_neg	2-Hydroxy-2-methylbutanedioic acid	C5H8O5	148.114	1.5	Fatty Acyls	"597-44-4"	15404	16694	5057	3201	18073	18313	66900	29270	32520	20620	27800	32340	6427	8552	2914	4862	4984	8820	47720	70770	32340	61290	42030	57900	13020	20448	19724	15603	1522	3049	69470	117100	70310	164600	142200	86580	29480	23330	29070	29050	18480	29530
Com_199_neg	alpha-Ketocaproic acid	C6H10O3	130.142	6.08	Organic Acid And Its Derivatives	"2492-75-3"	34110	18880	40280	34040	19690	38690	91900	73120	73800	36050	52990	43570	45610	15120	23110	16660	29890	33560	46390	44370	35430	54440	62170	53870	17810	54450	18180	35460	14290	45480	114000	156600	140500	167300	142400	70280	37720	52460	46380	40710	40370	42160
Com_200_neg	3-(2-Naphthyl)-D-Alanine	C13H13NO2	215.248	6.22	Amino Acid And Its Derivatives	"76985-09-6"	59890	39820	63370	18180	18480	34850	15750	21890	17040	20990	13590	13580	53630	35630	43900	40680	40640	62130	17010	16920	13070	20100	19330	12110	46460	26460	55070	46960	62630	56540	22160	17220	28460	21400	22010	58880	53600	52250	56290	44200	46720	49480
Com_201_neg	dADP	C10H15N5O9P2	411.202	0.75	Nucleotide And Its Derivates	"2793-06-8"	22770	28360	34190	31630	26820	26360	13740	8512	12620	14190	15200	12230	44590	36840	49540	42990	45050	46020	10320	8403	11830	15150	16770	10970	40480	58700	47410	38070	33840	34730	7954	15090	8181	14000	9846	12650	25190	22100	25510	19520	17750	19570
Com_202_neg	2-deoxyglucose-6-phosphate	C6H13O8P	244.136	0.98	Nucleotide And Its Derivates	"3573-50-0"	7855	10600	6720	3929	2882	2469	21140	19920	22020	21510	28260	22590	2827	2531	4880	3635	3708	5286	56940	33170	19630	20880	20340	23810	4401	2966	3088	5020	5242	2728	28280	22920	16950	17060	27120	30970	16480	13540	11910	20680	14850	14980
Com_203_neg	Traumatic acid	C12H20O4	228.28	9.19	Fatty Acyls	"6402-36-4"	80200	84600	90920	92650	84220	82790	85280	88870	85610	85050	84040	93500	105600	84490	92090	96080	75370	86970	104300	95000	96180	117400	110500	90030	85690	90140	88480	84750	91720	100900	92310	90770	109000	91860	95880	113700	85650	73910	93330	78220	101300	99890
Com_204_neg	Pyridoxal 5'-phosphate hydrate	C8H10NO6P	247.14	1.63	Pyridine And Its Derivatives	"853645-22-4"	7691	3028	3120	9779	6951	3413	14300	14740	11170	11200	29840	24590	13480	11010	4998	2101	2600	5723	29070	20420	21430	24210	14120	19240	5107	3573	8605	9787	3071	2417	26910	27360	25810	38450	23240	19790	19300	18440	28030	27370	35370	26840
Com_205_neg	Lauric Acid	C12H24O2	200.32	7.28	Fatty Acyls	"143-07-7"	19080	16340	21310	18680	15680	16490	18350	18490	14180	22570	20690	22530	27770	31330	23600	23970	26150	25500	23020	17200	17330	24140	19020	20780	21650	24030	24490	24320	23970	24670	23920	24430	24810	22820	17260	20700	25040	18240	25890	23800	26320	17930
Com_206_neg	Inositol	C6H12O6	180.16	0.85	Phenols And Its Derivatives	"87-89-8"	363800	542200	561300	647800	652500	948100	345800	301200	473600	457400	478300	339500	1906000	1613000	1066000	1533000	1883000	1951000	353500	328300	329300	446800	343100	417200	421500	496800	426500	313600	441100	547300	92510	107600	117300	182200	130000	119500	375000	402200	340300	353100	406100	352700
Com_207_neg	Homovanillic acid	C9H10O4	182.17	6.091	Organic Acid And Its Derivatives	"306-08-1"	535200	624900	336900	405300	751900	413400	201575	200454	48930	14400	214207	230772	340900	580300	335800	583400	568600	310200	66880	41720	216633	48800	12740	203630	426100	400200	370900	342900	534200	382300	18050	228661	226522	229342	106300	67130	637500	635900	683100	279000	366900	586000
Com_208_neg	Methyl 3-Hydroxyphenylacetate	C9H10O3	166.17	6.69	Phenols And Its Derivatives	"42058-59-3"	2485	4057	3445	3541	3659	4136	1217	1190	1496	3322	1356	3109	5537	3805	4484	3150	1432	3804	4292	5106	3864	4435	4326	3505	3021	2827	2749	2217	3155	7931	2733	2954	2556	2123	1338	4665	1534	1916	1813	1694	1602	1500
Com_209_neg	2,4-Dihydroxybenzoic Acid	C7H6O4	154.12	1.7	Benzoic Acid And Its Derivatives	"89-86-1"	5993	5692	8373	8774	3459	5261	6368	1628	3365	5967	3123	1359	3445	3085	3089	1225	3232	2744	2302	2802	3447	2000	1840	3721	2673	3391	3234	2411	2465	5701	2373	3027	888	3160	3070	1580	1439	3539	5008	2803	2910	4183
Com_210_neg	Hexadecanoic acid	C16H32O2	256.41	15.7	Fatty Acyls	"57-10-3"	248400	229100	270700	226500	230800	250500	104400	108700	116500	116200	136000	136300	236800	230100	329000	221600	205100	231500	130300	97450	122400	135000	137600	147700	470400	448700	242900	256100	207400	200100	123700	130800	117200	119200	136800	133400	213400	211100	223900	215300	206100	214600
Com_211_neg	Linoleic acid	C18H32O2	280.4	15.19	Fatty Acyls	"60-33-3"	353800	410600	583700	534000	380600	494500	175700	74020	311700	248500	212000	213600	69280	87450	53500	90240	69100	96980	109300	72390	94990	84610	118500	100800	30930	39440	29380	25770	28900	30590	36180	66390	66470	61930	67980	49220	165400	157100	159800	144500	139800	140700
Com_212_neg	Palmitoleic acid	C16H30O2	254.41	14.94	Fatty Acyls	"373-49-9"	6827	2576	6404	8478	5134	5901	1843	5779	3731	4330	2315	4291	2044	9557	5247	7751	5561	8218	5921	4740	6451	7230	7206	8623	5603	3295	19290	2174	1755	1694	3277	3347	1978	4580	4458	3002	4521	7771	7676	6190	5957	6922
Com_213_neg	5-Hydroxyhexanoic Acid	C6H12O3	132.16	6.36	Fatty Acyls	"185956-02-9"	7539	13330	24560	19960	8535	13710	11280	11640	15810	13570	16070	9271	10300	10340	8705	10640	4750	6473	14920	17260	10900	12790	18740	23200	5184	10000	3753	5795	3332	3715	10760	16590	3796	19930	8182	5466	14300	11180	14660	11680	14540	11600
Com_214_neg	trans-Elaidic acid	C18H34O2	282.5	5.21	Fatty Acyls	"112-79-8"	8481	2179	3668	1606	1391	2268	27990	43670	26920	25210	33790	30410	10590	11457	11762	10467	10927	11805	33340	42050	32180	47950	48760	42220	11143	26321	14576	12112	9161	8671	36380	30460	33900	40700	36410	28140	17010	16390	14780	14740	16730	14600
Com_215_neg	Cis-4,7,10,13,16,19-Docosahexaenoic Acid(C22:6N3)	C22H32O2	328.5	14.89	Fatty Acyls	"6217-54-5"	13330	20020	34000	27710	17270	27440	10660	6880	26890	16900	13200	23680	3044	1988	3154	3938	3662	3758	9440	6489	7825	7048	9046	7664	4979	6668	3065	3515	4290	2857	5582	6409	14550	5790	6297	5007	9772	9850	9708	11080	9685	7972
Com_216_neg	Adenosine5-phosphosulfate	C10H13N5NaO10PS	449.266	1.04	Nucleotide And Its Derivates	"102029-95-8"	16750	78380	276800	138100	85570	175700	15778	15818	17665	15249	15967	14648	25280	47370	30390	54960	16680	40330	10621	13160	11744	15252	13704	11093	13670	25050	786819	24750	3234	26350	15981	17679	16205	15673	18860	16942	25600	19150	31170	29100	23440	31910
Com_217_neg	8-Hydroxy-2-Deoxyguanosine	C10H13N5O5	283.241	1.53	Nucleotide And Its Derivates	"88847-89-6"	5663	6761	11590	8160	7415	9519	51130	26740	18550	28450	25220	39380	8079	21270	7491	9426	15680	12520	37580	44590	64940	36040	44300	30940	4333	9928	3205	7363	2221	5341	47640	28920	38040	31260	67130	35820	22840	22360	25250	26450	19860	22310
Com_218_neg	8,15-Dihete	C20H32O4	336.466	7.14	Eicosanoid	"80234-65-7"	32880	14100	16170	22090	11620	3771	2847	40290	42520	71750	34310	42700	993	2605	1966	9725	8455	2494	35140	48950	49740	43020	42620	47120	11520	22350	3801	7030	12530	10310	47970	29650	32460	42140	53930	37700	31970	29880	29040	27070	28480	26040
Com_219_neg	5-Methyl-dl-tryptophan	C12H14N2O2	218.252	4.26	Amino Acid And Its Derivatives	"951-55-3"	2262	1773	3465	2403	14631	2038	100100	85950	37280	41520	46560	91520	22290	29160	19350	23060	28670	21450	2926	8443	4837	5568	3687	2675	14481	1508	1834	12574	12899	12462	3212	18819	2228	1931	2707	1796	16230	15870	15670	15250	18440	16710
Com_220_neg	5-Hydroxyindole-2-carboxylic acid	C9H7NO3	177.157	0.71	Indole And Its Derivatives	"21598-06-1"	561700	677000	779900	654200	683400	606000	1521000	1613000	1433000	1382000	1477000	1494000	875200	815000	1091000	826300	1036000	995500	1455000	1702000	1529000	1603000	1732000	1813000	933900	1753000	1102000	927800	776700	806900	1717000	1469000	1617000	1631000	1633000	1565000	1251000	1257000	1176000	1201000	1399000	1261000
Com_222_neg	D-Fructose 6-phosphate	C6H13O9P	260.03	0.87	Carbohydrates And Its Derivatives	"643-13-0"	1024000	590200	1068000	636900	499400	1010000	1055000	1363000	1091000	1175000	1013000	990200	1015000	924300	841100	1146000	990200	1584000	683300	740500	544400	766700	814900	771200	2422000	2763000	1768000	1591000	1832000	2113000	573100	638900	568100	785900	561300	516500	3342000	3087000	2916000	3083000	2931000	2799000
Com_223_neg	5-oxoproline	C5H7NO3	129.043	1.63	Amino Acid And Its Derivatives	"149-87-1"	54760	53320	63340	43460	34270	47420	949100	1102000	886700	856000	1158000	1158000	16650	18530	16580	26320	12900	19340	1412000	1404000	1265000	2139000	1511000	1704000	20970	20970	22310	10660	14550	6996	1348000	1482000	1220000	1730000	1377000	1066000	699400	606300	644600	629100	652000	654000
Com_224_neg	Deoxycytidine	C9H13N3O4	227.091	1.81	Nucleotide And Its Derivates	"951-77-9"	3182	2667	2705	4317	2867	2276	26080	111900	5253	96560	111700	92650	1260	7720	3801	9611	1558	8682	119300	176800	112900	156600	144800	142600	11784	2645	8817	5781	663	7010	137300	103900	95380	94490	116200	142900	66060	48600	55250	55460	67930	55880
Com_225_neg	9,10-EODE	C18H32O3	296	1.69	Fatty Acyls		11090	5859	11630	9988	8923	6006	59340	74110	68620	69450	74950	100600	2676	7867	3739	4072	10965	6704	87420	73010	87550	63560	72810	76660	5334	3915	5818	2256	1902	7904	96210	105800	72140	95800	82970	74290	73250	82370	72380	55150	71440	63540
Com_226_neg	UDP-D-glucose	C15H24N2O17P2	566.1	0.95	Carbohydrates And Its Derivatives	"133-89-1"	62930	133000	142900	273800	170900	152700	8990	15070	31300	14690	20240	14710	304600	279500	413300	416900	278800	533500	15269	17978	16911	20093	18039	15901	31170	122000	50370	61930	39390	58420	9965	23194	18893	18448	5025	20393	100000	107900	105400	110600	116500	91320
Com_227_neg	13-HPODE	C18H32O4	312.1	11.45	Eicosanoid	"33964-75-9"	6505	7439	7278	7308	7757	7899	9787	10860	12710	10750	7537	8463	6070	5953	6397	7671	6017	6479	6805	6578	8531	8116	7784	8345	5742	7207	5894	6624	6507	5832	6435	4510	6971	5658	8510	8187	7369	6855	8651	7134	5827	7890
Com_228_neg	12,13-EODE	C18H32O3	296	12.67	Eicosanoid		7893	6183	8565	8090	7203	7698	22260	14860	23940	18360	18430	20340	4037	3098	3474	3060	4095	3631	12490	9072	11420	14770	13100	14870	3319	4809	4499	4297	3431	3543	6199	5945	6585	6336	7097	8191	8628	8878	9472	8704	9276	8689
Com_229_neg	Sodium cholate	C24H39NaO5	430.55	10.34	Bile Acids	"361-09-1"	11385	10392	12893	12191	8111	12204	61290	19720	13390	18360	29600	23710	12638	11450	18001	15044	13958	1237	4991	55320	14620	6636	29080	19690	14022	32971	17861	14135	10998	12785	54960	66850	28370	35820	12410	72010	7312	9637	9069	9019	8209	6795
Com_230_neg	Cyclohexaneacetic acid	C8H14O2	142.2	1.03	Fatty Acyls	"5292-21-7"	709400	978300	830900	1290000	719900	883900	112800	85410	122100	255100	257000	170500	928900	1207000	1336000	1347000	736800	1054000	192800	248200	223800	88320	207600	346800	1122000	1652000	1042000	580800	739400	835400	268800	354300	303200	403000	330300	343500	1120000	882000	1048000	1020000	1100000	1013000
Com_231_neg	Tricarballylic acid	C6H8O6	176.12	1.9	Organic Acid And Its Derivatives	"99-14-9"	8910	5600	4542	4964	3027	6609	18821	11810	22660	27307	23230	14000	10310	13860	4901	2292	2821	7757	46580	38000	39140	78470	50750	56000	2928	2709	2800	4201	3941	2865	21690	35410	15590	16500	19330	38420	15720	15720	18780	19650	10440	9794
Com_232_neg	GDP	C10H15N5O11P2	443.201	1.07	Nucleotide And Its Derivates	"146-91-8"	38920	35070	163400	56300	73330	203500	13808	13152	15453	13602	13723	12739	32650	31610	59110	49220	38680	75980	9103	11477	10010	13588	12075	9740	13130	10610	17320	2614	6653	10770	13027	14815	13510	14619	17559	14316	19710	24730	26560	26910	24150	39040
Com_233_neg	N-Methylhydantoin	C4H6N2O2	114.1	1.39	Organoheterocyclic compounds	"616-04-6"	594560	812540	866340	721999	769681	768203	1758000	1785000	1768000	1604000	2405000	1674840	1092000	756700	823950	965400	859400	1698000	1401850	2612000	2384000	2684000	1662220	881500	896500	1129116	842900	787051	811100	632727	2423000	1800000	1660300	1071000	1193000	2137000	1606000	1416000	1137000	1358000	1474000	2001000
Com_234_neg	Pentadecanoic acid	C15H30O2	242.4	9.84	Fatty Acyls	"1002-84-2"	402400	400100	403500	375200	385400	371000	366500	362800	376400	358700	378300	366900	387200	384700	371200	377900	365500	395300	401300	393300	352200	371500	407200	363500	395700	389300	368400	413100	391900	395300	357700	364600	403600	374700	405300	382900	409800	352300	376200	389900	394900	388300
Com_235_neg	O-Phospho-L-serine	C3H8NO6P	185.072	0.83	Amino Acid And Its Derivatives	"407-41-0"	2088	5298	2442	3416	4541	2072	20020	27350	22090	12930	13710	16090	4134	6673	3372	3267	4530	2498	33050	18630	21660	32160	23230	45450	5844	13518	8828	7967	2647	3907	25470	25970	12980	50690	26500	40000	10810	10530	9209	13650	17070	10380
Com_236_neg	hydroxyphenylpyruvate	C9H7O4-	179.149	4.43	Organic Acid And Its Derivatives	"622-54-8"	7675	7655	10130	7499	8280	9509	12480	13570	8615	4916	7591	9848	4254	3865	4175	5074	6464	5334	5978	7281	7064	7962	10240	7218	8122	8019	6836	7713	3234	6067	16850	27930	19520	11130	22040	13460	6723	6248	5961	5208	6778	4798
Com_237_neg	UDP-D-glucuronate	C15H22N2O18P2	580.285	0.94	Nucleotide And Its Derivates	"2616-64-0"	19150	62770	58730	121400	118200	185600	20347	20149	25284	21159	21155	17878	136500	139300	181300	167800	136900	197500	15269	17978	16911	20093	18039	15901	2604	6315	8429	759990	5091	6294	19613	23194	18893	18448	22052	20393	50690	36600	39760	46780	53030	36430
Com_238_neg	UDP-galactose	C15H22N2Na2O17P2	610.265	0.92	Nucleotide And Its Derivates	"2956-16-3"	115000	186000	161900	384900	245900	198200	20960	23420	53390	31220	29820	26920	424900	376300	534500	544500	378100	689000	1476	11867	4169	14217	2560	9724	52990	206300	75300	114400	50390	95090	11570	4133	14329	2042	9631	5718	201700	144800	150100	146000	155500	135400
Com_239_neg	geranyl pp	C10H20O7P2	314.209	0.83	Prenol lipids		11797	12802	13666	14656	15124	12986	21630	27920	24100	18400	23940	20930	17148	17833	19379	16873	15865	21327	19080	16620	20400	20060	21170	15030	19013	37725	24485	19464	15666	16852	32120	31090	31480	18300	21420	29550	5837	12580	12330	5153	8761	8343
Com_240_neg	Glyceraldehyde 3-phosphate diethyl acetal	C7H15BaO7P	379.491	0.96	Organic Acid And Its Derivatives	"93965-35-6"	268200	142500	163100	124100	132000	115400	19410	27370	20690	12360	16440	16040	87500	107500	84000	93990	83460	91980	54730	58840	47830	74060	52820	135400	90460	88900	81600	56570	83690	128700	48940	35140	41620	45420	79870	37060	101900	97270	72000	91570	83160	98060
Com_241_neg	2-Phosphoglyceric acid	C3H7O7P	186.057	0.92	Carbohydrates And Its Derivatives	"2553-59-5"	2965	11725	4660	5755	9522	11807	23180	12020	16700	11390	13350	16230	15350	10967	8756	13101	8885	13515	19950	19250	13470	33600	16200	22560	10303	29609	8569	14576	9823	9978	85390	9543	19250	23920	37010	35060	30940	22150	18210	21180	18320	15800
Com_242_neg	cis-7-Hexadecenoic Acid	C16H30O2	254.408	11.65	Fatty Acyls	"2416-19-5"	12970	5723	85703	64057	2122	2944	114900	47680	123900	124800	112000	170700	2952	3761	7339	3033	3206	7448	667200	483500	405500	503200	644800	434000	2152	3421	32182	24817	3509	20891	144800	236300	210300	226100	268700	210600	141500	147800	156400	133100	155400	138300
Com_243_neg	Citraconic acid	C5H6O4	130.099	1.56	Fatty Acyls	"498-23-7"	153400	81220	139400	177900	133500	187500	159000	178100	176700	164900	171500	204100	60570	80870	54300	197100	104600	157100	268000	250300	205100	360600	273400	292000	125700	193700	188500	92160	162700	136800	598300	695000	721600	921600	998400	603100	148400	127400	120400	148500	130600	123300
Com_244_neg	Citramalate	C5H8O5	148.114	1.44	Organic Acid And Its Derivatives	"2306-22-1"	3253	10151	2801	1738	7751	4346	2477	11970	9867	12020	12260	8841	6103	8304	9635	3831	10050	8576	11690	12960	11930	16320	8380	11150	3129	5376	10924	9125	3820	8143	60880	66110	64970	96340	84930	46750	7973	11150	17100	12940	13600	9600
Com_245_neg	Cyclohexylsulfamate	C6H13NO3S	179.237	1.2	Organic Acid And Its Derivatives	"100-88-9"	20043	16461	15214	19309	13986	14470	35940	42130	42290	34480	48310	29180	18876	16221	24760	15503	18934	17663	24220	33980	24210	30220	22460	25220	16889	28194	19140	17079	13720	14000	31590	25470	36460	35300	33910	34350	12570	13720	8752	8756	13390	11920
Com_246_neg	Cytidine 3'-phosphate	C9H14N3O8P	323.197	1.22	Nucleotide And Its Derivates	"84-52-6"	1813	2560	8129	8013	3659	6129	14078	15000	4024	6793	5005	3268	3685	4654	4559	2910	2555	1818	2557	4197	2924	5939	9138	4764	4125	6054	5460	2176	2170	3530	7141	8033	2194	56970	2020	4997	2083	2938	4000	6571	5100	3541
Com_247_neg	D-Arabinose 5-phosphate	C5H11O8P	230.11	0.9	Carbohydrates And Its Derivatives	"13137-52-5"	156300	145700	269000	172300	182700	188800	225300	227000	172500	184900	173700	188100	107600	90250	114600	97080	100100	138000	205700	129800	163700	143700	154100	247400	219800	303900	232700	195000	227400	219100	348700	207700	195200	341200	326000	253600	278000	227900	246500	236000	248200	249900
Com_248_neg	Deoxyribose 5-Phosphate	C5H11O7P	214.11	0.82	Nucleotide And Its Derivates	"7685-50-9"	79005	81063	149183	39910	67696	100720	284100	345500	249400	263700	260200	259400	2361	83404	67725	124109	55837	3109	345000	345000	321600	378700	341300	333000	17840	66670	72713	52925	43275	22030	311300	347400	327400	291000	302400	281400	187900	201800	182800	152700	143200	186800
Com_249_neg	L-Adrenaline	C9H13NO3	183.204	1.034	Hormones	"51-43-4"	213900	220600	295637	324063	283400	304900	662000	223600	674200	539400	731200	726400	294100	397000	289700	316200	562800	309400	393800	583200	226700	533200	289400	816800	258500	322700	554800	610400	291600	593700	343200	389000	522400	646400	660600	272100	400900	904600	929000	696500	790800	620500
Com_250_neg	Ribitol	C5H12O5	152.15	0.927	Sugar Alcohols	"488-81-3"	3875	2469	3505	5656	3545	2817	40500	28620	51930	117400	58420	51500	2914	4141	6227	4089	1541	4220	23840	23070	16530	16220	27990	22840	4132	5314	8204	5979	5879	8857	27650	38830	21440	28950	29600	28180	17520	14610	15120	10810	7020	9085
Com_251_neg	4-Amino-5-imidazolecarboxamide	C4H6N4O	126.12	0.915	Organoheterocyclic compounds	"360-97-4"	9489	11660	19360	14912	15882	13359	38440	25820	51340	42210	40100	40830	8980	9485	9934	9993	7876	15236	9418	8015	14960	8011	9776	8010	15321	26004	18941	13754	10817	17401	5223	16360	8362	9971	9765	11150	9065	8372	9748	6634	10100	11880
Com_252_neg	Xanthine	C5H4N4O2	152.11	1.714	Nucleotide And Its Derivates	"69-89-6"	1055000	805900	851700	1121000	667800	979100	433500	370500	448500	452100	365900	458400	331200	292900	212600	328800	265000	481500	253200	234700	132100	174700	200300	335100	141900	277200	173000	110400	152400	204500	183600	189500	149400	372100	127500	115400	375800	378800	374100	346200	362900	358500
Com_253_neg	4-Hydroxybenzoic acid	C7H6O3	138.12	5.379	Benzoic Acid And Its Derivatives	"99-96-7"	233400	187000	220800	234600	260600	221700	200200	161900	176800	160500	177600	200800	198000	155600	208000	176600	201600	186500	196800	162300	192100	210200	174100	185500	227400	252100	213300	219100	215800	293600	177100	217900	190900	190400	200400	198000	197200	175000	166200	184200	179100	212900
Com_254_neg	Deoxyinosine	C10H12N4O4	252.23	3.33	Nucleotide And Its Derivates	"890-38-0"	137400	105500	181100	122700	66090	87760	252900	137200	153900	159800	103700	107700	17335	19550	18883	21853	14771	24372	6710	57430	25910	54730	64140	45680	3908	13300	3945	7502	7306	8945	37680	12130	15680	46990	25600	57080	56700	50380	49660	51890	52080	53430
Com_255_neg	Indoxylsulfuric acid	C8H7NO4S	213.21	5.62	Organic Acid And Its Derivatives	"487-94-5"	3919	5622	3530	2862	3573	4448	4360	2017	2556	5309	3567	3939	2817	4292	3514	3620	2991	3704	4056	6698	1767	2191	10190	2411	2590	3137	3490	2802	3174	4528	8275	12840	10260	2087	6544	3632	3080	2830	2561	1804	1441	2808
Com_256_neg	Glutaric Acid	C5H8O4	132.115	0.7	Organic Acid And Its Derivatives	"110-94-1"	1239000	1477000	1693000	1412000	1456000	1433000	2472000	2881000	2460000	2526000	2468000	2649000	2403000	2225000	2641000	2374000	2528000	2545000	2495000	2436000	2063000	2531000	2547000	2685000	2173000	3863000	2672000	2375000	1761000	1896000	2454000	2184000	2348000	2416000	2123000	2269000	1963000	2382000	2331000	2263000	2214000	2258000
Com_257_neg	N-Acetyl-Asp-Glu	C11H16N2O8	304.253	2.02	Amino Acid And Its Derivatives	"3106-85-2"	57925	70947	116487	109764	4150	93968	330100	525700	388800	378200	465900	482100	51344	2898	5768	7499	49553	11640	523900	576600	351300	654500	655300	542800	4438	41965	2248	24314	30328	30693	546900	347900	456700	447100	438100	370000	192000	236000	208500	178100	166100	185400
Com_258_neg	N-lactoyl-phenylalanine	C12H15NO4	237.25	6.97	Amino Acid And Its Derivatives		6955	6656	3255	2523	5984	5402	228900	226000	224500	173600	206300	190400	3147	4554	5400	41732	4201	4848	208100	209600	118500	192300	187800	261600	3316	8360	9806	8117	4583	5980	369600	290800	200300	361400	298500	217600	115500	109000	109800	112000	110500	101700
Com_259_neg	Glycocholic acid hydrate	C26H43NO6.H2O	483.62	9.373	Bile Acids	"475-31-0"	9158	1288	9486	8811	8282	1199	14040	34490	59500	21730	186700	95620	7112	7070	2351	1887	1864	1996	13640	93400	33370	27260	50650	49120	3010	11738	1768	6994	847	7824	40431	38662	38397	37765	46199	6283	24650	22230	26060	22260	24200	17900
Com_260_neg	Taurolithocholic acid sodium salt	C26H44NNaO5S	505.69	12.297	Bile Acids	"6042-32-6"	32620	19270	343678	6522	4185	4845	966300	844300	1237000	1133000	1246000	1201000	109626	3861	24260	2693	22380	8539	2720000	2540000	2740000	2528000	2618000	2399000	5173	73760	25770	84180	27610	16720	2750000	2654000	3730000	3029000	2818000	2634000	955400	906500	1016000	961000	951100	940600
Com_261_neg	Chenodeoxycholic acid	C24H40O4	392.57	11.768	Bile Acids	"474-25-9"	51090	62290	14150	12480	42800	24870	566500	329400	217600	378200	203700	204000	73930	84630	97700	25380	32970	47700	155400	249200	261200	143400	456600	222500	21090	27760	7821	23685	29420	4788	78850	28010	99050	86360	27300	25580	97860	72480	127600	88680	100300	77770
Com_262_neg	Cholic acid	C24H40O5	408.57	10.361	Bile Acids	"81-25-4"	15920	51300	101041	68378	11360	11200	1242000	439400	288900	414200	570600	491800	1962	6283	47773	49652	37623	57255	134400	1162000	353000	163900	861300	471400	36717	30281	28818	20063	2338	3380	543183	502166	485916	556516	550183	1355000	186000	177800	190800	175600	172700	172400
Com_263_neg	Tauroursodeoxycholic acid Dihydrate	C26H45NO6S.2H2O	535.7	9.015	Bile Acids	"14605-22-2"	7351	10340	6275	9046	5382	10870	2216000	2830000	1573000	2084000	2033000	4651000	89980	1699	74399	102942	103113	79194	274200	482600	578300	626600	871000	627000	55405	1759	60560	48907	1005	1372	187700	97840	37060	51680	88700	63060	425700	428400	451100	435600	425600	429900
Com_264_neg	Myristic acid	C14H28O2	228.371	1.03	Fatty Acyls	"544-63-8"	297700	416300	403200	411600	317600	390000	131900	355800	110100	274700	252300	334700	405500	399800	496900	447800	400300	437300	403100	405900	411300	357500	292900	293700	698200	1002000	664500	492900	663700	562200	439600	454500	442500	453500	497000	261000	417300	400200	304600	353200	297500	455300
Com_265_neg	Sorbitol	C6H14O6	182.172	0.91	Sugar Alcohols	"50-70-4"	61380	63540	61910	71780	72100	89410	85290	59020	142200	57700	79380	96640	238400	228000	218500	212400	403900	151000	106500	73570	113100	83360	109800	95280	52390	80960	57820	45920	66910	64300	112900	84150	59230	76220	82990	118200	123000	85460	103800	87540	107700	110900
Com_266_neg	Taurodeoxycholic acid sodium salt	C26H44NNaO6S	521.69	10.504	Bile Acids	"1180-95-6"	615600	441100	530700	445700	231700	577300	420300000	437700000	363700000	370500000	358600000	409400000	220200	216500	167800	151800	265400	235900	501900000	428100000	397400000	460800000	564100000	504900000	129500	141500	209400	37800	51480	41740	190400000	216500000	136000000	203200000	143100000	100700000	235700000	235700000	239100000	235000000	232400000	232000000
Com_267_neg	Taurohyodeoxycholic acid sodium salt	C26H44NNaO6S	521.69	8.928	Bile Acids	"110026-03-4"	6605	8934	113944	6737	2229	12880	2234000	2877000	1547000	2106000	2021000	4666000	89980	1891	3919	102942	103113	1446	271900	461500	544000	651300	882100	633600	1342	54259	60560	1724	71541	50731	186700	115100	36940	56250	74330	58380	439600	427600	426900	422400	409800	410100
Com_268_neg	L-SelenoMethionine	C5H11NO2Se	196.11	18.27	Amino Acid And Its Derivatives	"3211-76-5"	362400	373400	369000	358700	366600	361300	343200	329200	334000	344200	362800	352200	365300	378000	384800	362800	377400	369600	386300	380600	382700	375200	376300	383600	387000	377500	376400	373600	370400	375300	378600	380100	385300	372700	386200	367000	369000	358400	370500	376100	370400	363200
Com_269_neg	L-Rhamnose monohydrate	C6H14O6	182.17	0.98	Carbohydrates And Its Derivatives	"6155-35-7"	11320	15120	12770	22040	18760	5798	10070	7367	9363	9005	4915	13710	7402	10310	14780	8566	12090	5551	6492	5396	9171	16220	9172	6602	16400	16920	17790	6054	6623	3726	5980	7478	8686	14540	6907	6451	13450	7237	17200	6076	6981	8742
Com_270_neg	4-Hydroxyisoleucine	C6H13NO3	147.172	1.038	Amino Acid And Its Derivatives	"781658-23-9"	4691000	5503000	6254000	6741000	4483000	9111000	102300000	101700000	96500000	88680000	99000000	101800000	943400	1067000	988700	983400	979600	1221000	105700000	113400000	98260000	108000000	119400000	109900000	670900	761900	1461000	437400	453200	685900	97750000	95310000	89860000	100100000	95520000	93490000	94160000	80820000	81570000	83270000	93930000	91800000
Com_271_neg	Ala-Gln	C8H15N3O4	217.22	0.85	Amino Acid And Its Derivatives	"39537-23-0"	15150	16340	14250	15530	13590	23250	278000	296400	138100	246000	160500	162000	52374	63532	8998	76251	57220	7664	226700	214800	259400	159600	185400	146800	24574	43506	10890	7052	9321	8585	196700	188300	203700	149100	173200	266900	257700	237600	217200	238900	279600	288800
Com_272_neg	O-Aceyl-L-Serine	C5H9NO4	147.129	1.056	Amino Acid And Its Derivatives	"5147-00-2"	36330	48610	46550	53610	35930	73850	796800	678300	563100	640000	608800	647800	7808	9763	4871	8180	4536	8366	730200	766200	676900	705600	765200	749700	4878	5983	14880	8240	4154	8023	689600	635300	592800	706500	651500	618400	641800	563900	599600	605400	690500	637400
Com_273_neg	3-Methyl-2-oxobutanoic acid	C5H8O3	116.12	3.829	Organic Acid And Its Derivatives	"759-05-7"	6674	4114	9156	9132	4792	7882	11870	10230	10030	8998	7391	5997	4563	3798	3152	4116	4105	6400	7438	7149	6637	9190	10380	9791	7469	7853	6342	6731	2671	4819	18180	23470	20110	22570	22650	10740	7691	5835	6933	6923	6427	8271
Com_274_neg	(S)-Leucic acid	C6H12O3	132.16	6.404	Organic Acid And Its Derivatives	"13748-90-8"	9802	16240	16530	10320	5794	15080	9991	14660	19410	17580	14900	15510	8199	12860	8867	9672	4625	5481	18850	26690	15180	16410	23690	29040	5441	6638	4096	6911	7217	2776	17260	10710	10910	20240	7333	9715	8201	10560	9265	14790	19190	6566
Com_275_neg	3-(3-Hydroxyphenyl)propanoic acid	C9H10O3	166.17	6.737	Organic Acid And Its Derivatives	"621-54-5"	2543	5184	3264	1565	3044	5296	1569	3958	2183	3554	3161	3223	6008	3031	3682	3314	997	2788	4660	5325	3814	4858	4415	1341	2094	5029	3248	1747	1450	7718	1986	4046	1497	3329	2147	4319	1294	1937	1888	1894	1602	1315
Com_276_neg	L-Dihydroorotic Acid	C5H6N2O4	158.11	1.051	Organic Acid And Its Derivatives	"5988-19-2"	370600	347400	333900	316000	334400	353400	190000	126500	132800	187400	211500	187100	423100	413800	417000	432400	436100	414700	208100	175400	169500	173300	169700	191000	414100	402700	384300	409300	410600	404700	167800	166700	188200	189300	183200	161300	241000	218700	209200	239200	282500	273400
Com_277_neg	3-Hydroxyisovalerate	C5H10O3	118.13	4.084	Organic Acid And Its Derivatives	"625-08-1"	31720	22230	26700	24660	19310	23220	21200	17960	16190	17980	17560	21280	23380	25020	25670	24880	25860	22740	19600	20150	25300	23570	22330	24710	29640	35520	24650	35180	22570	19690	20700	23910	25480	27990	19770	22730	41830	27810	34650	37720	43420	37110
Com_278_neg	5-Hydroxymethyluracil	C5H6N2O3	142.11	1.041	Nucleotide And Its Derivates	"4433-40-3"	194200	303600	264100	472700	264400	301000	65150	74640	53740	38260	72670	52920	305900	431200	376900	441600	241400	391700	62610	27650	63250	23440	50120	50420	288500	531700	315200	158500	289400	318100	86190	78570	54310	96130	61420	54080	394300	326300	330100	315100	372700	364300
Com_279_neg	N-Acetylalanine	C5H9NO3	131.13	2.15	Amino Acid And Its Derivatives	"97-69-8"	10720	7885	13060	6907	6607	10670	104000	124300	128500	104000	117000	133000	9882	9050	7387	14680	5538	9785	87780	104500	82910	127900	115600	110900	6443	7601	9070	3810	4514	4948	82490	77220	94300	106300	110500	107500	51190	49520	51080	49150	47120	45660
Com_280_neg	Methyl beta-D-galactopyranoside	C7H14O6	194.182	1.03	Carbohydrates And Its Derivatives	"1824-94-8"	44500	40090	61270	44440	60110	75280	117500	164700	102000	82020	88810	78600	69390	97840	57640	96950	107700	168200	97710	129700	103400	122400	122000	110300	23350	30950	19890	14700	22360	22240	163200	156400	178100	137900	154000	145400	123500	92640	109600	100500	112100	106600
Com_281_neg	Methyl alpha-D-glucopyranoside	C7H14O6	194.182	1.02	Carbohydrates And Its Derivatives	"97-30-3"	31840	43570	53430	45460	62300	71610	100600	167200	109700	86960	106100	87120	71680	80940	48700	98290	99520	133300	99120	140300	109200	130400	113300	125300	22030	29050	19290	10190	19940	19220	169900	156600	189300	146600	158300	138600	112000	87690	93000	108400	105500	106300
Com_282_neg	Lysopg 18:1	C24H47O9P	510.6	13.81	Phospholipid		3193	4054	5067	4601	2593	8915	116600	106000	127900	115900	202600	127900	22310	8764	18030	34040	29250	47707	223000	177100	180900	147400	164000	139100	5532	1503	11752	6296	9648	5670	259100	148700	292800	214600	219700	180200	57740	65350	66700	64570	63460	76320
Com_283_neg	Lysope 18:1	C23H46NO7P	479.588	12.81	Phospholipid		321800	378700	370400	335900	395300	574300	20630000	13210000	30070000	21250000	27660000	23830000	468700	1183000	589400	902500	816500	574700	39900000	46220000	45680000	28010000	37520000	36990000	835600	619900	445000	276200	296400	246200	36110000	51910000	64260000	55200000	50740000	39640000	14260000	14330000	14350000	14150000	14270000	13940000
Com_284_neg	Hydroxypyruvic acid	C3H4O4	104.061	2.17	Organic Acid And Its Derivatives	"1113-60-6"	131300	64190	164200	125700	91140	145400	293300	227600	212100	246000	235300	337200	161000	236600	114900	243800	72470	134300	374200	421700	261200	314000	289400	339100	60570	58400	85820	70040	46230	66650	165200	78590	83580	90960	59510	114500	190000	145200	158600	151500	172100	189300
Com_285_neg	alpha-D-Galactose 1-phosphate	C6H13O9P	260.136	0.87	Sugar Acids And Its Derivatives	"2255-14-3"	1704000	677900	1427000	729100	567300	1102000	697500	1078000	691300	727900	741100	521600	874500	858700	822100	1192000	693200	1647000	644500	471800	460800	904100	555000	878200	3573000	3220000	2103000	1925000	2215000	2889000	810200	673900	575500	1378000	1378000	765500	1967000	1944000	1818000	1921000	1843000	1754000
Com_286_neg	Gamma-Glu-Leu	C11H20N2O5	260.287	5.09	Organic Acid And Its Derivatives	"2566-39-4"	16600	31750	37440	26220	22780	32320	449900	680300	429600	408600	528200	450600	3865	4869	4382	3155	2097	6123	512300	618200	457300	740000	708700	598000	2066	1670	43069	1995	52362	1329	542100	477400	479800	670300	572200	459900	259800	247000	233300	234700	243300	239900
Com_287_neg	N-Acetyl-D-glucosamine 6-phosphate	C8H16NO9P	301.188	1.81	Sugar Acids And Its Derivatives		67760	82436	125170	108366	60642	73914	480000	500200	440800	504600	513600	460700	9111	56107	5318	49546	43650	15440	468500	602000	447300	623400	508000	514200	44961	63178	51766	38770	67900	46778	552900	502700	468300	528700	539500	546900	296300	326000	321800	316900	320700	299300
Com_288_neg	Glycerol-3-phosphate	C3H9O6P	172.074	0.9	Fatty Acyls	"57-03-4"	961900	844800	1708000	1098000	1184000	1029000	2160000	1522000	884000	691300	748500	1496000	280500	285300	304200	316300	324400	398500	953400	748000	712500	1119000	876800	1480000	663500	1106000	766700	468000	699800	896500	1063000	715800	788800	1104000	1734000	920800	1587000	1328000	1234000	1287000	1323000	1316000
Com_289_neg	D-Galactose	C6H12O6	180.16	0.9	Carbohydrates And Its Derivatives	"59-23-4"	2535000	2209000	2216000	1963000	1815000	1827000	515700	526800	556100	854500	438800	486000	2058000	2233000	2030000	2171000	1718000	2666000	384500	566500	746100	419700	412400	363900	3498000	2786000	2066000	1653000	1987000	2298000	352200	275800	351000	355400	447400	372100	1033000	632200	1431000	633000	1433000	2192000
Com_290_neg	DL-3,4-Dihydroxyphenyl glycol	C8H10O4	170.163	7.37	Benzene and substituted derivatives	"28822-73-3"	4111	2807	2814	1235	3568	2953	3751	3400	3671	3354	3587	2979	2566	2076	1293	3042	2097	2411	3784	2889	4118	5663	4283	4638	1799	4633	4363	2587	3192	3604	2668	3809	3215	2088	2672	3884	2782	2833	3569	2311	3065	3737
Com_291_neg	3-Indoleacrylate	C11H9NO2	187.195	5.36	Indole And Its Derivatives	"1204-06-4"	1589	1789	629	1821	1310	6609	1734	937	7924	2874	6619	7193	4307	1640	1224	1303	954	883	1678	826	470	1890	8992	9158	2385	4851	3979	2858	3575	7744	17700	30750	20870	22390	29220	27010	5284	3331	2427	2259	3203	3683
Com_292_pos	Lysopc 16:1	C24H48NO7P	493.61	11.75	Phospholipid		79720	65530	51240	110700	71620	97490	26210000	18440000	24990000	25010000	21240000	24310000	599000	1326000	836200	1033000	593200	612600	79870000	62120000	76790000	73970000	76300000	62380000	196200	236600	86350	62260	58970	74650	29570000	33690000	41100000	38840000	45000000	49180000	21000000	21700000	21550000	20460000	19620000	19260000
Com_293_pos	Lysopc 16:2 (2N Isomer)	C24H46NO7P	491.308	11.13	Phospholipid		7284	2920	2529	7681	2291	2819	265400	128500	195600	222200	168900	228000	10230	14850	3470	11830	3797	5515	73240	43140	50600	76300	67970	72800	43952	28188	20675	21573	846	31238	34630	25660	47980	32340	34990	49330	46250	39380	42940	41260	46750	32170
Com_294_pos	Lysopc 15:0	C23H48NO7P	481.317	12.93	Phospholipid		8280	8287	10330	10360	13970	10800	251100	306300	258000	255600	236300	228900	35790	81280	69350	97040	71560	66790	613000	572900	592700	506400	635700	578600	49590	31660	10510	6459	18290	10690	201800	173800	204900	206300	251700	185000	213000	215400	208600	213300	208700	197300
Com_295_pos	Lysopc 16:0	C24H50NO7P	495.63	12.57	Phospholipid		334000	200900	393700	442000	799000	922600	127500000	97730000	149200000	147800000	145100000	107300000	474500	436100	202900	220700	157400	94590	239300000	226300000	258900000	196500000	223900000	188300000	472700	582200	288900	204700	283500	200100	255200000	227000000	313400000	279800000	291200000	297900000	105800000	108600000	107900000	105900000	99140000	96770000
Com_296_pos	Lysopc 18:2	C26H50NO7P	519.65	12.16	Phospholipid		1154000	1070000	1282000	1461000	601400	1536000	46430000	40210000	44570000	43050000	49480000	32110000	944900	1633000	588400	1233000	747200	749000	16790000	13880000	13790000	17990000	15890000	15990000	37390	30540	26590	18010	18490	15560	10490000	11550000	11380000	15020000	19400000	14440000	8752000	8942000	8386000	8398000	7963000	7760000
Com_297_pos	Lysopc 18:3	C26H48NO7P	517.317	12.57	Phospholipid		113500	70120	142800	156300	291100	315600	48220000	41140000	52880000	55640000	52740000	43430000	170700	149800	66100	70350	52450	34470	73410000	71490000	75080000	65650000	69770000	61620000	186800	206300	107500	67920	84640	65150	72080000	66050000	79770000	75360000	74990000	78230000	42810000	42210000	44340000	44010000	39900000	38400000
Com_298_pos	Lysopc 17:0	C25H52NO7P	509.657	13.17	Phospholipid	"50930-23-9"	10170	7508	13920	14940	12200	17750	322000	217000	342800	339600	379400	221400	14630	20860	21620	24160	18830	13050	330500	280700	497700	258000	389500	280500	19610	23450	14340	12310	11860	13460	2488000	2396000	3718000	2696000	2097000	2825000	403500	420100	421100	418000	409400	400300
Com_299_pos	Lysopc 18:1	C26H52NO7P	521.667	12.9	Phospholipid	"3542-29-8"	714300	948800	1011000	1036000	702800	1032000	27130000	35600000	33710000	32450000	40730000	23030000	1910000	4094000	2920000	3616000	3267000	3257000	55210000	59240000	62830000	51930000	52680000	48230000	689900	754600	316600	408400	413000	232300	59080000	50170000	68170000	73020000	69840000	67900000	18900000	19390000	18450000	18230000	17130000	16830000
Com_300_pos	Lysine Butyrate	C10H22N2O4	234.293	0.9	Amino Acid And Its Derivatives	"80407-71-2"	3339	6625	5535	17590	225761	5821	7605000	7266000	17470000	8798000	13620000	4198000	8559	74940	9140	8147	5511	30270	15260000	21420000	7531000	7587000	9065000	13920000	68096	3553	80817	43440	59081	69789	7075000	9570000	1649000	1094000	5690000	2628000	3013000	3148000	2703000	2794000	2005000	2019000
Com_301_pos	Lysopc 14:0	C22H46NO7P	467.577	11.37	Phospholipid	"20559-16-4"	3136	2694	2455	1931	11010	5212	6113000	3824000	4578000	5699000	4436000	4550000	7882	3550	1919	3172	163501	1557	9113000	9323000	12560000	11250000	11160000	9079000	6777	3428	1173	2409	4268	1452	10540000	9589000	14690000	9820000	8333000	13190000	4018000	3962000	4087000	3820000	4027000	3469000
Com_302_pos	Isovalerylcarnitine	C12H23NO4	245.32	5.66	Carnitine	"31023-24-2"	51690	87500	42460	48670	117600	83160	452400	788800	470000	413800	302100	545700	62120	104000	88430	91940	41770	60280	476900	1289000	474500	1162000	996200	669200	140700	188100	85860	79510	92750	171600	759700	467000	651100	1829000	888900	876800	361300	402700	383100	369500	400600	352100
Com_303_pos	Arachidonoylcarnitine	C27H46NO4	448.668	11.42	Carnitine	"36816-11-2"	110568	20200	118313	79128	71622	12430	245800	400500	250900	282300	300500	329900	101308	100786	90005	152920	84030	119412	85100	68330	74870	148500	160700	36760	256687	50690	172208	171501	207328	224091	666900	613200	900500	2149000	978000	1295000	192300	199300	216100	191100	203300	176500
Com_304_pos	Carnitine-C3			2.56	Carnitine		42110	53470	47340	34000	31560	56600	371500	429400	286400	408500	235800	249600	151800	139900	155800	199900	57040	134000	308700	404500	327700	457800	477400	302300	94500	127400	43120	55060	81590	102700	605400	629000	478100	759500	562800	777000	327000	304100	285200	234200	310300	276700
Com_305_pos	Carnitine-C18			12.4	Carnitine		2393	5350	6749	4607	5408	8080	22990	42050	36200	46050	43070	32030	3777	1896	2044	10275	2536	1561	11060	10160	12770	6116	12480	8821	6137	2788	6423	2837	1689	2228	55070	47010	86400	162200	60450	92490	13700	16130	14430	13720	16040	13910
Com_306_pos	Carnitine-C8			7.86	Carnitine		9106	3519	10124	3760	1382	6580	36690	55640	36680	78350	48880	36500	18816	17012	2156	22970	14576	1233	31990	52470	35820	66190	52120	30060	17918	21759	1786	10256	13394	11196	45790	59040	35130	231300	73680	64160	31960	30100	31430	29540	26430	25290
Com_307_pos	Carnitine-C6			6.47	Carnitine		6369	4694	5919	7796	6065	7802	52810	92530	53340	112000	63990	61100	16532	2333	5744	6879	15953	16686	98290	231800	129700	288600	177700	183700	29655	23759	16170	26049	18177	16682	80610	95340	57310	514600	102100	85290	71300	63050	69340	65270	76270	61960
Com_308_pos	Carnitine-C5			5.43	Carnitine		92560	101200	63570	87030	88720	111000	438500	877500	520800	429500	374500	620200	81990	119500	76610	129000	47110	97010	531000	1512000	557100	1198000	1073000	792400	156800	177800	92040	121400	109100	165000	866400	556300	624300	2010000	1023000	969000	437800	430200	467900	383400	421300	398300
Com_309_pos	Carnitine-C4			4.63	Carnitine		29470	24160	52576	69321	62594	16840	173600	271600	138300	238400	167400	227400	61160	61255	21170	66461	57484	78697	179000	246900	183400	415200	308500	239900	90444	131640	77176	11470	10340	67490	343400	302400	299500	412700	325500	497600	147100	129200	120400	113500	146900	129800
Com_310_pos	Cycloleucine	C6H11NO2	129.157	0.84	Amino Acid And Its Derivatives	"52-52-8"	1223000	1634000	1643000	2149000	1484000	2459000	126400000	131500000	107600000	129500000	126100000	106800000	371600	418600	401600	393400	407700	562800	98750000	110300000	82840000	114900000	122100000	95460000	246400	327300	589500	174300	244400	306500	123900000	101200000	102000000	109300000	118900000	114400000	64230000	65960000	59830000	59940000	58290000	54490000
Com_311_pos	cis-gondoic acid	C20H38O2	310.515	16.03	Fatty Acyls	"26764-41-0"	85020	51140	48510	52970	53940	47980	72060	62770	55440	67240	77830	70290	112400	46580	54340	86360	63710	54900	100600	84430	105700	104300	94020	63380	71970	60180	56480	47400	40420	31660	212200	103600	157900	118300	130100	362500	72360	75010	69690	66070	70280	64400
Com_312_pos	Glu-Glu	C10H16N2O7	276.243	1	Amino Acid And Its Derivatives	"3929-61-1"	270100	285700	382700	386800	362500	728300	120500	185700	177000	142900	142100	212900	75690	71920	91310	109500	90850	120600	396000	764200	833000	853700	582400	489700	207200	206900	145200	203700	237600	172400	521200	220500	122600	266700	354000	137500	331400	407700	343800	237800	331900	333200
Com_313_pos	Ectoine	C6H10N2O2	142.156	0.95	Others	"96702-03-3"	12690	35892	38097	26810	35184	39050	313700	171200	220800	198800	177200	204000	25360	49600	22408	40851	26897	31340	160300	232900	161500	209200	299400	203000	47064	46934	46613	48270	39246	45163	176400	94920	216000	141500	175800	224900	114500	138000	194000	139700	220400	139800
Com_314_pos	Cadaverine	C5H14N2	102.18	0.706	Polyamine	"462-94-2"	2539	6678	7071	7642	7072	7266	18460	10529	13270	13420	12150	4615	9196	6415	9839	9202	10935	9070	10130	7333	10110	10770	6578	6891	7344	8331	2680	6541	8008	7556	49170	7334	10379	9302	6502	27880	12590	7173	7799	15010	8068	7343
Com_315_pos	N-Acetylneuraminic acid	C11H19NO9	309.27	0.988	Amino Acid And Its Derivatives	"131-48-6"	20030	44810	58490	34800	50760	33980	140000	145900	108100	142200	125400	114900	9706	13210	17040	13350	27280	23770	92060	106400	68950	130200	115200	106500	121800	58250	24950	31440	33380	24050	47280	57370	42710	90430	36770	52610	70890	56120	67670	59050	56530	55820
Com_316_pos	Palmitoylethanolamide	C18H37NO2	299.49	14.399	Organic Acid And Its Derivatives	"544-31-0"	14340	14150	15840	13490	13970	15550	29210	15220	20060	17920	20880	16800	20420	15460	13650	16150	14500	14550	18450	19260	21370	21560	18130	20260	23770	16080	17930	13850	18320	15950	18670	19920	18590	18640	30320	18370	18120	18530	18850	19330	21640	20320
Com_317_pos	Dehydrocholic acid	C24H34O5	402.52	12.273	Bile Acids	"81-23-2"	17750	16790	18460	19100	20820	20540	13900	21460	9857	22060	8382	12140	17100	16310	17500	33230	17170	18150	18990	26150	21380	16780	27280	19620	32940	17960	16210	19750	39420	27840	16950	10730	24740	14740	15450	30370	28080	33660	26110	23410	28350	27660
Com_318_pos	Uracil	C4H4N2O2	112.09	1.47	Nucleotide And Its Derivates	"66-22-8"	297100	272700	130300	297200	235100	356100	75340	75770	106300	68990	114200	55850	175800	244300	190300	240900	219700	224400	48350	33670	20230	97900	58250	127300	349600	174300	210500	266900	260200	158600	33980	67620	46590	173700	26620	37000	161900	153900	210800	183800	136300	115200
Com_319_pos	L-Tryptophan	C11H12N2O2	204.23	4.894	Amino Acid And Its Derivatives	"73-22-3"	2618000	2641000	3229000	2821000	2983000	3244000	69940000	90650000	61870000	78980000	93450000	67440000	852700	1223000	1116000	1059000	1220000	1323000	67840000	77880000	61300000	81650000	80090000	67150000	834500	959400	552500	530600	754200	992500	73760000	58390000	59490000	64430000	71650000	71440000	36870000	37930000	37080000	34530000	33530000	33260000
Com_320_pos	Erucamide	C22H43NO	337.6	16.97	Fatty Acyls	"112-84-5"	43680000	36230000	34090000	35340000	38510000	35240000	30830000	26170000	22730000	26190000	26180000	26710000	48340000	37770000	37630000	43690000	45020000	41730000	27570000	23430000	26340000	26630000	28500000	23270000	40090000	31930000	38760000	33570000	32990000	28190000	24080000	24340000	26470000	30400000	31390000	231400000	33690000	37160000	35190000	35970000	31340000	30290000
Com_321_pos	Hexadecanamide	C16H33NO	255.44	14.82	Fatty Acyls	"629-54-9"	4180000	3766000	4197000	5226000	5468000	4179000	8984000	8472000	7905000	7632000	7727000	8441000	3604000	4468000	3752000	4971000	4407000	4774000	12240000	7926000	11070000	10190000	9608000	10060000	4250000	4202000	4212000	4334000	2198000	2479000	17340000	9276000	13530000	10830000	11520000	13930000	6282000	6963000	6565000	6496000	5984000	5929000
Com_322_pos	N-Lauryldiethanolamine	C16H35NO2	273.45	9.45	Amines	"1541-67-9"	6128	5142	7221	6048	6382	7735	6926	8243	12850	13700	8186	9479	6039	8270	11860	6132	5813	6172	7674	10260	16560	9136	7468	7770	8517	9493	6296	7366	8902	12740	13690	8152	12660	11970	8724	10060	10570	8504	6831	8790	9565	10040
Com_323_pos	2-Aminoethylphosphonate	C2H8NO3P	125.06	0.98	Organic Acid And Its Derivatives	"2041-14-7"	34690	14680	17860	25920	33010	43810	69740	55650	43060	57880	50220	47330	60050	42070	43830	47260	19100	31800	45480	38640	36330	72300	43430	54850	35330	46600	12190	22080	15320	48220	57600	51160	51910	63810	55660	53390	41150	25070	44820	35670	48880	29360
Com_324_pos	10-Formyl-Thf	C20H23N7O7	473.4	4.85	Organoheterocyclic compounds	"2800-34-2"	2193	3512	2594	4539	3734	8260	2203000	1558000	3199000	3469000	3681000	2665000	88352	105900	76551	99776	92583	116552	1275000	729900	739800	1353000	1325000	984300	2445	3548	2487	49127	2816	2077	636000	1915000	1121000	1209000	1432000	1313000	771300	775200	783300	736300	706300	661800
Com_325_pos	6-Methylmercaptopurine	C6H6N4S	166.21	4.04	Purines and purine derivatives	"50-66-8"	1081000	951000	1281000	916900	957800	1226000	25780000	32910000	20860000	21540000	23380000	21270000	375200	762200	679000	552200	714500	697000	27390000	34560000	26330000	35590000	34130000	28620000	496900	664400	453100	356200	445100	600000	34820000	28500000	30740000	32200000	34620000	33550000	16440000	15760000	15150000	14440000	14840000	14010000
Com_326_pos	2-Hydroxycinnamate	C9H8O3	164.16	1.81	Cinnamic acids and derivatives	"614-60-8"	437000	505800	647100	593100	638600	720700	28720000	31880000	25080000	27740000	32470000	23840000	208900	238600	225500	259100	215000	270300	29860000	37620000	25730000	34200000	30610000	30170000	184100	203500	138900	111300	136300	204900	31470000	23690000	23960000	25180000	35620000	28670000	14800000	15090000	14390000	13860000	13200000	13870000
Com_327_pos	Piperidine	C5H11N	85.15	2.04	Organoheterocyclic compounds	"110-89-4"	50690	96130	81390	130100	71630	102500	4744000	6322000	4783000	4388000	4972000	4312000	25280	30130	47260	24490	36740	35990	5149000	6429000	4646000	6219000	6397000	5054000	18200	17700	36630	20630	61008	24500	6055000	4342000	4637000	5400000	5467000	5294000	2859000	2803000	2744000	2648000	2589000	2426000
Com_328_pos	Isoquinoline	C9H7N	129.16	4.9	Organoheterocyclic compounds	"119-65-3"	4209	2019	6396	3155	5604	3288	104000	123300	79470	114800	125800	93900	4155	3415	3792	9390	11178	3704	95640	112300	78890	126100	122800	101700	1905	9198	2798	6423	10168	3908	147100	118200	126700	131700	146000	136300	53480	51320	51200	46870	55120	71530
Com_329_pos	Purine	C5H4N4	120.112	4.1	Nucleotide And Its Derivates	"120-73-0"	17950	13370	20710	14730	18070	21470	425200	546400	360300	359000	395000	372300	7279	14260	17390	10300	15530	13810	498100	609100	459200	604200	593500	495100	12680	12800	9948	6167	9237	12290	612100	482000	508700	518800	557800	523700	254400	261100	270400	260300	261200	218800
Com_330_pos	LysoPC 15:1	C23H46NO7P	479.1	11.45	Phospholipid		13343	1135	12702	15548	12231	13514	30310	15970	21780	18520	25520	25970	14567	15356	16040	18393	15015	16473	36210	22570	41950	43350	45010	37400	24765	21278	16026	18202	1491	22008	22140	26290	36920	29190	29790	37060	8269	13050	13080	15230	10610	12280
Com_331_pos	S-Methyl-5'-thioadenosine	C11H15N5O3S	297.333	4.94	Nucleotide And Its Derivates		91630	121800	120800	83170	91090	100200	186800	155600	134300	161900	103400	157900	117700	123800	98100	128300	95690	118300	118700	197500	179600	138600	163900	142500	426500	505600	304100	318100	379600	420800	454800	443300	556700	546400	731400	631300	187800	196400	175800	172200	197100	189800
Com_332_pos	Isobutyrylglycine	C6H11NO3	145.156	0.63	Organic Acid And Its Derivatives	"15926-18-8"	35260	37090	43292	42613	12650	41705	389900	633600	441500	376700	419500	455500	39096	34797	20439	34682	26780	45137	384300	519300	180300	272400	263700	269000	50002	27120	26344	38206	28820	27300	271300	182100	198000	158400	215500	221300	224600	200100	170500	171000	146400	123400
Com_333_pos	6-Aminonicotinamide	C6H7N3O	137.139	1.95	Pyridine And Its Derivatives	"329-89-5"	20686	21609	22550	25452	24187	3200	98830	79480	63760	71980	86040	63960	27769	25796	28362	2595	31599	28148	80130	105300	79620	123000	80829	102800	37278	4638	3639	29114	4192	20532	101500	77230	62660	83270	85270	88490	49870	41630	39760	32400	50470	39420
Com_334_pos	Fexofenadine	C32H39NO4	501.656	12.04	Others	"83799-24-0"	78240	73290	73060	46930	31070	82300	3014000	2583000	2708000	2531000	3103000	2073000	79390	140900	84310	131500	121200	137700	1696000	1818000	1838000	1727000	1772000	1793000	122100	115600	53440	164600	92030	107800	2076000	2906000	2583000	4095000	3709000	2324000	836000	938000	922400	910100	870600	741100
Com_335_pos	Feruloylcholine	C15H22NO4	280.34	14.42	Cholines		64300	54520	57980	70400	76050	60020	129100	130800	164400	167300	147200	123200	55320	66340	68560	84140	70010	76580	232800	184900	235000	157200	175200	159300	63770	60990	62320	71780	26410	33760	236900	187100	254000	190000	200400	235000	116400	120800	118800	115000	127200	104700
Com_336_pos	Gly-Tyr	C11H14N2O4	238.24	3.09	Amino Acid And Its Derivatives	"658-79-7"	19459	2387	1814	34381	1157	22319	36100	117100	21170	62670	114800	19080	1854	2012	27698	20866	2003	26327	100800	621600	188600	75640	115400	64080	1104	775	15534	14477	16682	5045	27010	15360	12930	9004	20130	31020	50570	44030	39930	34830	44530	43250
Com_337_pos	Gly-Phe	C11H14N2O3	222.24	4.88	Amino Acid And Its Derivatives	"3321-03-7"	21623	1637	51375	1147	3569	101687	151500	628600	302100	162800	213800	217400	6854	5962	2101	6611	7902	6104	250700	1124000	598700	261500	690500	225600	2155	2967	15201	13838	21525	14361	78610	21980	27090	32680	49180	83230	170200	142900	152100	139300	153800	129500
Com_338_pos	gamma-Muurolene	C15H24	204.351	4.87	Fatty Acyls	"24268-39-1"	6911	23530	18130	17680	18560	18600	332700	423600	262400	348500	409400	309700	10950	17460	15200	13000	14280	21360	294200	345600	273500	369100	396000	303600	50002	43089	20451	32310	28000	6554	356400	269400	292000	288600	296000	333400	173700	168500	159200	153600	170700	158600
Com_339_pos	Galactinol	C12H22O11	342.297	0.95	Carbohydrates And Its Derivatives	"3687-64-7"	91750	116300	109400	147400	177600	99730	649600	690900	268900	197000	181100	138100	414700	174800	109300	145700	105300	251100	157000	501600	341900	186200	287700	190900	157000	111100	86020	98480	134100	111300	72050	50440	274400	87900	82070	148200	229000	217800	189700	182200	230200	107700
Com_340_pos	3-Hydroxy-3-Methylpentane-1,5-Dioic Acid	C6H10O5	162.14	0.87	Fatty Acyls	"503-49-1"	352700	414900	514700	498700	450500	276000	629000	765200	568700	662900	776400	524800	240300	196600	88340	224900	225400	192500	687900	702700	747400	1147000	878100	554400	195900	386400	287400	347300	406700	242100	790300	861300	985200	1082000	1006000	1279000	637200	456500	561300	511700	688100	518000
Com_341_pos	6-Deoxy-D-glucose	C6H12O5	164.156	1.825	Carbohydrates And Its Derivatives	"7658-08-4"	84250	67650	96340	104200	102500	118200	4844000	5112000	4529000	4716000	5200000	3891000	25670	45860	33360	44460	35270	55010	5235000	5744000	4321000	5811000	5412000	5325000	38690	27710	28500	22150	31720	39920	5279000	3952000	3860000	4352000	5337000	5085000	2485000	2742000	2289000	2377000	2176000	2556000
Com_342_pos	5-Hydroxylysine	C6H15ClN2O3	198.65	0.72	Amino Acid And Its Derivatives	"13204-98-3"	3892	5680	6731	2663	6417	4319	45440	43200	50890	52950	34290	40620	3529	3487	3022	3490	3194	10180	41570	26810	36560	35940	25130	24370	16105	16423	9847	16509	9897	3204	32380	22240	30990	46230	44550	23940	16190	16170	15390	19390	16070	13620
Com_343_pos	5-Methoxyindole-3-acetic acid	C11H11NO3	205.21	4.87	Indole And Its Derivatives	"3471-31-6"	11560	20770	22230	26620	26000	49200	573700	733300	534300	633000	765700	526400	33768	5749	23930	6514	4190	30120	571400	612700	505400	626800	655000	535500	14240	6224	7896	32885	29061	27944	638600	470400	481000	497000	550900	594000	289000	293000	265500	292800	278100	273300
Com_344_pos	Pyridoxamine	C8H12N2O2	168.193	1	Pyridine And Its Derivatives	"85-87-0"	211067	214895	82370	221100	110400	175400	1803000	1786000	1473000	1915000	1672000	1436000	250800	272300	235400	219300	233600	332300	960400	1119000	1274000	729400	1289000	836700	370800	201600	236700	96960	203400	167200	1589000	1187000	1399000	893200	1008000	1024000	1500000	1525000	1296000	1362000	1271000	1202000
Com_345_pos	5beta-Androstan-17beta-ol-3-one	C19H30O2	290.44	0.84	Hormones	"571-22-2"	41070	98740	83550	69080	65600	69210	1225000	901700	696400	735400	717000	628500	121300	162500	164500	112700	149500	143200	519500	554000	526800	586800	625200	615500	111600	200700	99510	99120	98650	64620	828000	526400	631700	899700	924200	791100	343700	381300	511200	400000	474600	346000
Com_346_pos	Etiocholanolone	C19H30O2	290.44	0.68	Hormones	"53-42-9"	28547	33350	15650	39430	10110	32441	66110	68030	85900	64490	64420	22510	49820	41630	18140	30360	52290	37180	69510	58500	47650	63200	53730	77390	34100	46830	37230	18450	38700	33686	84360	61090	64290	67440	59190	84020	52370	39880	23440	36120	43320	55240
Com_347_pos	Sarcosine	C3H7NO2	89.093	0.9	Amino Acid And Its Derivatives	"107-97-1"	199400	230800	203500	409900	221600	202900	12580000	15110000	12050000	12890000	13220000	10610000	135200	129200	74690	114600	88360	137700	9389000	10980000	8713000	10500000	11740000	8980000	187900	182000	254500	121900	151100	207000	14630000	10730000	12630000	17620000	16760000	14670000	7169000	6710000	6385000	6481000	6131000	6249000
Com_348_pos	S-Adenosyl-methionine	C22H30N6O8S2	570.639	0.84	Amino Acid And Its Derivatives	"17176-17-9"	6223	2978	19336	24070	35557	18202	56580	86390	42080	82530	72970	52140	27665	27143	28758	25261	25767	26418	45610	58300	47120	47200	75530	25030	4547	11500	6037	9653	5267	23082	70790	38910	45070	21800	51050	69900	47380	29310	16030	19730	37790	23460
Com_349_pos	Vitamin B2	C17H20N4O6	376.364	5.94	Vitamins	"83-88-5"	2497000	3797000	2542000	4060000	2389000	4101000	9473000	11380000	12330000	14200000	9739000	8599000	1834000	4151000	3373000	3042000	1714000	2633000	6603000	5482000	6426000	6226000	7078000	6484000	152300	235900	176100	184800	150300	162400	12940000	7893000	8212000	8985000	11780000	10150000	5128000	5199000	4808000	4992000	4742000	4449000
Com_350_pos	R-Aminobutyrate	C4H9NO2	103.12	0.91	Organic Acid And Its Derivatives	"3775-73-3"	7937	8178	9903	6136	8797	7793	13600	10706	11010	11470	10790	4792	7228	7557	3572	7228	6280	9172	7992	3480	13280	13200	4479	10300	3794	12466	9562	8682	9977	11027	8734	6394	8325	10080	9928	25620	6979	5571	6225	4023	4340	6198
Com_351_pos	S-ribosyl-L-homocysteine			0.91	Amino Acid And Its Derivatives		2310000	2231000	2766000	2928000	2432000	2286000	907700	847900	882700	908400	687500	814300	1929000	2088000	1803000	2151000	1916000	1995000	676200	762600	802500	783600	869500	802600	2179000	2551000	1854000	2049000	2936000	2232000	656700	623100	724400	655500	720900	797700	1662000	1368000	1446000	1169000	1751000	1363000
Com_352_pos	Spermidine	C7H19N3	145.246	0.68	Polyamine	"124-20-9"	6610	23000	6421	25768	9594	3814	129700	211600	146300	122000	150400	129800	13540	5279	8553	5546	3653	11030	136200	167400	57660	82840	95160	97720	4225	9779	3422	3429	17532	15669	90370	68630	57100	48210	47870	73690	59130	59000	72090	43870	44870	39590
Com_353_pos	5-Aminolevulinate	C5H9NO3	131.13	2.07	Organic Acid And Its Derivatives	"106-60-5"	11380	13810	9727	29030	20270	24550	897400	1100000	898100	774300	976100	780700	4255	4565	6126	1996	4642	7985	923900	1221000	920900	1207000	1106000	960500	4414	4321	7324	87275	80482	3106	1151000	893300	862900	1067000	1108000	965200	539400	554800	524000	437600	511600	445100
Com_354_pos	N-(5-Aminopentyl)acetamide	C7H16N2O	144.21	1.01	Polyamine	"32343-73-0"	10335	13110	15460	12264	11330	9318	14118	16780	9173	13283	5884	11190	12790	11153	19570	12970	5811	12062	13737	11530	14482	7369	13226	15342	19110	15268	15190	12386	15897	16361	19721	13687	16390	9508	8855	18963	22200	34800	29170	23820	23130	26400
Com_355_pos	Methylguanidine HCl	C2H8ClN3	109.56	0.88	Organic Acid And Its Derivatives	"21770-81-0"	15200	24010	31250	35660	19240	13470	2254000	2438000	2187000	2157000	2295000	2147000	51138	14990	22800	19640	13800	75290	2426000	2537000	2606000	2958000	2699000	2805000	16630	78703	18410	25400	26650	18680	2317000	1593000	1681000	1873000	2178000	1950000	1360000	1463000	1339000	1394000	1415000	1316000
Com_356_pos	beta-Alanine methyl ester	C4H9NO2	103.12	0.98	Amino Acid And Its Derivatives	"4138-35-6"	17475	11204	13988	23108	10446	13914	55060	31410	31540	46120	53450	22790	29788	53580	38040	24577	23410	25436	64090	19850	79700	53110	46760	53960	4082	21537	10583	16612	6872	4105	32840	29240	26970	55220	40250	121300	37910	25670	23560	18410	38080	22650
Com_357_pos	Imidazoleacetic acid	C5H6N2O2	126.113	0.91	Organic Acid And Its Derivatives	"645-65-8"	3355000	3697000	4340000	4731000	4081000	4064000	1618000	1749000	1727000	1802000	1485000	1575000	3381000	4341000	3634000	4272000	4001000	4665000	1434000	1440000	1282000	1487000	1599000	1312000	3715000	4253000	3549000	3280000	3522000	3533000	1333000	1109000	1183000	1225000	1412000	1277000	2407000	2363000	2350000	2393000	2315000	2394000
Com_358_pos	L-(-)-alpha-Amino-epsilon-Caprolactam	C6H12N2O	128.172	0.7	Amino Acid And Its Derivatives	"21568-87-6"	47373	57981	11260	80618	14470	77808	1406000	1502000	1116000	1157000	1469000	1130000	12680	5760	6733	16700	12260	15540	1169000	1639000	1150000	1433000	1397000	1087000	19200	15700	23009	23991	33306	15750	1685000	1253000	1232000	1109000	1357000	1536000	547900	577200	628000	545100	625900	525700
Com_359_pos	Ip7G	C16H23N5O5	365.384	0.96	Nucleotide And Its Derivates	"59384-58-6"	19430	46390	30650	45480	62330	22650	355900	276300	239600	384500	360800	330800	88770	32550	9992	25380	30140	29960	360600	455700	377200	468400	415600	359500	62940	43470	17080	11170	40630	27760	290700	171600	303200	157900	174700	241100	159500	212700	215700	250500	147700	130400
Com_360_pos	Isobutyryl carnitine	C11H21NO4	231.289	4.62	Carnitine	"25518-49-4"	48344	16030	10470	68844	18600	20570	146000	224300	157200	214800	131000	182500	59971	53814	54023	85088	63638	68750	156400	199800	159500	347000	273500	219100	76030	95887	77584	71925	18580	79678	293900	275900	244200	378500	263200	423900	137400	111400	119600	113400	107900	102200
Com_361_pos	Isomaltose	C12H22O11	342.297	0.9	Carbohydrates And Its Derivatives	"499-40-1"	452300	443200	516100	662800	669400	500200	106600	132500	111600	119500	108900	121700	409300	654800	531100	551900	510100	575100	91370	117800	128700	134900	111100	70990	422900	595900	451200	454100	500700	488000	67040	54360	115600	89390	110100	102000	239900	301800	282500	248300	207500	227800
Com_362_pos	beta amino butyric acid	C4H9NO2	103.12	0.98	Amino Acid And Its Derivatives	"541-48-0"	43880	73940	66820	72890	54630	59240	443200	482200	472100	534300	478400	568300	50600	54810	20440	55570	80830	65480	646500	777200	537100	654700	522700	703800	121000	96620	75050	74900	94010	63000	491600	477900	475400	438900	301100	549100	312400	258100	283500	380900	266700	304700
Com_363_pos	Flucytosine	C4H4FN3O	129.09	1	Others	"2022-85-7"	7937	7749	11194	8908	8542	9969	12420	13710	11090	13220	17490	6659	8843	10748	10206	9413	10052	11313	20350	4859	8870	9066	16530	8011	10160	12251	10698	9135	10965	11027	14530	13290	13510	11050	22840	22920	8358	5070	6883	8066	5880	9611
Com_364_pos	4-Pregnen-17alpha,20alpha-Diol-3-One	C21H32O3	332.477	0.87	Hormones	"652-69-7"	6558	6678	3445	7020	7072	3185	12040	6172	6018	7143	6537	10030	9006	10829	4415	9202	9361	9070	13020	15270	7859	14800	10390	22250	5582	10780	3879	6419	4068	7556	11860	9923	12570	10260	2921	15990	8350	10220	6214	5096	4958	7343
Com_365_pos	11-Ketoetiocholanolone	C19H28O3	304.424	15.04	Hormones	"739-27-5"	26550	38590	34390	63060	36590	63820	32940	13590	42550	21420	34510	47100	20440	41820	36590	51190	27960	60700	43930	29210	43990	43700	51200	36680	65910	99690	72420	44860	56610	60590	40190	40240	86760	34610	43740	31200	43910	40100	43620	34730	35580	43840
Com_366_pos	H-Gly-Pro-OH	C7H12N2O3	172.18	1.035	Amino Acid And Its Derivatives	"704-15-4"	14840	18430	11520	7885	9818	10640	26560	30230	24370	17170	34620	31780	28500	20320	20210	17830	21440	23460	6373	21930	7793	21450	8554	10530	21820	38600	25180	9760	25190	18050	74240	24500	25510	12000	55490	39480	8696	17450	24920	21280	9682	14560
Com_367_pos	L-Homocitrulline	C7H15N3O3	189.21	0.972	Amino Acid And Its Derivatives	"1190-49-4"	13410	8209	9281	4558	16820	10050	64460	50230	92350	73580	68930	53290	4777	7591	4309	13400	6848	11610	49920	82630	36420	57160	56200	59170	10060	6807	11510	5377	12770	8629	95760	56500	56870	108000	91560	72620	53930	53170	31000	41000	55560	38930
Com_368_pos	Glycyl-L-leucine	C8H16N2O3	188.22	4.466	Amino Acid And Its Derivatives	"869-19-2"	24656	4165	2445	28143	6991	4118	93390	329100	103000	92320	115200	107500	2945	2611	3281	2224	4029	4977	106400	466500	362100	276500	223700	147000	8411	5968	4393	2910	3524	5161	183200	62690	123000	105300	174000	193100	100400	93000	91570	83170	92670	81980
Com_369_pos	5-Methylcytosine	C5H7N3O	125.13	0.991	Nucleotide And Its Derivates	"554-01-8"	11760	24430	15290	17850	18910	24630	26630	30170	27430	23080	28120	38140	24960	22220	28950	29210	17080	26060	61950	65410	52400	47860	40740	55590	51800	39120	28400	38340	25430	41280	35580	39160	32740	41740	28720	30630	54290	37790	44730	50630	45730	56770
Com_370_pos	D-Proline	C5H9NO2	115.13	0.967	Amino Acid And Its Derivatives	"344-25-2"	3009000	3129000	3128000	5936000	2970000	2419000	121500000	152200000	127200000	115100000	111200000	98540000	1268000	1472000	1371000	1345000	2434000	1786000	118000000	140600000	108300000	135900000	153900000	123000000	1880000	1449000	2701000	1130000	1575000	1534000	132600000	88290000	103300000	119200000	137500000	111700000	77520000	76410000	65510000	72660000	67730000	72140000
Com_371_pos	L-Hydroxyproline	C5H9NO3	131.13	0.88	Amino Acid And Its Derivatives	"51-35-4"	84210	40520	59200	73390	68390	65020	2081000	1498000	1198000	1986000	1300000	1299000	40600	90190	55090	94430	36940	52380	1509000	1540000	1994000	1407000	1400000	1460000	89290	176600	99320	74170	73760	83800	1606000	1005000	1340000	1586000	1720000	1367000	1146000	1064000	1056000	1046000	1090000	1062000
Com_372_pos	N6-Acetyl-L-lysine	C8H16N2O3	188.22	1.304	Amino Acid And Its Derivatives	"692-04-6"	8001	13790	6632	8722	12690	7648	924400	926800	1285000	966200	980400	690100	12820	5917	31458	57709	3782	3850	985300	1174000	1006000	1110000	1145000	1053000	16900	21010	3598	23991	4409	16400	1892000	1367000	836800	1319000	1276000	1223000	693300	621900	636400	566300	665200	603500
Com_373_pos	N,N-Dimethylglycine	C4H9NO2	103.12	0.9	Amino Acid And Its Derivatives	"1118-68-9"	698100	761900	928400	876500	823300	859600	4260000	3892000	4004000	4156000	4037000	3783000	873400	1078000	1086000	1234000	914900	1299000	5037000	4810000	3506000	5077000	4360000	5082000	781000	912000	1079000	658700	558300	518700	4323000	3809000	3877000	5710000	4496000	3174000	3253000	3102000	3188000	3200000	3245000	2847000
Com_374_pos	Guanosine monophosphate	C10H14N5O8P	363.058	1.01	Nucleotide And Its Derivates		224500	193200	637000	157400	250700	486900	45610	25600	52190	46910	47420	22060	143100	116600	126200	153300	92080	173700	17510	9040	15710	15940	8848	13580	923300	1090000	530400	452400	392800	1121000	10180	6421	9938	13200	19130	8112	188600	154700	195500	206900	170800	136600
Com_375_pos	Diethylglutarate	C9H16O4	188.105	0.67	Organic Acid And Its Derivatives	"818-38-2"	4591000	4912000	8226000	6582000	5839000	5491000	23950000	27200000	18680000	17070000	22270000	17080000	6814000	7242000	9532000	7001000	7592000	7550000	16020000	17500000	14750000	17210000	22140000	19750000	7539000	19060000	10450000	10570000	7352000	6567000	30490000	17200000	23720000	20570000	24040000	28550000	13870000	13840000	11320000	11660000	17040000	12820000
Com_376_pos	Aspartic acid di-O-glucoside		457.1	0.97	Amino Acid And Its Derivatives		5754	6678	7071	7642	7072	6441	8869	18190	6183	6580	13160	5795	9196	10198	9839	9202	9361	9070	8932	11580	5030	13910	11620	5016	7344	8331	5507	6541	8008	7556	15233	10400	2325	2331	6604	6955	6559	3875	4251	3468	6611	4620
Com_377_pos	L-Palmitoylcarnitine	C23H45NO4	399.335	11.69	Carnitine	"2364-67-2"	1701	3363	3121	4223	3444	4810	117900	160900	130200	151800	151200	114500	18674	2469	2035	2390	18267	15252	33260	32500	34680	22510	42420	11440	1987	2794	1818	28558	1481	2049	151400	138500	169400	412500	179700	310700	56210	48430	47760	48990	45290	44940
Com_378_pos	D-Phenylalanine	C9H11NO2	165.19	4.106	Amino Acid And Its Derivatives	"673-06-3"	15120000	13360000	17840000	13440000	13050000	17840000	358900000	429600000	290100000	310700000	317600000	310000000	5709000	11280000	10350000	8624000	10200000	9816000	365500000	438800000	357900000	458000000	424600000	392300000	7127000	8904000	6420000	4977000	6372000	8384000	460400000	379300000	379800000	414700000	464700000	448800000	226300000	227000000	212600000	202700000	208400000	199400000
Com_379_pos	Uridine	C9H12N2O6	244.2	1.86	Nucleotide And Its Derivates	"58-96-8"	724500	693200	587400	946600	623100	917800	207100	273500	233000	278700	307000	227400	373800	611300	358800	557000	533400	936900	141500	135000	72130	176000	166100	189200	856800	912500	519000	465600	755600	501300	153300	150700	128500	247500	117600	138800	432900	409800	406500	385400	491200	312000
Com_380_pos	Adenosine	C10H13N5O4	267.24	2.762	Nucleotide And Its Derivates	"58-61-7"	345700	551700	1531000	723600	526000	583200	21200	260000	36060	32710	31100	9591	321200	278200	193500	484300	300800	346600	4629	8013	17940	10640	2693	10730	462300	302400	199500	381300	1041000	781500	10790	14310	57904	6927	13780	26850	302700	287100	266600	242000	287000	391200
Com_381_pos	Cytidine	C9H13N3O5	243.22	1.029	Nucleotide And Its Derivates	"65-46-3"	401600	452000	494700	425000	614400	528500	34160	84970	117700	70050	92050	46850	114300	143200	119900	127800	165800	167500	256700	573200	255500	528300	648600	581000	114100	186400	57340	163800	103000	112800	17350	14520	14250	50870	9751	21530	241800	211800	206600	243000	219100	194100
Com_382_pos	SDMA	C8H18N4O2	202.25	0.913	Amino Acid And Its Derivatives	"30344-00-4"	11010	12970	13320	16320	10520	6436	969100	1747000	597400	711500	617500	636200	7346	6203	7152	8788	50309	7351	848900	1226000	1077000	717400	1080000	491500	22940	14430	5403	7558	3236	3697	1157000	725300	1110000	736800	869300	1373000	597900	571400	573000	503100	496600	478300
Com_383_pos	Glutathione	C10H17N3O6S	307.32	1.51	Amino Acid And Its Derivatives	"70-18-8"	11400	9152	10400	17230	5521	5270	16800	21210	14120	11570	23180	12000	17200	12370	18290	11240	5361	18140	24890	22440	13401	19720	11200	14180	18380	14890	6749	24510	9173	14721	42760	18800	14065	8696	16468	20940	12320	7094	12590	9178	12240	9884
Com_384_pos	16alpha-Hydroxytestosterone	C19H28O3	304.424	15.01	Hormones	"63-01-4"	14150	23170	16240	29650	21960	38800	14380	15980	25370	25010	17300	19360	8588	23490	18250	33490	22640	26180	25650	16510	27590	19330	36340	20160	39290	61960	37220	30270	36560	45660	12390	16970	27550	29800	24580	14300	31160	19590	19820	27640	22210	27800
Com_385_pos	11beta-Hydroxytestosterone	C19H28O3	304.424	0.68	Hormones	"1816-85-9"	20190	28930	29360	35250	39210	28470	45480	58770	70580	47760	49840	73150	35210	33540	47840	39300	61640	46510	58280	75050	55580	78290	61340	67300	35610	70400	35046	59440	49390	18340	87210	40680	70750	40870	65630	50600	55110	20100	33550	61720	71200	23960
Com_386_pos	10E,12Z-Octadecadienoic acid	C18H32O2	280.445	14.42	Fatty Acyls	"2420-56-6"	177000	147000	167000	229000	208300	170300	376400	389900	444600	469100	452300	327400	154700	199700	157100	226000	206500	212000	664000	534200	700100	465700	499700	464100	178200	184800	195900	212800	78000	121400	673000	549100	698500	549300	625100	639600	329500	332300	321400	310100	348900	307800
Com_387_pos	1,4-Dihydro-1-Methyl-4-Oxo-3-Pyridinecarboxamide	C7H8N2O2	152.151	1.69	Pyridine And Its Derivatives	"769-49-3"	1455000	1163000	1791000	2063000	1083000	1499000	741600	572500	658000	813200	514200	575200	348200	495300	343100	432900	306500	745700	274700	312800	172500	221600	206400	414800	220500	441200	230000	192800	217900	406100	237200	196900	177600	645000	191600	201800	521900	459000	458000	453000	513900	412500
Com_388_pos	Nandrolone	C18H26O2	274.398	9.45	Hormones	"434-22-0"	134500	140700	124900	125100	117700	114300	182100	165200	368100	367900	255400	167600	82370	87180	94520	80710	81920	79040	157000	166600	460900	164300	131000	236500	79040	96240	78770	78060	80640	89440	245900	272600	254600	315100	329600	238700	216200	168100	162400	154000	165600	144900
Com_389_pos	Methyltestosterone	C20H30O2	302.451	14.44	Hormones	"58-18-4"	11820	18550	16090	12580	12540	9984	15100	12230	15130	16740	7736	15720	11420	12160	16930	13280	19190	16070	16680	16860	19790	20640	20050	19610	19690	18300	20420	17850	22210	19300	15770	12240	9648	17280	21800	19240	12810	14410	17730	17140	18500	15710
Com_390_pos	1-(4-Methoxyphenyl)-2-propanone	C10H12O2	164.201	1.81	Benzene and substituted derivatives	"122-84-9"	66550	83230	146700	121800	134300	135900	6014000	6456000	5184000	5784000	6569000	4609000	61145	44190	58740	65051	87923	54860	5763000	7574000	5162000	7333000	6525000	5261000	24280	37370	67072	50986	60616	53730	6372000	5073000	5058000	5209000	6597000	5906000	3080000	3108000	2871000	2637000	2806000	2653000
Com_391_pos	Lipoic acid	C8H14O2S2	206.326	18.24	Vitamins	"62-46-4"	234900	273800	296400	235500	234000	242900	221200	252000	241600	220300	237100	244900	188800	199800	192900	244600	180300	192000	252300	189800	209100	249200	222200	252300	231400	264900	236500	248600	304400	302600	215900	228500	316900	282700	253200	289700	258500	213900	174400	209500	254700	248600
Com_392_pos	Lysopc 20:4	C28H50NO7P	543.681	12.9	Phospholipid		109200	139700	179200	165900	109500	160000	4334000	6402000	5739000	5342000	6818000	3525000	334700	638400	496400	619700	530100	532900	10630000	12310000	12810000	10370000	10650000	9782000	103600	119000	58050	62290	69280	29730	11840000	9472000	13350000	14390000	13890000	13190000	3437000	3021000	2973000	2927000	2950000	2385000
Com_393_pos	Carnitine-C12			9.94	Carnitine		2678	4079	2740	2035	1760	4065	149100	300500	134500	241600	170400	159600	1402	16001	2146	16045	1705	12845	48504	44796	41450	1436	2247	47755	10960	19881	17263	23658	14949	688	142100	188400	153200	260800	201000	212500	45690	41640	39840	42420	40780	37620
Com_394_pos	Carnitine-C14			10.83	Carnitine		3904	3465	3594	1678	2896	6042	303600	558600	339400	447700	415700	428500	2602	3905	1084	2100	1400	2040	13620	6176	12490	7234	27920	2949	1703	1223	1716	2686	3475	2386	143900	172800	168100	351700	153800	227800	81250	74060	81840	80380	87640	78070
Com_395_pos	Carnitine-C16			11.65	Carnitine		7769	2448	10499	8443	8193	10156	18330	32250	26820	29930	30510	23440	11600	11246	12265	14260	731	12774	5885	6682	7280	5879	9866	1894	15634	17356	12934	9700	12129	1345	27710	28290	34840	83570	35110	67490	8658	10010	10650	10920	11110	11520
Com_396_pos	N-Acetyl-aspartic acid	C6H9NO5	175.139	1.37	Amino Acid And Its Derivatives		90180	95050	247200	136600	162000	71220	3962000	3625000	3278000	6840000	4067000	3198000	49390	81650	45500	55950	36400	80890	249800	250700	130500	341300	235500	244000	146440	115638	112110	79013	134860	81113	228200	434300	180700	1724000	259800	457400	686900	698200	733800	671200	655400	545000
Com_397_pos	Benzamidine Hydrochloride Hydrate	C7H11ClN2O	174.628	4.09	Benzene and substituted derivatives	"206752-36-5"	232100	210000	278100	202500	214000	259700	5765000	7099000	4657000	4814000	5363000	4888000	107700	185100	170600	131200	171200	163000	6639000	8296000	6138000	8214000	7687000	6535000	129400	136400	102300	79700	96920	125400	7963000	6273000	6787000	6954000	7428000	7373000	3511000	3609000	3676000	3465000	3290000	3042000
Com_398_pos	Menaquinone	C31H40O2	444.648	14.74	Vitamins	"11032-49-8"	1548000	1373000	1294000	1395000	1463000	1384000	1478000	1494000	1458000	1394000	1267000	1436000	2246000	1956000	2119000	1792000	1943000	2029000	2056000	1741000	1790000	1743000	1876000	1505000	2134000	2713000	1846000	2265000	1711000	1687000	1653000	1599000	1746000	2120000	1494000	1745000	1888000	2410000	3171000	2953000	2517000	2938000
Com_399_pos	Mag (18:1)	C21H40O4	356.2	15.23	Glycerolipids		8504	2367	4140	1828	1717	3022	9615	16600	18370	16940	20110	9025	5140	12781	3050	3207	2123	813	14400	23400	24860	11540	20260	10950	1619	14121	4088	3490	10323	3623	67680	51840	115200	28240	67360	83440	12530	13270	9936	11810	12810	10890
Com_400_pos	L-beta-Imidazolelactic acid	C6H8N2O3	156.139	0.83	Carbohydrates And Its Derivatives	"14403-45-3"	11100	27840	18100	29790	11670	22110	844400	728400	636500	503000	690200	571900	14150	11660	17650	10890	13730	15270	681600	833500	745600	790200	785100	701000	13860	34670	34640	23540	9231	7950	1293000	793700	756800	797200	847000	938400	383700	319600	368500	367000	374500	353900
Com_401_pos	Linoleoylcarnitine	C25H45NO4	423.63	11.41	Carnitine	"36816-10-1"	2738	5250	3527	2960	4917	7816	678400	610000	498300	643700	579500	504700	32694	1017	1444	29037	39717	1002	38230	17130	23280	18090	46290	3548	30497	1663	1368	47874	31776	1143	229900	265600	257900	678200	361600	633300	125300	128700	123100	114700	127700	114500
Com_402_pos	Tetradecanoylcarnitine	C21H41NO4	371.555	10.88	Carnitine	"25597-07-3"	1188	1402	967	1890	1970	3703	201100	376500	230100	305600	278100	281100	1642	1260	9540	13748	1487	1126	8712	4777	8422	4219	18850	933	2365	2457	16266	18305	13562	13342	102000	112300	114100	238200	98910	161400	53670	50440	54400	53720	56170	51890
Com_403_pos	Dodecanoylcarnitine	C19H37NO4	343.501	10	Carnitine	"25518-54-1"	3168	3649	3280	1439	2180	5599	165800	336600	149700	256200	194200	175200	1180	2791	3205	1812	1349	1783	55089	835	54439	61175	2290	57122	1011	18878	15993	23658	15730	12364	157100	196800	159300	268900	224800	231500	47440	46950	46660	39940	47480	39570
Com_404_pos	Oleoylcarnitine	C25H47NO4	425.645	11.9	Carnitine	"38677-66-6"	2340	6314	3802	3186	5645	8012	455200	618500	543300	647200	555900	416400	1936	3060	3088	2196	2062	1958	164300	153000	194500	103300	204900	71330	4898	6720	7221	107715	2819	12450	1467000	1141000	1778000	3429000	1602000	2929000	343600	320800	325400	305300	345900	302500
Com_405_pos	Stearoylcarnitine	C25H49NO4	427.66	12.41	Carnitine	"25597-09-5"	5516	7091	4473	6072	4300	4621	25050	43180	32980	42840	41030	28460	4236	3122	8740	10275	1363	1281	8647	10100	10740	7930	14990	5276	3964	2881	2231	2536	1897	2532	53560	41160	77390	158900	59790	93770	15950	14580	15530	13810	16240	11240
Com_406_pos	Decanoylcarnitine	C17H33NO4	315.4	9.04	Carnitine	"3992-45-8"	6571	1996	2737	2826	2182	4805	115100	192800	105700	228700	144900	117500	1339	1904	1791	3980	5415	1785	7100	2557	7439	2245	15730	1137	1792	6896	7378	9621	9079	7424	114100	146800	129400	234600	168100	159400	39600	37130	36290	35890	43240	35950
Com_407_pos	L-Octanoylcarnitine	C15H29NO4	287.395	7.95	Carnitine	"25243-95-2"	1308	2304	7441	1962	4201	7932	21290	28610	18620	41620	25720	20100	2093	8983	9883	11622	2499	8935	18590	25220	17530	30270	29740	12000	11290	7809	6353	7263	6565	2363	25290	24790	23930	121800	32770	33150	14940	16050	13700	13770	12910	15030
Com_408_pos	Hexanoylcarnitine	C13H25NO4	259.34	6.6	Carnitine	"22671-29-0"	6856	6791	2780	9836	3996	7610	59540	98930	54060	115800	67580	61050	3001	13929	4071	6085	2299	3036	101700	245000	131100	317300	181000	202900	29655	23759	5081	26049	18177	2971	71840	94810	60530	509600	103000	87800	79630	65760	67870	72640	79690	76890
Com_409_pos	D-Ala-D-Ala	C6H12N2O3	160.171	0.95	Amino Acid And Its Derivatives	"923-16-0"	9471	7770	8292	11990	4694	4700	16090	26640	13880	17360	15400	16540	4999	9692	2790	6511	4722	4019	17980	14860	18760	20500	14750	18100	17331	13806	2573	9829	6006	5812	35950	41480	35110	27220	37140	37050	20560	14580	17470	10690	23020	28780
Com_410_pos	D-Galactosamine	C6H14ClNO5	215.632	0.71	Carbohydrates And Its Derivatives	"1772-03-8"	90820	103300	91390	100800	94490	61800	167400	228500	165000	139700	160200	175800	135800	144000	130500	185400	138000	148700	173200	322100	227400	241200	225700	333100	133600	218800	118200	133600	136000	115000	355200	155400	181200	198500	193300	223200	124900	115100	193400	100500	179600	178000
Com_411_pos	Carnosine	C9H14N4O3	226.232	0.76	Organic Acid And Its Derivatives	"305-84-0"	16572	15722	16842	4747	31707	1658	36760	58360	75300	49040	66540	50450	4373	3726	28010	4481	4802	23186	38510	97790	52670	61440	58530	38730	2580	28726	16310	28543	20647	6620	68810	21180	15880	25200	25090	34450	24300	22980	27170	23570	22020	34440
Com_412_pos	N-Acetyl-L-glutamic acid	C7H11NO5	189.166	0.71	Amino Acid And Its Derivatives	"1188-37-0"	10190	30689	14840	12750	20180	34848	661500	483000	440200	564800	404300	430800	76490	63470	125400	83180	80080	119100	597200	689400	583000	613300	854600	558400	53120	104700	62960	39620	26150	42610	554600	515400	577500	489900	603600	597000	350000	302200	335500	331800	264100	260300
Com_413_pos	Melamine	C3H6N6	126.12	0.9	Others	"108-78-1"	147400	135100	208100	199900	157800	152800	73810	34170	74660	73980	61040	50510	113500	173800	119000	188400	163700	206300	53580	39010	25130	37720	19210	38680	203800	202500	128600	158500	186900	179300	31560	23860	21980	20460	33560	47450	148200	66170	114100	106600	120200	100600
Com_414_pos	1,4-Diaminobutane	C4H12N2	88.15	0.699	Polyamine	"110-60-1"	137700	73777	154200	91040	50450	132600	304300	448800	393500	360700	545300	348200	66034	85780	67050	88605	109000	157600	253100	315800	151600	275900	172000	281800	81480	84030	44020	93400	93680	39250	209000	157300	160300	221100	239500	128300	211800	190300	201800	194200	182700	150000
Com_415_pos	LysoPC 18:0	C26H54NO7P	523.36	13.8	Phospholipid		182800	231800	300200	377700	328000	561500	7433000	5881000	9289000	9037000	12200000	6722000	55920	55420	38390	36730	41120	26060	12620000	10850000	12050000	9552000	10020000	8409000	67340	64250	38210	44320	48370	33570	12580000	7981000	15380000	13160000	13860000	9832000	4143000	4169000	4096000	4043000	4147000	3815000
Com_416_pos	O-Acetyl-L-carnitine	C9H17lNO4	203.236	1.45	Carnitine	"3040-38-8"	59469	36620	62952	33330	33820	58990	410900	437900	375600	494600	365500	436800	60518	84120	63972	57371	63062	82573	214500	376900	200500	248500	217600	186400	67303	63500	66750	55151	42073	37900	443400	489000	424500	530900	466800	543800	154400	206400	206400	132300	190700	187200
Com_417_pos	Tyramine	C8H11NO	137.179	1.98	Benzene and substituted derivatives	"51-67-2"	5324	4195	6161	43701	19719	16823	75350	95800	69380	95390	88450	64740	4644	4048	5487	6644	2315	3489	94560	101800	94790	95310	89900	88530	629825	8801	3779	5169	26071	5977	86160	74310	73390	81120	103300	97210	47910	27690	33100	56740	35990	41960
Com_418_pos	Dl-Threitol	C4H10O4	122.12	0.69	Sugar Alcohols	"7493-90-5"	154500	138600	160500	132100	244000	187400	774900	937300	589900	477800	456500	738400	330500	352700	402300	420000	409600	251800	643600	588100	644300	646400	636500	519900	256400	631700	264500	266400	252300	204900	620400	433900	378600	773000	725200	870600	403900	522800	416100	534100	608800	351100
Com_419_pos	Dl-Tropic acid	C9H10O3	166.174	4.09	Organic Acid And Its Derivatives	"28845-94-5"	119100	98780	131300	106200	98830	137600	2635000	3232000	2099000	2182000	2188000	2126000	36480	80530	68270	56800	70540	69140	2665000	3186000	2569000	3532000	3416000	2912000	62340	58120	37250	34220	60060	61380	3683000	2946000	3121000	3153000	3584000	3307000	1743000	1518000	1467000	1378000	1574000	1441000
Com_420_pos	D-Myo-inositol 4-monophosohate	C6H13O9P	260.136	0.92	Alcohols and polyols	"46495-39-0"	276057	324388	270217	430425	175361	299349	1672000	1818000	1570000	1783000	1453000	1400000	42090	51050	64791	72839	62733	43950	986600	950000	881500	1074000	893100	732100	95469	116247	95444	35910	76930	106900	1083000	1165000	723800	1183000	1258000	1210000	887800	937300	1007000	939900	656200	770700
Com_421_pos	Pantothenic acid	C9H17NO5	219.235	4.57	Vitamins	"79-83-4"	236700	231800	257800	393000	293900	304600	15290000	11730000	14410000	19570000	13560000	15440000	178400	241300	287600	324000	261000	291400	7934000	7793000	6996000	10850000	11340000	7983000	127600	153000	90880	67010	157300	125900	9434000	9478000	6599000	12390000	12150000	12450000	5407000	5592000	5332000	5116000	4913000	4718000
Com_422_pos	Ergosta-5,7,9(11),22-Tetraen-3-beta-Ol	C28H42O	394.632	11.13	Hormones	"516-85-8"	36890	31050	30350	39440	53920	29480	29070	62640	27760	51950	38680	42090	31850	25710	47930	76830	33460	34560	27740	63970	63980	39550	95230	55800	76410	23820	21120	37440	66920	49090	40590	40380	65820	36510	50300	83470	59050	53220	53790	64680	62820	50380
Com_423_pos	Ergothioneine	C9H15N3O2S	229.299	1.03	Organic Acid And Its Derivatives	"497-30-3"	1304000	1522000	2047000	1758000	1813000	2274000	226900	177200	280400	377800	230800	312000	549400	838600	919300	1268000	662900	1367000	535900	1100000	539200	1901000	861600	1050000	183500	367800	355000	285400	238400	401100	351500	364000	372800	196800	389800	341100	689200	658500	738400	748400	580700	353300
Com_424_pos	Dl-3-Hydroxynorvaline	C5H11NO3	133.146	0.85	Amino Acid And Its Derivatives	"2280-42-4"	117700	190600	115200	154200	123000	597920	11660000	14440000	11850000	12940000	15420000	14310000	236400	393896	142300	406009	218751	340220	12500000	13550000	10540000	16500000	13500000	14210000	582297	1029275	353200	459932	589556	685893	11240000	11020000	11080000	14250000	10870000	8902000	9881000	8816000	7911000	8240000	8098000	7872000
Com_425_pos	Punicic Acid	C18H30O2	278.43	12.7	Fatty Acyls	"544-72-9"	76690	61960	66190	73730	107000	78370	160900	124100	164500	154600	128400	128200	51230	42500	47050	60270	47120	40220	98260	92560	113600	108300	107200	122600	81490	51310	39720	49750	72350	55310	78580	73090	78460	89310	100900	98410	81830	78830	80140	74890	93610	85350
Com_426_pos	3-Hydroxy-DL-kynurenine	C10H12N2O4	224.213	9.78	Ketones	"484-78-6"	171100	193500	165000	169900	169100	155300	176300	171400	184100	171300	189200	149000	173000	158300	177100	169700	160100	160300	169600	180500	179000	206500	189300	180900	165700	159400	166800	189700	203000	175100	186700	203900	191900	195200	211500	203300	168400	160200	182800	172900	221300	212700
Com_427_pos	L-Carnitine	C7H15NO3	161.2	0.87	Carnitine	"541-15-1"	192600	261900	147500	240800	205800	275600	9585000	12760000	7703000	9750000	11910000	10850000	40330	57100	48040	53500	35860	125600	10540000	13160000	9908000	17700000	14060000	8228000	82280	139800	109800	50760	73830	94490	11750000	13730000	14550000	16280000	18340000	18480000	7167000	7355000	7119000	6532000	6914000	6605000
Com_428_pos	Inosine	C10H12N4O5	268.23	2.826	Nucleotide And Its Derivates	"58-63-9"	547800	707400	845400	751500	585200	825600	527900	315200	466300	391200	415700	351900	161900	270900	149700	267400	140600	216600	108400	95320	40070	117100	117000	131000	270700	455800	361900	390700	448600	408600	47790	45280	15250	126800	46490	53000	293300	292100	253200	239500	276800	292100
Com_429_pos	Progesterone	C21H30O2	314.46	12.331	Hormones	"57-83-0"	202000	206100	219900	207000	195600	199800	418100	491300	367600	409600	369100	332100	217500	208500	211500	198600	202700	228900	549800	598100	612200	359100	854400	278900	334000	340100	443100	264600	241500	313500	1529000	741600	1365000	353200	1634000	1987000	467900	451900	484300	444200	537000	475800
Com_430_pos	Nicotinic Acid	C6H5NO2	123.11	1.478	Vitamins	"59-67-6"	29931	27951	27183	25811	8854	27243	409340	407200	299600	417100	531500	326200	43204	16640	46084	44631	43546	21930	417600	555000	416500	650100	527800	426900	25900	76958	52399	38303	17200	12080	367000	266300	273300	405300	384700	319100	181200	228500	225400	243500	205500	169200
Com_431_pos	Nicotinamide	C6H6N2O	122.12	1.539	Vitamins	"98-92-0"	484700	461300	429500	634000	441500	567200	314000	400400	275600	329600	363300	323600	430700	359300	311100	355200	261300	500200	170500	138400	103100	141500	135800	183100	611600	477900	309500	311800	687100	535700	236900	154000	221600	296100	371300	400100	330100	287500	263800	274000	329400	271700
Com_432_pos	Pregnenolone	C21H32O2	316.48	12.19	Hormones	"145-13-1"	10913	6441	15802	11621	16202	6167	101400	97750	62820	63160	50200	53990	6272	5559	8827	9232	1318	3787	86760	205500	172600	89960	165000	60070	27585	1620	9072	10294	13283	10284	63480	130400	71750	66180	136800	61800	46370	55550	54080	56650	49100	49750
Com_433_pos	Trimethyllysine	C9H21N2O2	189.275	1.03	Amino Acid And Its Derivatives	"66989-56-8"	7610	14960	10900	19840	16690	15820	465500	369800	610700	493200	486600	389600	5669	4741	4363	5786	8222	8095	600300	657900	445100	574400	579100	578100	28310	18970	10620	17010	18460	24960	982000	777300	452300	739600	669000	578100	384800	372200	359500	311700	334500	410300
Com_434_pos	Testosterone	C19H28O2	288.424	0.72	Hormones	"58-22-0"	10310	11360	7135	18140	5428	8963	64020	62360	37070	42330	41050	59320	41040	40380	81680	38650	47790	58440	116500	117800	111100	131600	122600	155300	35690	105300	36670	52020	22860	15200	90360	43280	57180	38090	45700	70550	36180	31820	65610	93130	45550	23470
Com_435_pos	Styrene	C8H8	104.149	10.53	Benzene and substituted derivatives	"100-42-5"	72500	46200	77067	81165	80757	71651	272400	219500	280100	275700	202700	244000	68772	72084	67525	91360	62892	76868	235900	275600	288800	269200	286200	235700	108448	144793	89265	114040	111296	124478	254400	314600	187100	267800	305900	314400	126300	152900	140600	168000	151200	171100
Com_436_pos	1-Methylhistidine	C7H11N3O2	169.18	0.84	Amino Acid And Its Derivatives	"332-80-9"	4559	37810	31239	33297	36604	33960	240400	164100	219000	144800	237700	155300	54915	15730	11970	8201	9736	48328	383000	427100	347800	420200	347300	293800	50145	62940	5746	39395	38508	27742	381900	570200	539100	351800	305600	326000	135400	136900	124300	113400	121000	162500
Com_437_pos	Furfural	C5H4O2	96.08	0.87	Aldehydes	"98-01-1"	461900	491300	553500	664400	588600	502800	193500	184900	206800	217000	206700	206200	481500	572100	494200	559200	523700	618200	175400	177100	149000	211200	157400	148900	540700	622100	487300	483500	497800	444600	146600	137300	140200	131100	188300	156000	306600	336700	323900	351100	309600	291500
Com_438_pos	Vidarabine	C10H13N5O4	267.24	2.56	Nucleotide And Its Derivates	"5536-17-4"	411700	606600	1596000	741400	518600	588400	17030	289400	32380	42690	43610	12820	318000	284300	185100	491900	327200	350200	10680	4829	16370	14020	10320	8858	479800	293600	198600	389400	1105000	810600	3994	72369	6961	76028	12610	29750	322100	325000	262100	265400	309700	390300
Com_439_pos	2-Furoylglycine	C7H7NO4	169.13	0.79	Amino Acid And Its Derivatives	"5657-19-2"	5324	28537	4183	30591	31923	22687	108500	140100	173000	137900	159500	136200	8053	12672	4409	16379	17709	18700	166100	159800	136600	159700	182300	145900	34982	18229	2535	9400	5543	20053	42880	74230	68190	56190	37110	41520	58770	48970	53970	68650	68680	46000
Com_440_pos	Picolinic acid	C6H5NO2	123.11	1.48	Organoheterocyclic compounds	"98-98-6"	17420	11210	46111	41771	41484	24070	265900	221600	176100	172100	225900	144200	31245	14770	26293	44129	33172	16220	203300	269300	187700	258300	210400	182300	44670	10890	49738	46420	37034	43124	204200	147300	143000	177600	150600	124300	100600	100000	119900	154900	85190	97300
Com_441_pos	Phthalate	C8H6O4	166.13	4.07	Benzoic Acid And Its Derivatives	"88-99-3"	154800	152600	191400	148000	157600	188100	4097000	5047000	3195000	3419000	3473000	3243000	71230	129300	107800	93430	112700	102300	4214000	5489000	4153000	5504000	5311000	4607000	84890	101700	76130	55440	71520	100300	5609000	4531000	4792000	5004000	5442000	5243000	2650000	2414000	2341000	2268000	2301000	2191000
Com_442_pos	Methyl Benzoate	C8H8O2	136.15	8.39	Benzoic Acid And Its Derivatives	"93-58-3"	390200	434000	462400	464600	460400	473900	426800	493100	517700	472200	556400	437800	523100	585400	569400	520400	554100	600500	544800	543500	522100	499800	516200	453700	553700	539700	546100	498200	482800	466500	467200	406900	478900	489600	428700	487500	409800	548000	512800	615800	469100	397900
Com_443_pos	L-allo-Threonine	C4H9NO3	119.12	0.87	Amino Acid And Its Derivatives	"28954-12-3"	165600	246500	206000	424700	268000	152200	30430000	34100000	30240000	28690000	33050000	28620000	135500	124200	135800	131000	132500	154500	32640000	33530000	34070000	41680000	36600000	38120000	123300	112400	195700	72850	113400	98910	29980000	19060000	22050000	23670000	31310000	26860000	21510000	19500000	19240000	18900000	18110000	17800000
Com_444_pos	L-allo-Isoleucine	C6H13NO2	131.17	2.28	Amino Acid And Its Derivatives	"1509-34-8"	4769000	5325000	5463000	7744000	6201000	7880000	178900000	218200000	155200000	165900000	189000000	157700000	2121000	3148000	3063000	2606000	2613000	3161000	149700000	181100000	148400000	183700000	193100000	152600000	1080000	1250000	2164000	762500	1013000	1305000	204400000	173800000	178600000	192900000	202100000	192400000	109100000	107900000	101600000	89680000	97130000	101300000
Com_445_pos	Asp-glu	C9H14N2O7	262.217	0.96	Amino Acid And Its Derivatives	"6157-06-8"	13164	14380	16656	13800	4316	12040	45540	90500	66750	42330	49110	41980	4909	9546	3716	10220	14090	4894	96590	138800	148900	174800	117300	78820	17070	5292	10700	7916	4274	8045	31090	16660	6829	27790	42230	31160	34460	37750	41220	45580	31530	40660
Com_446_pos	Asp-Phe methyl ester	C14H18N2O5	294.303	5.36	Organic Acid And Its Derivatives	"22839-47-0"	22750	35210	52520	27920	31640	44030	807700	822600	578800	661600	669900	551700	9109	12530	13320	10490	9489	21160	917500	1173000	872900	1304000	1241000	979000	6750	7448	4097	6651	6817	6404	954000	651700	695100	944800	904300	859100	457600	464300	440800	434300	446900	382500
Com_447_pos	Allopurinol	C5H4N4O	136.111	2.69	Nucleotide And Its Derivates	"315-30-0"	639000	745300	1068000	977900	723400	1033000	660600	440600	689700	541800	563300	451400	205000	378100	198600	324800	174800	283600	181800	158100	55080	202900	173400	196500	375600	611900	515700	391300	581300	574100	81070	95370	26420	179300	61980	85560	395500	351600	326900	333300	388500	422800
Com_448_pos	aminoimidazole carboxamide ribonucleotide	C9H15N4O8P	338.211	16.98	Nucleotide And Its Derivates	"68984-62-3"	332900	259900	273300	282300	304200	281400	225200	206800	177200	199900	197900	221700	365500	274800	289500	338500	319400	293000	197400	188100	209500	204800	195600	170400	348900	265900	288800	265200	274400	218700	185900	196300	207600	235200	231000	1966000	273200	289300	262100	263300	256400	222000
Com_449_pos	PC(16:0/16:0)	C40H80NO8P	734.051	18.3	Phospholipid	"63-89-8"	33130	32600	29310	27200	34670	28500	33980	27770	44080	30490	31970	25910	29590	30130	28980	30790	26890	30110	29300	30130	29410	35420	37990	34560	33730	33050	29910	33540	33610	33410	32240	39530	34070	28910	26740	64820	32240	27500	32990	33160	32890	37630
Com_450_pos	2-Methylsuccinic Acid	C5H8O4	132.115	0.94	Organic Acid And Its Derivatives	"498-21-5"	77860	87070	55000	110200	70630	84280	604300	619300	460300	601000	593900	727500	67950	122400	94090	104500	48110	106000	406900	390100	380400	674500	637900	456900	198800	385600	214200	146400	212000	229400	354800	399200	549500	917600	614200	624800	538000	511600	483400	451100	469900	406300
Com_451_pos	N-carbamoyl-L-aspartate	C5H8N2O5	176.127	0.9	Amino Acid And Its Derivatives	"13184-27-5"	6420	12719	7368	9741	7415	15307	95390	176600	109800	92470	81460	106800	12490	7688	7019	7570	9820	15913	121100	400900	194300	390900	256400	174700	13308	6230	9014	14425	6627	13416	124300	53430	65410	57810	118900	90840	85540	77340	94380	70560	77230	72710
Com_452_pos	L-Serine	C3H7NO3	105.093	0.846	Amino Acid And Its Derivatives	"56-45-1"	188200	260300	155200	204700	175700	130063	7794000	8273000	6525000	7344000	7524000	6147000	127400	68613	95110	79960	127700	63329	4564000	6447000	4600000	5600000	5891000	4754000	100200	125900	118200	136400	65241	132600	5692000	4224000	5131000	5440000	5534000	5307000	3609000	3476000	3293000	3022000	3288000	3097000
Com_453_pos	Hypoxanthine	C5H4N4O	136.11	1.509	Nucleotide And Its Derivates	"68-94-0"	1993000	2211000	2281000	3269000	1346000	2141000	2210000	1324000	1970000	2196000	1511000	1396000	232400	172400	126200	117400	107600	91540	1106000	1011000	599300	750800	896500	1360000	190100	459900	283000	267200	294100	415100	993500	1126000	723700	2867000	824700	895100	906000	917600	833100	825000	931100	1202000
Com_454_pos	L-Glutamate	C5H9NO4	147.129	0.886	Amino Acid And Its Derivatives	"56-86-0"	6216000	7891000	8968000	11200000	7053000	14560000	311700000	309400000	294400000	313800000	309900000	245700000	1476000	1933000	1562000	1591000	1489000	2057000	279900000	284700000	214900000	301600000	285900000	267800000	1041000	1332000	2334000	751600	778000	1134000	223300000	247000000	212800000	288700000	260000000	257700000	178300000	175600000	166400000	168500000	157800000	164000000
Com_455_pos	D-2-Aminobutyric acid	C4H9NO2	103.12	0.947	Organic Acid And Its Derivatives	"2623-91-8"	44510	71270	99490	132700	76320	62250	1351000	1511000	1775000	1540000	1358000	1130000	48010	74200	47060	70110	55650	95870	684700	815300	564800	539800	931900	938300	82600	120300	115200	24130	48880	82340	456000	401100	367400	411800	686900	389200	508000	461600	463000	482200	426100	468700
Com_456_pos	DL-Norvaline	C5H11NO2	117.15	1.068	Amino Acid And Its Derivatives	"760-78-1"	942600	1258000	1351000	2272000	1531000	1483000	81400000	106900000	76830000	79220000	73080000	83290000	395700	514300	594500	371700	556300	433500	70110000	86240000	71020000	82740000	80770000	77140000	374200	169000	726000	160700	230700	266000	88270000	70010000	67450000	79880000	84300000	80790000	48170000	44560000	44810000	47890000	41490000	43220000
Com_457_pos	Methionine	C5H11NO2S	149.211	1.46	Amino Acid And Its Derivatives	"59-51-8"	266100	285100	374100	649600	484500	431600	21960000	18350000	20580000	20990000	18280000	15880000	122600	207200	179100	109800	109300	183300	16160000	22090000	12890000	17230000	17240000	16470000	93980	103300	160000	57930	84190	112500	30470000	22600000	24520000	20480000	32550000	26100000	10280000	8200000	10120000	6355000	9800000	8069000
Com_458_pos	3-Aminoisobutyric acid	C4H9NO2	103.12	0.931	Amino Acid And Its Derivatives	"144-90-1"	14020	13110	26997	14440	46930	31430	105600	122300	121300	144800	136400	122400	54360	13260	8695	17730	21520	43260	145900	144000	105000	149400	156000	186100	20320	11180	18200	18487	26994	28490	143600	111100	118500	174600	150600	101400	80790	106000	98930	101000	86580	79630
Com_459_pos	Anserine	C10H16N4O3	240.26	0.771	Organic Acid And Its Derivatives	"584-85-0"	100000	106000	123300	140500	165800	215300	139500	114300	123800	116100	118100	109500	251200	251100	173000	239100	403200	315000	135500	91590	71830	127000	93310	48140	78300	102500	98320	78850	103000	111300	39980	24490	27910	55670	29840	26890	81770	81690	88170	91240	77040	114800
Com_460_pos	(S)-2-Aminobutanoate	C4H9NO2	103.12	0.947	Amino Acid And Its Derivatives	"1492-24-6"	186800	169600	273100	221800	198300	176300	2016000	2135000	2362000	2198000	2224000	1816000	171200	233500	223400	296000	209000	291400	1512000	1585000	1246000	1445000	1713000	1924000	151800	180200	206700	139600	116100	86540	1247000	1119000	999000	1370000	1506000	900300	1103000	970700	978300	1102000	1037000	980000
Com_461_pos	LysoPC 20:2	C28H54NO7P	547.36	13.26	Phospholipid		208100	176300	366100	404200	161400	333600	841400	435700	649000	775100	816100	424100	172400	247700	156100	233900	193200	165600	1835000	1054000	1154000	1282000	1263000	1135000	58290	91050	16230	46300	49160	33790	1100000	1122000	1291000	1769000	1584000	1440000	596200	574500	563600	543300	696100	584700
Com_462_pos	1-Aminocyclopropane-1-carboxylic acid	C4H7NO2	101.048	0.89	Amino Acid And Its Derivatives	"22059-21-8"	142400	234100	182500	283700	207800	414500	10910000	12120000	11380000	11720000	12760000	10410000	55790	175600	86330	60870	127700	77880	11170000	12430000	10820000	13370000	12410000	12260000	73440	118100	134800	52755	85660	114500	10670000	8386000	8443000	10860000	10370000	9633000	6921000	6902000	6669000	6370000	6183000	5988000
Com_463_pos	Levodopa	C9H11NO4	197.19	1.019	Amino Acid And Its Derivatives	"59-92-7"	25308	25190	17110	7631	121700	18840	48730	43740	43540	48190	72320	30880	37470	35420	30740	42350	23770	25960	18640	37860	15340	16000	20910	38880	29700	20100	30230	32700	20440	28700	39010	40170	34230	62060	61570	61360	40710	32760	27540	34180	16850	16930
Com_464_pos	Betaine	C5H11NO2	117.15	0.907	Organic Acid And Its Derivatives	"107-43-7"	1874000	2413000	3662000	4478000	3993000	2160000	36970000	38690000	55910000	42700000	52180000	29350000	6085000	11350000	5391000	6263000	4009000	8203000	45260000	54390000	30330000	36380000	39790000	44110000	1217000	3965000	951300	1307000	1835000	1050000	32250000	35070000	17060000	14740000	31860000	22200000	25550000	26460000	24180000	22970000	22440000	20940000
Com_465_pos	Choline Hydroxide	C5H15NO2	121.18	0.828	Cholines	"123-41-1"	5387000	4812000	6436000	6182000	6049000	5568000	26940000	23210000	25600000	24360000	26370000	25640000	5899000	7236000	7135000	8124000	6239000	8990000	31990000	29730000	23350000	33560000	29850000	33280000	5320000	6248000	6251000	4298000	3539000	4338000	27310000	24410000	22100000	37120000	28710000	19340000	19920000	20060000	19700000	19460000	19570000	19600000
Com_466_pos	Trimethylamine N-oxide	C3H9NO	75.11	0.872	Polyamine	"1184-78-7"	19680	16570	11660	17100	9643	11800	541800	441900	470000	576700	350000	444700	11480	9701	6555	91333	3504	7422	138000	101300	93060	49390	95380	61910	199300	440600	67150	83530	131500	329200	1389000	992900	1122000	1302000	453300	1003000	286000	271000	243900	267200	272200	238600
Com_467_pos	Pipecolic acid	C6H11NO2	129.16	1.042	Organic Acid And Its Derivatives	"535-75-1"	1029000	1297000	1384000	1738000	1302000	2069000	104200000	108000000	96130000	111600000	98840000	81850000	294700	406700	307700	334500	379000	427200	78120000	94470000	63660000	87510000	101100000	69520000	221600	255600	479600	172400	202500	243700	98530000	79190000	82090000	87260000	89990000	94730000	53450000	50350000	50240000	47850000	42750000	45570000
Com_468_pos	gamma-Glutamylglutamic acid	C10H16N2O7	276.243	1.05	Amino Acid And Its Derivatives	"1116-22-9"	4173	18440	11390	14340	6304	19100	315200	243200	247300	266000	315800	170700	3819	4413	3553	28994	5469	4266	224400	190100	223700	355300	305600	210200	3960	2125	5884	42392	42455	38361	224800	160800	131100	242000	204200	148500	174800	134800	146800	115900	140700	101100
Com_469_pos	L-Pipecolate	C6H11NO2	129.16	1.049	Amino Acid And Its Derivatives	"3105-95-1"	48970	56120	49890	67630	48590	92830	4313000	4800000	3990000	4430000	4378000	3902000	18150	12910	11690	56020	17720	14650	3620000	4007000	3321000	4012000	4294000	3611000	14160	11720	19740	7931	10910	20520	4494000	3869000	3539000	3730000	4293000	4036000	2317000	2310000	2040000	2094000	2121000	2217000
Com_470_pos	gamma-Nonanolactone	C9H16O2	156.222	4.1	Esters	"104-61-0"	152800	107900	138600	149300	102700	152900	2841000	3511000	2177000	2453000	2573000	2339000	39920	69590	48200	46320	49820	34800	3188000	3829000	2832000	3828000	3750000	3173000	86650	57300	54280	11710	20340	48895	3927000	3116000	3088000	3453000	3719000	3567000	1725000	1767000	1644000	1660000	1484000	1488000
Com_471_pos	UDP-N-acetylglucosamine	C17H27N3O17P2	607.354	0.99	Nucleotide And Its Derivates	"528-04-1"	78040	163900	304300	27928	225900	775000	25927	21976	9870	17110	5195	3663	22090	76400	89340	78470	84640	112700	21077	13789	26767	22479	21046	17441	7157	10600	6621	20160	4181	13400	23883	15558	23265	22567	3463	3428	23220	30590	47950	28850	21880	36900
Com_472_pos	Choline Chloride	C5H14ClNO	139.62	0.83	Cholines	"67-48-1"	3367000	3070000	3804000	3630000	3015000	3277000	15970000	14320000	15230000	14350000	15550000	14850000	3429000	3826000	4049000	5059000	4055000	5217000	19280000	17220000	13300000	19820000	18320000	19150000	3410000	3756000	4031000	2506000	2120000	2410000	15810000	14330000	13530000	21880000	16840000	11570000	12110000	12340000	11330000	11480000	11980000	11440000
Com_473_pos	1-Methylguanine	C6H7N5O	165.153	4.03	Nucleotide And Its Derivates	"938-85-2"	13450	13100	24060	15880	15890	19400	10130	8795	7096	6892	7403	5219	6532	10260	6989	10470	5636	22530	10350	8509	8949	9105	6673	10350	22480	34300	27010	19390	21810	28380	12170	8301	11970	22460	17660	13390	12300	10910	15770	7438	17120	15210
Com_474_pos	1-Palmitoyl-Sn-Glycero-3-Phosphocholine	C24H50NO7P	495.63	12.52	Phospholipid	"17364-16-8"	113100	75730	138200	158800	270800	335900	46590000	35200000	52160000	52270000	52620000	40500000	147800	144500	67320	64860	46580	28540	104200000	94690000	107500000	89420000	95910000	78370000	144600	221000	88420	67860	74050	64220	103700000	91140000	134700000	125000000	130200000	137200000	39300000	39470000	39720000	38140000	36460000	36560000
Com_475_pos	1-Stearoyl-Sn-Glycerol-3-Phosphocholine	C26H54NO7P	523.683	13.78	Phospholipid	"19420-57-6"	128600	159400	217900	259300	239700	400700	5417000	4338000	6713000	6568000	8967000	4819000	50000	44540	31240	26460	38270	20980	9486000	7892000	8683000	6906000	7232000	6263000	52700	53420	30250	32270	33920	34790	9193000	5994000	11600000	9619000	10260000	7078000	3063000	3093000	2975000	2857000	2947000	2765000
Com_476_pos	2-(3,4-dimethoxyphenyl)ethanamine	C10H15NO2	181.232	1.81	Benzene and substituted derivatives	"120-20-7"	420500	529500	659700	654700	426700	763300	33230000	30020000	28070000	23590000	30800000	20010000	185300	220300	153300	211800	211400	229500	26370000	30370000	22980000	39050000	25340000	30540000	148800	160900	113500	118400	163700	183500	27080000	18880000	21000000	25890000	27840000	30760000	12180000	16670000	11470000	17250000	11050000	13790000
Com_477_pos	2-(Dimethylamino)Guanosine	C12H17N5O5	311.294	4.57	Nucleotide And Its Derivates	"2140-67-2"	38350	56710	61470	61680	50710	48170	36820	36850	35430	40900	30800	24790	28070	31150	23350	26450	21180	68020	27220	27880	17710	19690	32570	34380	38580	64320	52790	36160	41130	42530	42100	30670	30020	65290	41620	28940	39870	33490	40110	33850	44310	43540
Com_478_pos	1-Methylguanosine	C11H15N5O5	297.267	4.04	Nucleotide And Its Derivates	"2140-65-0"	64240	37390	86640	51300	58090	64960	41560	50390	37910	48450	37790	33840	22790	49220	24840	34130	23430	71810	24460	55880	36930	58300	53510	42690	75210	133500	115300	53990	60440	82640	61110	69930	56890	89800	81480	45000	66820	59030	48300	37630	58360	57360
Com_479_pos	1-Methylnicotinamide	C7H9N2O+	137.159	2.68	Pyridine And Its Derivatives	"3106-60-3"	270800	289400	420200	377400	303400	392300	299700	159600	266100	203400	230400	206100	101700	143900	85410	123700	48800	113300	49080	73370	74187	54470	45840	32590	141200	222500	208200	148200	221600	221000	29560	25380	89698	60390	24960	36420	156900	140200	129100	144500	172500	166700
Com_480_pos	1-Oleoyl-Sn-Glycero-3-Phosphocholine	C26H52NO7P	521.667	12.82	Phospholipid	"19420-56-5"	1077000	1473000	1630000	1650000	1123000	1635000	43730000	57520000	53430000	50230000	63390000	37780000	3112000	6548000	4556000	5737000	5243000	5114000	86010000	93010000	98670000	83850000	83930000	76210000	1099000	1194000	551900	650700	666100	386400	94620000	81160000	109900000	112800000	108800000	107700000	30420000	30450000	29700000	29380000	27460000	26780000
Com_481_pos	L-Hydroxylysine	C6H14N2O3	163.195	0.9	Amino Acid And Its Derivatives	"1190-94-9"	411300	388100	427500	495600	441100	436500	169400	177000	151900	182400	140700	138000	309700	412100	346000	397900	318800	425200	123100	135800	121100	106800	99760	111000	386000	446800	335500	370300	362000	348600	98800	90090	136600	102300	124600	116400	295700	229300	248900	240700	213900	226400
Com_482_pos	DL-Leucine	C6H13NO2	131.173	2.3	Amino Acid And Its Derivatives	"328-39-2"	199800	224000	229500	304200	246400	332600	8737000	11480000	7618000	8093000	9205000	7190000	95990	127400	132200	103600	112300	122800	7332000	9355000	7447000	9557000	9204000	7442000	48840	53310	91090	26940	44310	56240	10420000	8512000	8905000	10120000	10740000	9830000	4929000	4786000	4516000	4465000	4559000	4322000
Com_483_pos	Dl-Indole-3-lactic acid	C11H11NO3	205.21	4.87	Organic Acid And Its Derivatives	"832-97-3"	2841000	3091000	3643000	3232000	3491000	3610000	85700000	113400000	66620000	96410000	113300000	79910000	1004000	1396000	1368000	1214000	1431000	1484000	83600000	96200000	75470000	98320000	97630000	80260000	1022000	1022000	627800	604300	807200	1159000	92030000	65070000	68890000	73380000	85540000	82650000	42660000	46910000	41310000	41430000	38580000	37400000
Com_484_pos	Dl-Norleucine	C6H13NO2	131.173	0.9	Amino Acid And Its Derivatives	"616-06-8"	1518000	1727000	2838000	4054000	2894000	1962000	35310000	36620000	51390000	43530000	46930000	26420000	4140000	10010000	4156000	4671000	2783000	6447000	39730000	52930000	26550000	32810000	32850000	40540000	955100	2598000	744000	926000	1266000	936600	29540000	32530000	14330000	13160000	29460000	21360000	20950000	22110000	19950000	21130000	17880000	18680000
Com_485_pos	N-acetyl-glutamate	C7H11NO5	189.166	1.67	Amino Acid And Its Derivatives		84670	107100	136800	99030	113200	108200	1746000	1931000	1631000	1591000	1792000	1520000	17310	30470	27240	14610	11930	38440	1338000	1510000	1290000	2332000	1748000	1764000	41850	39080	38540	17780	34840	21430	2194000	2107000	1840000	2796000	2436000	1740000	1387000	951400	726400	700200	1162000	992100
Com_486_pos	N-Acetylglycine	C4H7NO3	117.103	0.9	Amino Acid And Its Derivatives	"543-24-8"	1642000	2106000	2704000	3743000	3016000	1777000	40080000	39300000	53830000	45210000	46820000	30190000	4376000	9360000	4183000	4934000	3049000	6184000	43440000	59140000	26300000	35620000	37770000	43530000	1055000	2840000	754800	1043000	1446000	1007000	31400000	38380000	14950000	15050000	29530000	22630000	22770000	23510000	21030000	21870000	19900000	19510000
Com_487_pos	N-Acetylmannosamine	C8H15NO6	221.208	1.02	Amino Acid And Its Derivatives	"3615-17-6"	301700	281400	354200	321000	366100	440200	722200	564200	405400	477900	438300	725500	511300	509700	461500	389700	260600	400700	340800	313100	301200	571500	358600	266200	335000	441700	97620	107400	89660	353800	365400	415100	265900	529700	301400	362500	329300	338400	394500	370400	351400	269100
Com_488_pos	Feruloyl Putrescine	C14H20N2O3	264.32	15.1	Phenolamides	"501-13-3"	68370	61490	68960	106200	98330	64840	112300	121700	151600	138700	160000	133100	64510	77670	58680	86290	74170	90720	237900	171000	224600	174100	175600	139600	76670	70810	70910	88790	25070	38330	307400	175200	267200	184000	224400	240700	113000	113800	111700	103800	99020	100300
Com_489_pos	N-Formylkynurenine	C11H12N2O4	236.224	4.2	Organic Acid And Its Derivatives	"1022-31-7"	9419	9814	2565	10358	9030	2017	26540	31660	24900	43660	42810	24320	8663	2611	9369	9193	8607	11192	17920	12490	13220	15460	11290	21420	14731	14884	12007	11466	12956	14721	17080	24800	17780	30220	19510	18500	9847	9762	13290	10950	12720	9916
Com_490_pos	L-Lysinamide	C6H15N3O	145.2	4.91	Amino Acid And Its Derivatives	"32388-19-5"	169500	183000	208300	181200	202800	216800	4658000	6119000	4197000	5565000	6475000	4435000	50990	86990	81400	80580	77320	82680	4704000	5563000	4101000	5669000	5692000	4552000	50500	57790	45270	44480	63010	58310	5377000	4066000	3986000	4291000	4927000	4814000	2583000	2432000	2428000	2420000	2384000	2235000
Com_491_pos	Phosphoethanolamine	C2H8NO4P	141.063	0.86	Organic Acid And Its Derivatives	"1071-23-4"	21560	31840	19150	44280	18840	25800	115800	166200	104600	84050	121300	91030	6828	11890	15690	4801	13430	11170	139700	96430	91110	143600	155400	228200	15440	17760	13340	9015	11910	21210	99910	66980	42790	156700	69570	88530	87390	75780	63860	78380	84950	82480
Com_492_pos	Calcium phosphorylcholine chloride	C5H13NO4P.Ca.Cl	257.666	0.87	Cholines	"4826-71-5"	218100	249800	330800	466700	448300	402400	2857000	3445000	1484000	2298000	2911000	2151000	123000	190200	189500	176200	198800	239700	7696000	7540000	6250000	11420000	6463000	14500000	277600	337000	258600	194800	191200	285900	5690000	4233000	4332000	11010000	9626000	5155000	3444000	2954000	3266000	3351000	2931000	2679000
Com_493_pos	Pyridoxine O-Glucoside	C14H21NO8	331.127	0.99	Pyridine And Its Derivatives		129000	173100	203400	215900	248900	126700	502100	629400	595600	601900	592100	654800	40460	58740	53040	66040	81240	83110	372400	347400	352400	488400	412400	420500	405400	194500	91520	129800	135900	116400	203500	217400	234400	379500	429700	200100	288900	259100	381700	249700	276300	196800
Com_494_pos	Cyprodinil	C14H15N3	225.289	9.02	Benzene and substituted derivatives	"121552-61-2"	818500	876900	892900	813600	847000	808600	863600	852400	893200	800700	773700	848900	837600	921600	782900	949200	890800	872600	796000	920000	909500	876400	888200	810600	923200	837600	801900	887900	779500	860600	878500	839700	917700	889500	857300	881800	844000	862500	872400	810700	977500	827000
Com_495_pos	N-Methyl-a-aminoisobutyric acid	C5H11NO2	117.146	1.22	Organic Acid And Its Derivatives	"2566-34-9"	877400	1352000	1324000	2525000	1576000	1525000	87190000	107600000	80340000	79700000	88610000	76740000	331600	460100	541600	401800	595200	457200	68190000	89920000	70120000	90300000	79020000	78370000	322700	196000	783500	220500	265800	314000	93360000	62550000	70510000	82250000	80570000	79240000	48370000	44230000	45760000	44160000	42470000	43580000
Com_496_pos	Niflumic Acid	C13H9F3N2O2	282.218	15.12	Others	"4394-00-7"	221800	181200	180900	284900	264400	189000	305600	342600	401500	405500	429200	321200	170800	224700	169700	236300	224100	226900	629500	488800	587800	477300	476400	390400	185700	190600	195000	224300	55000	129300	893000	472000	747900	511600	606000	717700	325000	335800	285800	307600	317700	279600
Com_497_pos	N??-(1-Carboxymethyl)-L-lysine	C8H16N2O4	204.224	0.84	Amino Acid And Its Derivatives	"5746-04-3"	22879	32015	39954	37505	39132	27737	131300	127100	130200	103000	89640	91280	3581	14307	17247	21243	26590	24454	66740	73140	144100	164000	91060	70710	41182	24623	16270	7113	43358	21472	135600	97170	132000	150600	124700	121400	64270	68660	54110	61550	47870	41460
Com_498_pos	Oxymetazoline	C16H24N2O	260.375	5.06	Benzene and substituted derivatives	"1491-59-4"	1277000	1395000	1582000	1999000	1769000	1165000	1462000	1941000	1397000	1662000	5635000	1302000	1404000	1640000	1587000	1223000	1434000	1240000	1552000	1933000	1955000	3208000	1856000	1616000	1815000	1575000	1602000	1355000	2233000	1248000	1632000	2386000	1681000	2003000	1588000	2110000	3262000	5310000	4561000	4030000	3425000	2950000
Com_499_pos	N??,N??,N??-trimethyllysine	C9H20N2O2	188.267	0.76	Amino Acid And Its Derivatives	"19253-88-4"	33150	36160	33870	8299	28510	26160	440400	319800	377300	294600	258700	277500	119700	119300	167400	122100	133100	119900	371800	441600	370700	364600	427000	432300	92250	155200	106200	68990	50210	37470	506100	446300	430900	401500	416800	410900	200500	196100	190600	134400	174500	169600
Com_500_pos	N-Tetradecanamide	C14H29NO	227.386	13.59	Fatty Acyls	"638-58-4"	83840	75780	73320	88110	87650	69900	463800	400900	509900	471500	454000	424600	75280	69290	67920	82810	80240	74160	530800	448800	575000	445900	483600	472500	80010	77930	72680	83660	58350	55090	602800	474900	509300	511400	526900	553100	284700	266900	282000	262500	280800	242500
Com_501_pos	3-Methylxanthine	C6H6N4O2	166.14	1.83	Purines and purine derivatives	"1076-22-8"	14396	12406	15043	18301	12707	1820	42780	38510	31310	42290	48650	38420	1282	13200	12110	4057	11426	3192	34950	39890	42260	47900	53970	44640	13727	17647	1564	16718	2183	11917	41000	29550	33390	35130	50680	39950	23290	22520	15560	19520	22730	27080
Com_502_pos	5,6-Dihydro-5-methyluracil	C5H8N2O2	128.13	0.69	Pyrimidines and pyrimidine derivatives	"696-04-8"	12610	76137	14050	8673	16990	83724	2413000	2494000	2180000	1880000	2405000	1926000	14530	79802	16820	16800	15190	9222	2200000	2765000	1928000	2452000	2364000	1969000	71382	84080	21070	61579	55501	54711	3111000	2134000	2150000	2167000	2390000	2499000	1084000	1127000	920200	1276000	1057000	941700
Com_503_pos	N-Methylnicotinamine	C7H8N2O	136.15	1.82	Pyridine And Its Derivatives	"114-33-0"	13030	18547	19159	22073	22563	3055	114300	127300	117800	133700	153900	95840	2969	2538	10145	9599	15362	16193	104300	150900	102500	163000	134000	136200	27158	4636	11374	4384	13363	5977	169200	113200	97040	122900	137700	124100	62410	56020	61900	60100	78130	72910
Com_504_pos	Trigonelline	C7H7NO2	137.14	0.94	Alkaloids and derivatives	"535-83-1"	40210	46830	20880	65590	59680	70850	395000	268100	209200	307700	215700	243600	62670	35590	17770	40220	18590	52490	140700	110500	134900	284600	176000	179100	64290	52840	20620	13210	36130	31850	197200	94440	198000	120500	147800	274400	118900	139400	187100	103000	203100	113100
Com_505_pos	2-Piperidinone	C5H9NO	99.132	4.15	Organoheterocyclic compounds	"675-20-7"	490800	69330	229500	181400	120600	318300	279600	43030	113600	83850	87940	142700	98310	87480	471800	55360	44450	36230	44960	31740	161100	41590	43150	31310	336900	490400	125200	244400	83010	173800	190100	147700	58990	149800	40300	90580	117500	134300	100900	130200	111100	97100
Com_506_pos	Phloretate	C9H10O3	166.177	4.05	Fatty Acyls	"501-97-3"	768600	711100	848800	691100	696100	914800	18340000	23580000	15310000	15600000	16730000	15190000	292700	555600	526100	443100	500900	506400	19030000	24420000	18920000	24040000	24050000	20090000	388800	418900	341000	237500	327500	412800	25100000	20350000	21520000	22080000	24240000	23720000	11720000	11170000	11100000	10370000	10300000	10070000
Com_507_pos	Alpha-Linolenic acid	C18H30O2	278.435	12.64	Eicosanoid	"463-40-1"	52340	42270	50720	57370	67020	47940	103900	85390	115200	98960	88840	93830	35540	39410	28970	33930	27410	29000	74620	61340	80310	81650	71950	80100	50560	30690	34530	34890	43130	34810	60960	60040	57140	64930	64060	75620	59450	53890	60470	54600	65040	58320
Com_508_pos	3-Methylindole	C9H9N	131.177	4.87	Indole And Its Derivatives	"83-34-1"	62410	76350	89220	70760	66830	106500	1856000	2297000	1523000	2059000	2600000	1823000	20110	43640	31380	36070	29260	33670	1881000	2107000	1644000	2179000	2239000	1800000	23740	40200	24660	8436	12380	29580	2065000	1519000	1527000	1593000	1809000	1883000	1011000	966300	953700	886200	909000	818500
Com_509_pos	isoleucine	C6H13NO2	131.17	2.11	Amino Acid And Its Derivatives	"73-32-5"	3504000	4936000	4459000	6754000	4902000	7030000	267000000	330200000	262000000	240100000	262100000	243000000	1303000	2145000	2218000	1325000	1943000	1995000	262900000	313800000	234400000	332100000	316500000	275900000	1052000	919000	2208000	683800	746200	1151000	327200000	247700000	248200000	296300000	297800000	292800000	159600000	157300000	145900000	143800000	142000000	128700000
Com_510_pos	Creatinine	C4H7N3O	113.12	0.898	Organic Acid And Its Derivatives	"60-27-5"	36160	36954	29700	42360	30680	40340	419700	434300	490200	579600	580200	570200	11810	16380	18760	37529	15660	49208	552100	569100	499700	855900	643400	564900	88230	168700	118300	79500	102700	122400	308800	396600	375100	732600	400600	424600	422100	389500	350100	324400	424200	299400
Com_511_pos	L-Citrulline	C6H13N3O3	175.19	0.89	Amino Acid And Its Derivatives	"372-75-8"	33910	83890	40330	39980	39030	36490	1113000	1711000	1300000	2406000	1055000	1110000	87870	32040	24870	27220	21600	32220	496800	533700	564700	489500	548900	538500	56800	33070	25470	23040	49670	16920	648100	654600	563900	579100	636100	643400	414700	379000	413800	383200	372200	334600
Com_512_pos	L-Leucine	C6H13NO2	131.17	2.32	Amino Acid And Its Derivatives	"61-90-5"	6953000	8547000	8460000	11810000	9408000	11940000	305700000	410100000	282100000	301900000	339600000	275300000	3289000	4728000	4574000	3970000	4061000	4547000	264700000	333200000	261100000	325700000	335100000	262400000	1568000	1841000	3169000	1126000	1424000	2097000	358000000	293600000	312000000	342000000	381500000	333200000	183200000	174200000	171700000	159700000	159100000	160600000
Com_513_pos	Urocanic acid	C6H6N2O2	138.12	1.04	Organic Acid And Its Derivatives	"104-98-3"	179200	318700	375700	364400	479900	139900	107700	118000	179300	103200	1008000	75870	484700	284600	146100	65990	66600	351300	143400	149800	188000	154900	95540	188500	451700	257600	270000	178500	226300	115100	88140	198300	104800	172500	437800	357900	102400	167000	103000	134200	227200	119200
Com_514_pos	D-Glutamine	C5H10N2O3	146.14	0.86	Amino Acid And Its Derivatives	"5959-95-5"	200400	411900	260300	328600	300800	248000	84910000	98310000	77820000	99090000	107400000	75200000	135300	192100	201000	157500	236800	229400	71230000	66140000	62690000	63530000	89730000	55130000	162800	166100	241200	77660	155300	222700	101500000	67510000	79770000	66560000	101000000	80390000	48210000	45780000	48540000	47710000	43410000	37690000
Com_515_pos	L-Ornithine	C5H12N2O2	132.16	0.762	Amino Acid And Its Derivatives	"70-26-8"	71370	35730	84910	111700	135700	7226	2725000	2058000	2140000	2891000	4488000	1967000	72260	25920	22040	20220	16060	77710	1859000	1676000	1760000	2062000	2341000	1649000	86370	34010	94810	41770	68940	13670	1436000	1222000	986500	898800	993300	1125000	817700	983200	922900	877100	854000	819900
Com_516_pos	LysoPE 18:2	C23H44NO7P	477.6	12.08	Phospholipid		23570	23430	31380	30760	25060	39100	5339000	2496000	6025000	4548000	4699000	3491000	10460	13390	5454	9521	8843	3208	1984000	1810000	1872000	1734000	2085000	2345000	8285	6089	6274	2933	7515	1728	1184000	1757000	1636000	2390000	2314000	1749000	1417000	1168000	1229000	1179000	1497000	1312000
Com_517_pos	2-Hydroxy-6-Aminopurine	C5H5N5O	151.126	2.76	Nucleotide And Its Derivates	"3373-53-3"	634700	308100	620900	457900	315500	505500	120944	111703	67470	37630	120703	110382	506200	588600	456800	703700	436100	982300	19500	26410	107416	119290	3597	21080	1001000	899600	630600	518100	897800	620800	115802	100688	83571	40810	113783	4888	332400	380200	316500	299700	374000	361300
Com_518_pos	N-Acetyl-Dl-glutamic acid	C7H11NO5	189.166	1.84	Amino Acid And Its Derivatives	"5817-08-3"	43770	87680	87940	70130	33540	63170	1231000	1267000	1267000	1081000	984900	883700	39880	109392	89210	122759	116353	92915	714700	792800	800100	1229000	1024000	1121000	81886	126517	92451	127119	120047	89024	1349000	1472000	1135000	1765000	1484000	1294000	1138000	630800	425900	380700	731600	663400
Com_519_pos	N6-Succinyl Adenosine	C14H17N5O8	383.313	4.54	Nucleotide And Its Derivates	"4542-23-8"	54900	49580	65820	66100	41610	84320	119800	210000	109100	165500	77100	89070	33220	70290	34190	44570	32620	49750	41050	51050	35830	57910	62080	35850	42080	47010	24610	27800	36830	33330	65360	33160	61080	81630	73990	56310	47960	56180	62140	53920	53520	41950
Com_520_pos	2-Phenylglycine	C8H9NO2	151.163	2.78	Amino Acid And Its Derivatives	"2835-06-5"	930400	419800	876500	629900	472600	676300	102859	17870	76690	51970	94133	24330	694800	856500	628500	1011000	583100	1415000	37460	29370	91354	41480	47410	24730	1412000	1177000	890300	627600	1278000	843700	90248	81682	61433	86742	83899	31270	505800	480200	462200	432100	499600	511000
Com_521_pos	O-Acetyl-L-homoserine	C6H11NO4	161.16	1	Amino Acid And Its Derivatives		88450	122900	82525	117800	95180	103500	2074000	2935000	1791000	2345000	2684000	2409000	57150	61480	48939	44234	45451	80860	2256000	2906000	2361000	3693000	3056000	2058000	101600	54446	90110	41908	48023	44284	2660000	2855000	3495000	3815000	3678000	3903000	1736000	1684000	1303000	1415000	1670000	1472000
Com_522_pos	NG,NG-Dimethyl-L-arginine	C8H20Cl2N4O2	202.254	0.93	Amino Acid And Its Derivatives	"220805-22-1"	37896	5463	6286	58918	55769	44423	271900	220900	163100	204900	165100	164100	40998	40325	5296	8162	5594	51232	224700	216100	176100	177600	227800	130700	60586	56592	3024	55023	39058	53185	369300	308600	343400	258800	291400	294100	138300	166800	124500	133900	141100	152700
Com_523_pos	Cytarabine	C9H13N3O5	243.22	1	Nucleotide And Its Derivates	"147-94-4"	324800	486100	516000	412300	708600	501300	40600	67380	170200	71730	103900	32800	76390	109300	112800	158000	160600	171900	350000	679800	158200	603900	546800	628700	124500	206800	117300	116400	91930	159300	13220	5664	6074	51070	19200	16430	233000	192200	149900	172400	179500	203700
Com_524_pos	Cuminaldehyde	C10H12O	148.2	4.06	Prenol lipids	"122-03-2"	123100	110800	163400	124100	136400	173200	3305000	3978000	2614000	2658000	3008000	2696000	47560	134700	104900	64640	101400	84820	3730000	4628000	3552000	4660000	4375000	3739000	53440	73330	65680	43400	69250	70270	4453000	3646000	3780000	3975000	4375000	4155000	1984000	2074000	2092000	1973000	1883000	1756000
Com_525_pos	2-Deoxy-D-galactose	C6H12O5	164.156	0.69	Carbohydrates And Its Derivatives	"1949-89-9"	64540	45800	85330	61080	56480	41490	196600	241000	132100	172300	121100	150300	66070	49100	64990	47050	80240	75280	101400	123100	120600	141500	193300	173900	83940	165700	103300	113400	87780	102500	305800	181200	266900	255800	333200	300700	185100	110100	89750	105600	225700	165400
Com_526_pos	dAMP	C10H14N5O6P	331.222	1.47	Nucleotide And Its Derivates	"653-63-4"	7771	5600	10121	5659	7265	16240	5945	6830	9670	6594	9786	5055	22250	29890	27910	20340	28910	22020	11193	9121	12660	11841	11381	10960	10420	9488	8871	10748	9991	12677	16316	9367	10568	11230	12676	18569	9210	9744	14480	5393	5504	8439
Com_527_pos	2-Methylbutyroylcarnitine	C12H23NO4	245.315	5.45	Fatty Acyls	"31023-25-3"	71370	64610	53490	65130	39910	73290	377300	742400	472500	395100	293900	470800	74210	71430	51900	85280	37710	80540	454100	1266000	434700	1055000	973900	738700	122000	150800	71050	98850	73140	130800	674200	497500	612900	1786000	858500	832500	366700	358000	343900	358700	395100	357600
Com_528_pos	L-2-Aminoadipic acid	C6H11NO4	161.156	0.91	Organic Acid And Its Derivatives	"542-32-5"	37880	44880	53440	68150	53973	19660	252700	235200	212000	275400	124900	173100	36509	27120	27223	65050	53690	49620	190800	153300	139700	203400	145700	179400	51998	50345	38380	32740	50670	43796	265200	250200	142500	212800	220600	281400	96430	103600	147500	124400	125100	123500
Com_529_pos	2-Aminooctanoic acid	C8H17NO2	159.226	1.03	Organic Acid And Its Derivatives	"2187-07-7"	52807	57158	85684	48972	63650	130260	56990	74980	51290	40870	51480	68440	10320	36397	39621	54043	51343	49790	19760	15750	15330	36800	35320	17040	37051	6770	56262	54434	38005	44313	269200	259900	274000	663800	280500	265000	68150	69290	43350	52530	54790	42550
Com_530_pos	2,6-Dimethylaniline	C8H11N	121.18	4.07	Benzene and substituted derivatives	"87-62-7"	25430	21980	18870	10500	19690	18120	425000	531900	367500	347800	373300	341400	7651	8585	13230	5444	15770	12100	497800	611100	481800	599300	573100	499800	8997	57375	46177	41147	34860	32305	610800	467000	508400	536500	556900	579100	291400	269100	260700	235600	260000	249400
Com_531_pos	2-(Formylamino)Benzoic Acid	C8H7NO3	164.138	4.07	Benzoic Acid And Its Derivatives	"3342-77-6"	1124000	1040000	1405000	1034000	1066000	1373000	29080000	36120000	23280000	23880000	24850000	23360000	428100	845100	797100	616500	791400	749200	29480000	38490000	28750000	37870000	37230000	30700000	569900	667100	520900	357000	507800	692400	38660000	30800000	32320000	34460000	38790000	35720000	17890000	17430000	16880000	15690000	15860000	15430000
Com_532_pos	L-Cysteine-glutathione gisulfide	C13H22N4O8S2	426.466	0.96	Amino Acid And Its Derivatives	"13081-14-6"	16590	31150	32550	41210	12560	69540	69800	110200	87300	79430	87020	60610	3461	16580	4255	14800	6289	12670	47310	21350	12030	35540	37010	33400	8445	10250	8805	3093	2290	6109	154900	82530	72940	113500	110500	129700	47220	35530	38600	55230	54620	35410
Com_533_pos	L-Cystathionine	C7H14N2O4S	222.262	0.84	Amino Acid And Its Derivatives	"56-88-2"	7232	17090	9605	15560	4800	2372	581700	656800	880800	1027000	818600	658600	37904	39475	5129	38277	39698	48323	281500	353100	201400	398400	365000	440100	11410	3189	10860	5072	5147	12970	369800	270700	205800	369500	894800	412600	319300	251100	231400	229800	215400	188200
Com_534_pos	L-Methionine Methyl Ester	C6H14ClNO2S	199.699	0.95	Amino Acid And Its Derivatives	"2491-18-1"	23092	22530	21606	49720	35891	22723	36390	31730	23760	18470	26810	22530	21555	25886	20576	23394	14450	23779	25330	36130	22840	53060	32350	26380	33400	36920	23050	25489	19451	27935	30570	24700	55200	56340	74450	67420	29790	31850	12220	19750	36790	44820
Com_535_pos	Methionine sulfoxide	C5H11NO4S	181.21	0.92	Amino Acid And Its Derivatives	"62697-73-8"	13760	30410	18020	33800	44510	54340	4836000	7788000	5636000	4896000	4345000	4087000	5953	19690	19650	11810	15100	18220	1298000	1888000	1174000	1496000	1431000	1929000	12660	5788	6670	42846	52892	14280	5616000	3300000	3248000	4547000	5097000	3706000	2124000	2129000	2069000	1979000	1833000	1652000
Com_536_pos	L-Saccharopine	C11H20N2O6	276.286	1.03	Amino Acid And Its Derivatives	"997-68-2"	17260	21564	21462	21866	9279	26217	203400	156200	115800	165600	193700	141100	2704	3843	10204	6249	13502	31274	120600	197400	118300	266600	360800	157800	26938	27118	31078	34351	29522	37377	107900	117800	131200	209900	102600	111000	112000	128100	86770	73810	96890	79730
Com_537_pos	L-Methionine sulfone	C5H11NO4S	181.21	1.84	Amino Acid And Its Derivatives	"7314-32-1"	972400	1181000	1638000	1337000	1179000	1560000	61920000	67010000	58620000	63140000	69470000	52880000	355100	605300	512400	467900	397400	697700	61290000	81940000	57270000	67910000	75120000	58080000	365300	438100	327700	214700	324900	379800	70530000	53750000	57340000	57600000	77510000	63480000	37980000	32520000	32840000	27660000	29570000	31300000
Com_538_pos	L-Tyrosine	C9H11NO3	181.189	1.84	Amino Acid And Its Derivatives	"60-18-4"	1588000	1817000	2740000	2332000	2074000	2590000	99740000	107600000	98210000	101900000	109300000	83520000	648800	909300	809400	816300	822400	1016000	103100000	124900000	90220000	126100000	114400000	104500000	661400	795500	470200	382200	518400	607100	115000000	86240000	93100000	97550000	120600000	111200000	50450000	58510000	52110000	49360000	50390000	48500000
Com_539_pos	Oleamide	C18H35NO	281.5	15.08	Fatty Acyls	"301-02-0"	19770000	17090000	18040000	27100000	26370000	19430000	31810000	32920000	37950000	39010000	40690000	30550000	15130000	21670000	16890000	24050000	21470000	22060000	61290000	44850000	58350000	40910000	42570000	36220000	16870000	17780000	18760000	20900000	4772000	9078000	79770000	44940000	70250000	51600000	57550000	64520000	29920000	31850000	28830000	28860000	26660000	26220000
Com_540_pos	3-(2-Hydroxyphenyl)propionic acid	C9H10O3	166.17	4.06	Phenylpropanoids and polyketides	"495-78-3"	59830	10950	21890	8777	52890	31380	505900	618700	390500	455600	410200	392800	31800	13190	25920	15850	9400	53956	454100	536100	455300	590100	603100	475800	33700	57375	46177	18180	34860	32305	660300	597600	548300	613800	638300	634600	357100	303400	265600	250100	268100	269600
Com_541_pos	Indole-3-acetamide	C10H10N2O	174.2	0.81	Indole And Its Derivatives	"879-37-8"	16260	9429	25260	48310	23230	22360	5628000	5893000	4396000	4942000	5806000	3992000	24090	14580	16750	21360	33050	12560	4567000	5006000	3815000	4226000	5181000	4004000	41357	6085	13600	9931	46238	5768	5799000	4116000	4433000	3996000	4796000	4548000	2050000	2041000	1995000	2064000	2158000	1848000
Com_542_pos	Stachydrine	C7H13NO2	143.18	0.97	Amino Acid And Its Derivatives	"471-87-4"	238900	425900	385500	324100	263400	348500	510900	625100	586300	461600	507300	293900	268300	198600	265900	332100	123200	169100	177200	196700	261800	283000	180000	218100	104200	206100	182400	109200	113700	269100	431900	326700	424600	228600	511400	510400	369700	270200	272800	335400	309400	228600
Com_543_pos	2-Pyrrolidinone	C4H7NO	85.1	2.04	Organoheterocyclic compounds	"616-45-5"	155087	72900	203255	85870	78920	135200	4803000	6044000	4749000	4490000	5186000	4208000	139116	163972	164465	187257	165327	7766	5339000	6282000	4676000	6392000	6295000	5245000	136643	133639	173090	109080	132049	105041	5988000	4363000	4732000	5598000	5635000	5330000	2923000	2711000	2522000	2532000	2672000	2417000
Com_544_pos	Acetylcarnitine	C9H17NO4	203.236	1.44	Carnitine	"14992-62-2"	62880	100700	70110	86850	90370	177200	1393000	1875000	1111000	1767000	1363000	1525000	155300	199500	73283	121200	112147	96134	677600	1079000	667900	1233000	975100	658500	98349	175900	86860	106805	61830	125300	1401000	1567000	1129000	1759000	1891000	2301000	652100	762200	726000	783600	643900	610100
Com_545_pos	Ala-gly	C5H10N2O3	146.144	0.84	Amino Acid And Its Derivatives	"687-69-4"	42550	58330	50280	74950	60610	70570	4906000	6081000	4306000	5018000	5020000	4185000	63440	93710	79800	77020	80640	79040	3377000	4239000	3306000	4017000	5002000	3693000	71250	91980	95660	80240	99270	88480	5635000	4349000	4598000	4123000	5455000	4843000	2476000	2309000	2289000	2305000	2234000	2246000
Com_546_pos	N', N''-Feruloyl,Caffeoylspermidine			0.85	Phenolamides		11999	12978	12918	17340	12976	13272	43270	51430	16150	30910	24960	10260	13216	12688	15282	18983	12770	16184	25790	23850	54300	16160	25810	15390	25530	25838	14871	19343	19025	22912	36050	21160	42730	11760	9223	36650	17320	10310	22410	15440	14420	11830
Com_547_pos	S-adenosyl-L-methioninamine	C15H22N6O5S	398.437	0.86	Amino Acid And Its Derivatives	"91279-78-6"	29898	29092	1681	36723	34467	25215	176700	102700	141900	116500	73150	84270	22393	21260	2728	20215	23641	21128	120700	150400	57310	142500	86230	100400	41219	1636	19335	1723	27574	23657	38720	19690	25830	32880	42640	34100	66890	32260	43640	55070	51530	21540
Com_548_pos	O-Anisic Acid	C8H8O3	152.147	2.81	Benzoic Acid And Its Derivatives	"579-75-9"	21070	24510	43580	13900	32730	32190	16306	19590	11580	16559	18510	7876	25420	34240	22640	35680	42130	53620	10890	11540	6245	2948	18410	8142	13620	31540	14750	4792	11500	7279	13760	7268	4455	5239	5557	8293	29940	43190	56230	61130	50660	51960
Com_549_pos	Histamine	C5H9N3	111.15	0.699	Amino Acid And Its Derivatives	"51-45-6"	12020	13294	8745	19952	17860	10786	136500	121800	120300	105300	126800	85520	13079	7458	8730	8298	10637	14070	110600	145300	128600	137400	107400	140600	11130	10063	8299	6632	8358	12821	192400	135800	129700	146200	156400	121600	40960	58770	44070	39840	68200	55020
Com_550_pos	Biotin	C10H16N2O3S	244.31	6.003	Vitamins	"58-85-5"	145510	170147	228276	171088	207282	330907	292700	172600	287400	218100	295700	222500	53084	60632	59180	74296	78650	77677	809500	804300	774100	625100	902300	812400	72722	88690	54881	75344	76487	64857	117000	113800	123600	93620	113600	129000	238400	217100	216700	202400	229800	180400
Com_551_pos	L-Thyroxine	C15H11I4NO4	776.87	8.845	Hormones	"51-48-9"	7271	7478	9137	8171	8226	6619	10744	3045	5234	3616	9301	5364	5683	3144	5825	5808	5053	8300	3616	3165	9240	4211	8196	4940	8670	12906	9258	8147	9081	1181	13030	7706	11490	11020	17190	14570	3189	3012	3285	5557	3460	3697
Com_552_pos	Allantoin	C4H6N4O3	158.12	0.943	Organoheterocyclic compounds	"97-59-6"	21700	28192	21800	18960	35520	23110	69880	109300	91290	105200	48600	57330	26560	19940	33270	34820	23180	38290	48430	26890	28720	36770	49090	52120	39580	20210	26830	30020	38040	34460	65760	55350	68230	58480	63430	84310	90490	53860	85920	49990	74510	72510
Com_553_pos	(+,-)-Octopamine HCl	C8H12ClNO2	189.64	1.034	Polyamine	"770-05-8"	1036000	1574000	1006000	1904000	1439000	1803000	94830	75450	181600	91160	46660	151300	1388000	1289000	1387000	1859000	810800	1348000	201100	309600	309500	225800	226500	186600	3767000	4939000	4452000	2998000	4390000	5006000	78820	457000	595100	678600	494200	233500	958600	656800	1118000	973300	1063000	1256000
Com_554_pos	Urea	CH4N2O	60.06	0.929	Organic Acid And Its Derivatives	"57-13-6"	582400	695900	592500	827600	555000	605400	341700	382000	339100	426300	360900	300100	992900	586600	997800	837900	539800	828800	513100	403300	2003000	509900	347900	475300	644200	1061000	770000	558500	694200	785600	260400	331400	424700	387500	363800	460500	557800	509500	551000	591500	553500	481800
Com_555_pos	Digitoxigenine	C23H34O4	374.5	6.12	Steroids and steroid derivatives	"143-62-4"	27490	42020	33170	55230	48840	82460	58100	40790	42450	52920	58460	27430	29190	61270	40830	38060	17840	32440	29370	24610	14300	16790	23620	17830	2466	5281	30550	10100	22785	36788	43700	34210	54420	63620	44930	33050	66650	65130	56260	58190	61700	46390
Com_556_pos	Sepiapterin	C9H11N5O3	237.22	0.84	Organoheterocyclic compounds	"17094-01-8"	13406	5340	17566	5143	20285	14898	51270	50920	48780	53130	98500	44670	16698	13144	3200	14230	3312	22365	141100	143800	141300	182900	142400	204500	31810	27080	7239	18999	14736	14747	64150	75310	77380	121400	70800	119700	92700	69710	66920	77290	76920	59500
Com_557_pos	11-cis-Retinol	C20H30O	286.5	12.17	Prenol lipids	"22737-96-8"	3544	1573	1683	1949	898	1716	43490	32900	48180	45870	54000	42720	1710	2045	8671	3012	1655	8518	23030	18740	11940	15790	13700	17920	13024	10683	9629	9688	11503	10108	10220	11360	13300	15640	22010	9495	12520	13370	11080	9470	11290	13540
Com_558_pos	3-Hydroxyhippuric Acid	C9H9NO4	195.17	11.64	Benzoic Acid And Its Derivatives	"1637-75-8"	10600	10980	13730	14690	11080	8531	8769	15320	11720	10120	12000	14560	14560	10560	13000	12910	7628	12660	15210	13330	13520	14730	15370	18690	14520	10270	11080	11360	14460	17490	12180	9166	12670	10960	10900	10750	16080	12190	14530	8234	14680	10140
Com_559_pos	L-Lysine	C6H14N2O2	146.19	0.74	Amino Acid And Its Derivatives	"56-87-1"	36230	111500	50360	80660	296000	72110	156800000	172000000	134800000	143400000	166500000	131900000	54840	60680	90790	56640	48210	58770	147400000	175300000	136000000	118500000	153600000	131600000	78950	85150	97580	53350	55210	64440	190600000	139500000	144900000	152200000	159300000	166200000	58570000	63530000	68330000	72500000	68860000	59610000
Com_560_pos	Thiamine	C12H17N4OS+	265.35	0.81	Vitamins	"70-16-6"	68800	71350	144500	75420	93620	89040	8716000	8096000	12500000	13440000	13840000	7801000	49240	57110	46940	59630	65620	74840	6006000	3437000	4237000	4817000	7741000	4021000	109500	115000	120000	108100	152700	129500	15890000	11070000	13000000	12410000	15060000	17440000	5499000	5604000	4957000	5025000	5097000	5018000
Com_561_pos	Acetylcholine	C7H16INO2	146.207	1.02	Cholines	"51-84-3"	19770	25430	24000	17320	38630	22820	2167000	1848000	2226000	2535000	2213000	1653000	18090	22520	12760	20700	70530	19080	1545000	2349000	1206000	2269000	1829000	1996000	33090	19140	10840	28430	28850	51370	1223000	1521000	1610000	1245000	1528000	1231000	956400	936800	871700	921400	984100	826200
Com_562_pos	Metformin	C4H11N5	129.165	0.68	Others	"657-24-9"	14560	15120	14360	11820	35637	26110	473700	543400	380100	405200	490900	425600	43010	45890	55680	29760	49780	43380	399700	501500	487700	443000	496700	402800	37340	48950	32080	32300	24080	10200	546100	383000	450900	351800	432900	451800	168900	218600	238200	236700	233900	168000
Com_563_pos	thiamine phosphate	C12H18ClN4O4PS	380.787	0.84	Pyrimidines and pyrimidine derivatives	"532-40-1"	7937	8178	9903	9102	8797	1489	10055	3327	1863	7832	4845	7325	6951	7557	6850	7228	1491	9172	10416	5590	2608	7081	11220	5199	9506	12466	9562	8682	9977	11027	2985	4097	2982	5987	5986	7836	5208	2237	3727	2609	3711	8096
Com_564_pos	L-arginino-succinate			0.84	Amino Acid And Its Derivatives		30520	26460	93230	78320	22760	28070	192400	33380	87720	33370	70190	51580	28100	46000	30800	51850	25220	33050	47140	47980	42540	33530	59760	61790	80790	92760	84810	57920	88400	94090	99780	68310	59470	162300	158400	98620	52380	68680	63690	74640	69530	46850
Com_565_pos	Cystine	C6H12N2O4S2	240.301	0.84	Amino Acid And Its Derivatives	"923-32-0"	196900	300200	106000	178900	119500	142000	3557000	2952000	2182000	2162000	3219000	3100000	202600	228900	173400	220600	240800	167400	6022000	8053000	5337000	7596000	6980000	8055000	78460	58690	94600	42690	33770	81040	6003000	2842000	3497000	3486000	5070000	5431000	2988000	2526000	2714000	2858000	2707000	2417000
Com_566_pos	D-Homocysteine	C4H9NO2S	135.185	1.86	Amino Acid And Its Derivatives	"454-28-4"	65015	23390	76241	52600	45150	21530	1493000	1577000	1244000	1509000	1799000	1205000	70316	90836	13130	91222	67676	88293	1493000	1930000	1385000	1726000	1807000	1506000	83453	43700	25920	60896	54840	31820	1668000	1218000	1188000	1328000	1653000	1590000	836900	728300	775300	657200	724600	737500
Com_567_pos	Dimethyl fumarate	C6H8O4	144.125	0.9	Fatty Acyls	"624-49-7"	4608000	6055000	6753000	9115000	7158000	6938000	593785	1139000	1184000	539324	1052000	961200	5031000	4650000	4770000	4140000	4905000	5257000	739600	808500	556965	723700	628216	535175	4987000	5160000	5695000	4105000	5653000	3880000	539656	437965	497075	472477	1380000	483603	3510000	2881000	1959000	1514000	2209000	2149000
Com_568_pos	Adipic Acid	C6H10O4	146.14	0.84	Fatty Acyls	"124-04-9"	36990	32180	49300	62470	73883	103504	3521000	4284000	2980000	3769000	3810000	3829000	40300	62803	79470	44698	49603	52983	2774000	3289000	2502000	2658000	3410000	2487000	54971	51896	49059	33444	104000	47207	4274000	3192000	3323000	2980000	3694000	3520000	1858000	1593000	1828000	1794000	1791000	1664000
Com_569_pos	Maleic Acid	C4H4O4	116.07	0.94	Organic Acid And Its Derivatives	"110-16-7"	207500	182500	209500	335900	189100	133800	6454000	7639000	5951000	6020000	6030000	4523000	97110	90520	117400	86000	169300	119900	5538000	7133000	6130000	6898000	7805000	5809000	146000	61700	153900	79370	91620	149600	6211000	4639000	5417000	5782000	7012000	5887000	3584000	3817000	3419000	3694000	3483000	3233000
Com_570_pos	Pipecolinic Acid	C6H11NO2	129.16	0.85	Amino Acid And Its Derivatives	"1723-00-8"	60670	82130	94980	90320	66080	105600	6449000	7128000	5464000	6686000	6607000	5901000	20840	26440	16140	23980	28030	22490	5167000	5862000	4510000	5322000	6607000	5001000	14980	22360	29120	10780	8909	11110	6197000	5125000	5337000	5588000	6167000	5699000	3304000	3361000	3339000	3088000	3283000	2786000
Com_571_pos	Isonicotinamide	C6H6N2O	122.12	1.51	Pyridine And Its Derivatives	"1453-82-3"	229400	257800	259900	352100	215000	267700	211200	203600	131000	164900	183000	173700	234700	177000	136500	162700	120800	214800	90110	69660	47720	76720	84320	121700	280000	240600	143700	184200	347200	249400	110700	103700	131000	154900	173800	224400	155900	147200	142500	165700	144600	164900
Com_572_pos	2,6-Diaminooimelic Acid	C7H14N2O4	190.2	0.94	Amino Acid And Its Derivatives	"583-93-7"	9067	10650	3697	5849	7829	3371	174400	189500	170800	185200	149700	129200	9577	4906	5994	6849	4143	3939	132500	146100	167500	195600	209500	157100	9062	12860	8378	12711	5533	6242	142900	104900	130900	116000	135200	126500	85430	78970	78850	88440	84420	71050
Com_573_pos	1,3-Diaminopropane	C3H10N2	74.13	0.65	Amines	"109-76-2"	15681	15637	15776	18761	3788	13634	61350	44020	45150	52840	62000	47310	22720	22007	23428	18470	24645	20611	60780	67350	53010	54060	60740	70550	16289	3355	13706	23000	18643	13661	40510	35050	40380	47350	51450	46920	36080	36040	42210	33430	33360	37390
Com_574_pos	trans-Cinnamic acid	C9H8O2	148.16	4.07	Cinnamic acids and derivatives	"140-10-3"	92180	100600	113500	89720	87640	125000	2572000	3215000	2108000	2321000	2448000	2219000	41040	73500	88780	53960	81060	84640	3151000	3737000	2921000	3909000	3801000	3204000	62560	64060	41690	31210	66590	57000	3887000	3059000	3185000	3401000	3551000	3506000	1557000	1621000	1667000	1525000	1597000	1443000
Com_575_pos	Pyrrole-2-carboxylate	C5H5NO2	111.1	1.01	Organoheterocyclic compounds	"634-97-9"	68190	74600	69320	84560	105500	117400	51509	50302	51146	24910	49180	21170	29290	35540	34680	36710	32250	27960	43890	95070	44760	78540	59550	85930	28610	47190	57230	54520	36450	35490	40240	44863	57914	58607	61762	58898	60790	35960	37640	36920	48960	31420
Com_576_pos	Oxypurinol	C5H4N4O2	152.11	1.68	Nucleotide And Its Derivates	"2465-59-0"	612000	552800	881500	1136000	430900	654500	444800	258800	370200	419700	288200	279100	157300	209800	136300	187800	148400	388300	129800	133700	83190	88680	97380	205200	105900	189600	91840	114000	95670	115700	119100	95530	94350	301200	103200	78080	265200	236400	243300	230200	218300	179800
Com_577_pos	PAF C-16	C26H54NO7P	523.683	13.8	Phospholipid	"74389-68-7"	198400	236500	328200	370200	375500	560300	7741000	6194000	9646000	9291000	12540000	6901000	57390	54540	45440	41180	51220	28360	13410000	10890000	12710000	10020000	10490000	8615000	70820	88130	35970	32620	52660	40430	12940000	8312000	16670000	13390000	14290000	10000000	4274000	4342000	4171000	4083000	4224000	3929000
Com_578_pos	N7-Methylguanosine	C11H17N5O5	298.28	4.15	Nucleotide And Its Derivates	"20244-86-4"	58130	54410	81200	60940	75650	76280	173300	201200	160300	158500	126000	129900	34310	47100	30710	42600	23890	88620	162400	203800	171800	224100	239700	216200	94240	141900	144100	77200	77490	108800	253800	218800	197800	240800	240800	218600	159300	119100	133200	114300	153900	150300
Com_579_pos	7-Methylguanine	C6H7N5O	165.153	4.09	Nucleotide And Its Derivates	"578-76-7"	4034000	3465000	4708000	3529000	3603000	4705000	101500000	125100000	81800000	84020000	87560000	80560000	1463000	2866000	2665000	2117000	2600000	2550000	104400000	133700000	98490000	135100000	132700000	111100000	1940000	2345000	1720000	1347000	1729000	2269000	142700000	111900000	114300000	123500000	133600000	129400000	61850000	59900000	57460000	54700000	56130000	52130000
Com_580_pos	6-Phosphogluconic Acid Trisodium Salt	C6H10Na3O10P	342.081	9.45	Sugar Acids And Its Derivatives	"53411-70-4"	585400	580500	513600	524400	480400	490400	723000	664700	1438000	1457000	962600	723700	379900	364100	346700	364100	365700	378300	641700	657700	1780000	629300	556200	941900	330700	422400	328700	319000	351300	336800	986400	1060000	1020000	1284000	1338000	988400	861900	713200	701500	620100	651300	586700
Com_581_pos	6-Aminohexanoate	C6H13NO2	131.173	2.09	Organic Acid And Its Derivatives	"60-32-2"	329700	489700	441500	666900	506200	721600	29060000	35000000	25740000	24100000	26360000	24380000	110400	190800	216300	137600	199800	189900	26620000	34400000	24050000	33170000	33710000	29060000	115800	93040	241400	54210	72660	122300	34670000	23750000	25690000	29450000	31870000	31100000	15450000	14960000	14040000	13260000	13810000	14380000
Com_582_pos	p-Mentha-1,3,8-triene	C10H14	134.218	11.37	Fatty Acyls	"18368-95-1"	612000	804400	821700	1231000	913400	694600	1279000	1011000	1204000	1035000	1189000	1268000	742700	851400	741300	564700	889900	704600	1116000	1204000	1583000	1207000	1173000	1126000	665600	745900	685000	684600	617300	648300	1128000	1213000	969100	1203000	1240000	1191000	865200	907700	1025000	957800	922400	845900
Com_583_pos	Porphobilinogen	C10H14N2O4	226.229	4.9	Organic nitrogen compounds	"487-90-1"	24030	24030	25530	25230	21320	25050	639500	797500	535800	728700	827800	590800	7325	12480	10820	8697	4933	14550	575400	704800	521900	758600	782900	552400	8510	9741	1335	2891	3815	6941	502100	364900	360400	368400	428700	427700	312100	307600	300200	290700	265600	176900
Com_584_pos	4-Aminobenzoate	C7H7NO2	137.136	2.74	Benzoic Acid And Its Derivatives	"150-13-0"	188400	204500	293900	271900	199600	275600	191900	115500	190200	159200	159900	107200	57220	109200	56610	88150	44810	68530	57250	36000	17180	55250	64820	54320	101300	163200	130800	125300	141100	152900	20840	16670	51171	49130	19840	34420	110800	106000	88950	91310	109800	135400
Com_585_pos	Picolinamide	C6H6N2O	122.125	1.51	Pyridine And Its Derivatives	"1452-77-3"	237900	263200	262900	358400	248500	269900	166100	198400	127300	163100	173800	176800	245700	172600	171900	175000	119500	236100	75020	78360	46170	72950	78670	96440	331900	230300	175500	179400	353100	237000	167100	100200	127600	126800	184200	204700	146600	153000	176000	155800	187500	184600
Com_586_pos	Imidazole	C3H4N2	68.08	0.83	Organoheterocyclic compounds	"288-32-4"	28003	60190	33790	77540	35985	33250	53080	39980	29310	48850	69890	44430	36510	43760	59960	39411	51240	38050	50060	41420	36540	60630	106400	55370	29300	68170	32920	62460	28640	54730	43860	29740	40360	66470	81490	69320	39360	42510	39490	54300	42635	36146
Com_587_pos	Guggulsterone	C21H28O2	312.446	15.17	Hormones	"95975-55-6"	403100	364000	523400	457000	488400	249000	286700	232800	306600	445400	403300	312000	451700	400500	355600	552600	402200	269800	303500	241500	336500	361100	249800	295200	416700	308700	343600	473000	371200	424700	271900	337700	232100	283500	358700	481400	531900	498200	493600	486600	484300	439800
Com_588_pos	4-Chloro-6-methoxy-2-(methylsulfinyl)pyrimidine	C10H13N5O5	283.241	2.72	Nucleotide And Its Derivates	"85-30-3"	2947000	1346000	3133000	2140000	1651000	2264000	132100	73600	229400	186600	99660	94140	2289000	2732000	2120000	3215000	1797000	4284000	88690	89230	46360	106100	121500	100900	4603000	3764000	2761000	2010000	4042000	2711000	52760	34410	127240	182000	36140	71480	1642000	1544000	1445000	1457000	1605000	1599000
Com_589_pos	Guanine	C5H5N5O	151.126	2.72	Nucleotide And Its Derivates	"73-40-5"	427300	192400	382100	268400	209600	280200	105646	101765	34050	104890	101203	98023	288800	374500	271700	407300	244600	564800	94756	103095	106983	124373	107057	100910	616800	495600	421300	310200	593900	362600	94916	88783	80064	101353	101468	7606	229900	205300	189800	189400	237100	224000
Com_590_pos	Imatinib	C29H31N7O	493.603	11.76	Others	"152459-95-5"	226400	195900	146200	332400	255000	346100	76340000	53550000	74810000	73730000	62590000	68350000	1805000	3968000	2459000	3055000	1829000	1783000	195100000	168400000	192400000	185100000	193400000	163200000	545400	645200	74050	230100	193900	54990	81340000	93400000	113000000	109900000	126700000	135500000	59490000	60910000	60170000	60780000	56240000	56830000
Com_591_pos	Hydrocortisone 17-butyrate	C25H36O6	432.55	10.51	Others	"13609-67-1"	10310	8853	8064	10450	10120	12330	97120	89770	95010	101700	90860	95570	9624	10920	9659	12270	10440	11320	86340	84390	100400	87650	100300	86610	10450	9588	8318	9221	11800	11100	108700	82190	83460	94930	96550	104200	65850	62740	60890	56280	61530	56190
Com_592_pos	Homoserine	C4H9NO3	119.119	0.9	Amino Acid And Its Derivatives	"1927-25-9"	289200	407500	343800	700300	454700	304500	51890000	58700000	49710000	51640000	54300000	48950000	197100	197700	263800	194200	264500	259400	50710000	60400000	58320000	63900000	65300000	65560000	198600	146600	295400	126800	180600	177300	50640000	35090000	41650000	44800000	50470000	41060000	33900000	32780000	32880000	31190000	31990000	31980000
Com_593_pos	Homocysteic acid	C4H9NO5S	183.18	1.83	Amino Acid And Its Derivatives	"1001-13-4"	46074	43613	43844	49901	11030	49898	524900	571300	406600	568600	579000	466500	46178	49059	46774	49679	50038	60986	503900	760200	477600	560600	787700	489200	12610	7019	53546	55447	11130	43830	730000	510800	588600	454200	675400	539100	382200	247400	274100	241800	347800	249300
Com_594_pos	Phe-Phe	C18H20N2O3	312.363	6.51	Amino Acid And Its Derivatives	"2577-40-4"	3450	4420	4728	4367	3847	3339	7183	9615	4645	2797	5716	4735	2005	3323	2792	1548	2613	2154	8134	15100	9705	13150	14180	10070	3088	4991	2237	1894	2748	2995	14650	9321	10310	7389	11670	11270	7089	7322	4597	4808	4488	5215
Com_595_pos	alpha-Nicotinamide adenine dinucleotide	C21H27N7O14P2	663.425	1.04	Nucleotide And Its Derivates	"7298-93-3"	6336	11960	19400	10680	5218	22570	35185	29562	23665	1566	29021	21326	65410	106300	87250	72980	73420	91660	32832	26455	33707	34718	31865	29929	9090	22480	29840	10030	25340	13830	30590	26219	30083	6376	29983	44943	49580	18260	27740	35940	22440	26270
Com_596_pos	trans-3-Hydroxy-L-proline	C5H9NO3	131.13	2.14	Amino Acid And Its Derivatives	"4298-08-2"	242900	271800	294800	456700	317600	420900	10340000	14160000	9672000	10500000	11640000	9293000	100900	164700	149600	166500	159200	160000	9361000	11610000	8862000	11570000	12040000	9873000	59050	75360	111000	42270	52930	75800	12630000	10350000	10860000	12640000	14200000	12080000	6349000	5954000	5959000	5721000	5723000	5600000
Com_597_pos	4-Acetamidobutanoate	C6H11NO3	145.156	1.03	Organic Acid And Its Derivatives	"3025-96-5"	167700	178600	222200	198300	160300	132500	46960	114200	52730	43980	75290	31850	99980	111800	140100	189300	141900	116500	41960	27100	38010	30368	30930	51020	139400	217500	260200	147000	137400	220800	53204	44643	52375	91517	49676	62839	112600	85040	69420	41460	71690	82610
Com_598_pos	Val-Ser	C8H16N2O4	204.224	1.01	Amino Acid And Its Derivatives	"13588-94-8"	24957	19034	21192	41540	31884	21007	123400	93730	78600	81470	84720	147100	13064	14252	14146	19984	18575	16603	77270	106900	152500	201700	161500	82300	24083	17586	12509	15896	25063	19501	138700	103700	38610	102700	149700	173700	109600	67910	84440	56420	74880	50530
Com_599_pos	L-Alanine	C3H7NO2	89.09	0.86	Amino Acid And Its Derivatives	"56-41-7"	142100	224000	166800	375500	247200	164300	12730000	14940000	11680000	12080000	12840000	10660000	134900	111700	104200	87110	67750	105400	8777000	11100000	8260000	10120000	11080000	8787000	128700	311800	226600	86570	159400	187000	13400000	11930000	12080000	17290000	16090000	14520000	6631000	6593000	6396000	5833000	5993000	6283000
Com_600_pos	L-Aspartic acid	C4H7NO4	133.1	0.86	Amino Acid And Its Derivatives	"56-84-8"	270000	459000	216000	652400	356500	363100	24620000	27060000	23570000	25620000	28700000	28600000	147400	286500	326300	233500	351700	242900	23320000	27020000	20170000	32330000	28320000	29050000	1085158	1242754	436800	279200	750965	917531	18580000	20700000	21950000	29130000	23900000	21630000	17370000	17600000	16370000	16080000	14900000	15480000
Com_601_pos	beta-Nicotinamide mononucleotide	C11H15N2O8P	334.219	0.993	Nucleotide And Its Derivates	"1094-61-7"	53390	22450	40770	65880	38610	66010	22702	3491	11930	12110	13770	4099	22410	24070	45240	40920	26630	49320	18870	9030	3699	8592	23960	14410	91610	328200	200700	189500	392700	247300	8845	14100	8389	36500	13870	8221	52920	54500	58870	55590	54360	42780
Com_602_pos	Creatine	C4H9N3O2	131.133	0.94	Organic Acid And Its Derivatives	"57-00-1"	1696000	1963000	1520000	3048000	1878000	2742000	16410000	16320000	12950000	16590000	16370000	19790000	1841000	2822000	2370000	3072000	1243000	2327000	12180000	10710000	9755000	19760000	16050000	12810000	4977000	9107000	5541000	3667000	5070000	5924000	8818000	10650000	15090000	26660000	15470000	18560000	13870000	14860000	12720000	12380000	11990000	12100000
Com_603_pos	Choline Glycerophosphate	C8H20NO6P	257.22	0.89	Cholines	"28319-77-9"	777600	902700	1182000	1322000	1110000	1007000	1475000	1620000	1349000	985500	2416000	1457000	367900	477800	644600	674800	576200	686300	9702000	12590000	6575000	15770000	6598000	19810000	272900	318200	174700	198300	222500	250100	6050000	4514000	3949000	7957000	11250000	7013000	4641000	4843000	4556000	4707000	4385000	3651000
Com_604_pos	DL-Citrulline	C6H13N3O3	175.19	0.9	Amino Acid And Its Derivatives	"627-77-0"	51430	186700	94860	109000	96220	64410	2358000	3782000	2830000	7075000	2068000	2624000	148600	100900	52760	57320	43960	86790	1099000	1175000	1121000	1186000	1255000	1073000	154100	73840	85600	89310	93980	71050	1365000	1378000	1308000	1098000	1504000	1429000	1040000	902700	955900	905700	917000	821900
Com_605_pos	4-Aminobutyric acid	C4H9NO2	103.12	0.864	Organic Acid And Its Derivatives	"56-12-2"	22265	16396	16278	22754	34074	5317	56230	35240	27460	30040	40840	18020	18108	25973	20200	5415	15038	3807	42180	19290	67230	43500	37600	33940	4009	4979	14205	25144	11396	6509	26800	15580	27750	46500	32700	91790	22810	22240	27930	19640	31320	17120
Com_606_pos	Glycine	C2H5NO2	75.07	0.88	Amino Acid And Its Derivatives	"56-40-6 "	7033	4697	7230	10410	8469	4426	705100	677600	597900	634600	641600	513400	4477	28690	5593	2428	2907	7558	574400	728800	563500	670500	637100	582200	6648	6938	2604	5362	5717	5481	601700	484900	542400	640800	619400	569300	363000	344900	306500	310200	328400	307700
Com_607_pos	L-Arginine	C6H14N4O2	174.2	0.794	Amino Acid And Its Derivatives	"74-79-3"	251400	285400	259500	449500	354600	410500	99170000	106500000	78250000	75270000	104800000	57720000	252300	320500	328900	365700	418700	374800	71630000	79530000	77450000	77050000	85030000	64640000	184200	198100	275300	92780	122400	150900	107500000	73210000	84780000	61550000	79730000	79220000	37090000	36630000	36550000	38650000	34670000	31010000
Com_608_pos	L-Cysteine	C3H7NO2S	121.16	0.88	Amino Acid And Its Derivatives	"52-90-4"	24954	24677	29901	8818	11500	28906	115600	124300	89340	118500	117100	94360	21279	19421	7865	26632	12490	38932	205700	279600	216400	273400	245500	202900	39160	31831	39987	35349	23700	31405	207700	88620	119300	104800	115900	133900	94220	73120	63110	96880	93590	75460
Com_609_pos	S-Methyl-L-cysteine	C4H9NO2S	135.185	1.04	Amino Acid And Its Derivatives	"1187-84-4"	89340	85210	89100	71180	80680	79150	35844	58680	25301	35740	43560	42740	84370	78740	74290	72100	102300	63970	41330	32780	38000	31555	20710	44380	99410	124400	91240	81810	108700	73380	43790	36550	41020	56110	34800	24930	48920	45440	40330	58380	44450	32490
Com_610_pos	Tetraethylammonium fluoride dihydrate	C8H20FN	149.25	1.04	Nucleotide And Its Derivates	"63123-01-3"	69780	129400	144400	156800	143600	126900	24210	29820	33930	41070	45680	23470	24100	40610	41800	23800	34090	43540	99150	200500	56840	166200	135400	155500	20480	63310	19420	24920	42900	32720	72242	52878	60573	19230	18510	97003	62520	56740	57420	60750	48440	46740
Com_611_pos	Cholesterol	C27H46O	386.654	11.2	Hormones	"57-88-5"	3184000	3008000	3025000	3006000	3039000	3014000	2934000	2726000	2947000	2838000	2874000	2731000	3060000	3060000	3091000	3135000	3029000	3006000	2758000	2960000	3059000	3256000	3266000	2820000	3075000	3055000	3023000	3161000	3089000	2989000	3014000	2729000	2873000	2891000	2970000	2926000	3139000	3001000	3271000	3028000	3445000	3160000
Com_612_pos	5'-Deoxy-5'-(methylthio)adenosine	C11H15N5O3S	297.333	4.91	Nucleotide And Its Derivates	"2457-80-9"	65200	76710	89560	63810	62530	77500	138300	111100	102700	117100	79720	118400	89170	97600	73760	88590	68350	82710	94000	147200	124200	114100	120300	90660	291700	366500	223200	232100	288200	320000	320100	336300	397200	425300	548700	443000	156700	124100	129500	125600	148700	148000
Com_613_pos	L-Valine	C5H11NO2	117.146	1.2	Amino Acid And Its Derivatives	"72-18-4"	45060	50960	48170	88770	72650	62470	3622000	4230000	3183000	3443000	3928000	2872000	13790	23820	22120	22410	16260	19680	2797000	3426000	2669000	3890000	4091000	3139000	26110	6766	46700	30505	15320	14120	3479000	2855000	2808000	4080000	4133000	3567000	2070000	2087000	2013000	1628000	2072000	2120000
Com_614_pos	Hypoxanthine-9-beta-D-Arabinofuranoside	C10H12N4O5	268.226	2.58	Nucleotide And Its Derivates	"7013-16-3"	662700	783600	1199000	1022000	862500	1016000	666900	407700	707200	574900	545300	434400	229500	348800	235700	348700	176700	297400	161600	141600	57800	148500	157500	161600	399800	660200	543900	444600	588500	548900	68130	82630	22740	147500	70630	80960	372200	339300	321500	355800	361000	360200
Com_615_pos	4-aminobutyrate	C4H9NO2	103.12	0.84	Organic Acid And Its Derivatives		7937	7749	11194	8908	8542	9969	14970	10330	4200	8782	11890	6828	8843	10748	10206	9413	10052	11313	8335	5080	22350	7954	13130	6127	10160	12251	10698	9135	10965	11027	7888	9072	11920	16120	19360	31710	3427	7023	6794	5228	10510	8130
Com_616_pos	3-Methylhistidine	C7H13N3O3	169.181	0.76	Amino Acid And Its Derivatives	"368-16-1"	23883	31088	6841	37136	6382	32845	198100	200500	306700	212800	228100	209200	23929	25822	18025	40501	27398	33493	218700	239200	237700	263700	316400	209800	7110	6236	7376	34710	24857	23950	84350	119100	113900	82360	69280	82900	88510	94040	74110	76440	85280	81320
Com_617_pos	3-Methoxytyramine	C9H13NO2	167.205	18.4	Phenols And Its Derivatives	"554-52-9"	6057	7252	6234	9579	6788	4570	10560	13640	9858	7482	7002	6622	3288	9790	5324	5082	9714	2346	8889	5383	6524	9851	5575	9881	8563	4967	6871	5668	7879	3376	10800	9625	9553	8661	8563	6536	18770	8440	10700	6398	7483	8134
Com_618_pos	3-Nitro-L-Tyrosine	C9H10N2O5	226.186	8.98	Amino Acid And Its Derivatives	"621-44-3"	282200	292400	288400	270300	281800	257000	291700	280500	282600	307300	300600	267700	269300	303100	268900	289400	264300	316100	277000	288200	283500	290000	299500	304700	278300	284900	279300	298100	304400	320500	294500	284000	307600	310000	280400	291300	317800	286800	304000	270500	337900	288900
Com_619_pos	3-Guanidinopropanoate	C4H9N3O2	131.133	0.9	Organic nitrogen compounds	"353-09-3"	30387	61340	60630	84420	35650	56250	104400	57440	64920	80090	80270	165100	26552	31031	22590	28072	28807	34846	44390	60040	39870	88450	66150	74910	42045	32760	40270	33663	95070	40581	85130	138300	85170	151500	96640	83740	78190	59940	56840	57040	73320	45050
