# Supplementary material for: Quasi-Targeted Metabolomics Approach Reveal the Metabolite Differences of Three Poultry Eggs
Source: Foods. 2023 Jul 20;12(14):2765. doi: 10.3390/foods12142765 (PMC10379680; doi:10.3390/foods12142765)
Supplement: Supplementary file 1 [file foods-12-02765-s001.zip › Table S2.xlsx]

## Sheet: HW vs QW
Compound_ID	Name	RT [min]	Formula	Molecular Weight	Class(English)	CAS	all_H_1	all_H_2	all_H_3	all_H_4	all_H_5	all_H_6	all_Q_1	all_Q_2	all_Q_3	all_Q_4	all_Q_5	all_Q_6	FC	log2FC	Pvalue	ROC	VIP	Up.Down
Com_157_neg	D-Galactonic acid	0.92	C6H12O7	196.155	Organic Acid And Its Derivatives	"13382-27-9"	49140	70700	53610	71040	46900	50910	2930000	3424000	5461000	3661000	2819000	4263000	0.0151742	-6.04223	6.19e-11	1	3.59837	down
Com_158_neg	D-Gluconic acid	0.91	C6H12O7	196.155	Sugar Acids And Its Derivatives	"526-95-4"	115300	165800	112000	151400	115800	142400	6243000	6889000	10910000	6906000	5571000	8306000	0.0179074	-5.8033	9.08e-11	1	3.58212	down
Com_453_pos	Hypoxanthine	1.509	C5H4N4O	136.11	Nucleotide And Its Derivates	"68-94-0"	232400	172400	126200	117400	107600	91540	1993000	2211000	2281000	3269000	1346000	2141000	0.0640088	-3.96559	4.25e-08	1	3.26693	down
Com_215_neg	Cis-4,7,10,13,16,19-Docosahexaenoic Acid(C22:6N3)	14.89	C22H32O2	328.5	Fatty Acyls	"6217-54-5"	3044	1988	3154	3938	3662	3758	13330	20020	34000	27710	17270	27440	0.13983	-2.83826	1.42e-06	1	3.35203	down
Com_272_neg	O-Aceyl-L-Serine	1.056	C5H9NO4	147.129	Amino Acid And Its Derivatives	"5147-00-2"	7808	9763	4871	8180	4536	8366	36330	48610	46550	53610	35930	73850	0.147599	-2.76024	6.14e-07	1	1.0454	down
Com_254_neg	Deoxyinosine	3.33	C10H12N4O4	252.23	Nucleotide And Its Derivates	"890-38-0"	17335	19550	18883	21853	14771	24372	137400	105500	181100	122700	66090	87760	0.166675	-2.58489	8.61e-06	1	1.7571	down
Com_211_neg	Linoleic acid	15.19	C18H32O2	280.4	Fatty Acyls	"60-33-3"	69280	87450	53500	90240	69100	96980	353800	410600	583700	534000	380600	494500	0.169212	-2.5631	5.38e-08	1	2.47625	down
Com_189_neg	Linolelaidic Acid (C18:2N6T)	15.16	C18H32O2	280.445	Fatty Acyls	"506-21-8"	68720	91480	59260	95080	64500	95420	349500	429200	610600	513000	358800	507500	0.171372	-2.5448	6.74e-08	1	2.52427	down
Com_45_neg	Anthranilic acid	1.44	C7H7NO2	137.14	Benzoic Acid And Its Derivatives	"118-92-3"	9695	23877	8979	7759	6240	25204	76660	70550	69060	100400	45270	71450	0.188638	-2.4063	0.000289674	1	2.56317	down
Com_420_pos	D-Myo-inositol 4-monophosohate	0.92	C6H13O9P	260.136	Alcohols and polyols	"46495-39-0"	42090	51050	64791	72839	62733	43950	276057	324388	270217	430425	175361	299349	0.190029	-2.39571	1.22e-06	1	1.46014	down
Com_181_neg	Fumaric acid	1.82	C4H4O4	116.07	Tca Cycle	"110-17-8"	34070	74950	32890	44480	34260	60330	204800	207000	276900	377700	115400	66570	0.225078	-2.15151	0.00147455	0.972222	1.56816	down
Com_312_pos	Glu-Glu	1	C10H16N2O7	276.243	Amino Acid And Its Derivatives	"3929-61-1"	75690	71920	91310	109500	90850	120600	270100	285700	382700	386800	362500	728300	0.231725	-2.10952	2.79e-05	1	2.2941	down
Com_121_neg	Succinic anhydride	1.02	C4H4O3	100.07	Organic Acid And Its Derivatives	"108-30-5"	189800	319300	214000	327300	198500	180700	544400	1244000	1143000	808200	1149000	1133000	0.237412	-2.07454	9.02e-06	1	1.79231	down
Com_41_neg	N-Oleoyl Glycine	14.62	C20H37NO3	339.513	Organic Acid And Its Derivatives	"2601-90-3"	4265	2984	3620	2181	3548	3070	10950	11160	15920	15170	13690	14040	0.243025	-2.04082	6.08e-07	1	2.85056	down
Com_99_neg	Tiglic acid	1.07	C5H8O2	100.116	Fatty Acyls	"80-59-1"	200800	330600	286700	340400	189600	201400	605000	1076000	1199000	843800	1240000	1362000	0.244949	-2.02945	7.82e-06	1	1.77928	down
Com_74_neg	L-Gulono-1,4-lactone	0.948	C6H10O6	178.14	Sugar Acids And Its Derivatives	"1128-23-0"	3052	27550	6984	9503	11790	2599	44100	30430	42850	42880	46310	34070	0.255477	-1.96873	0.00509234	1	2.67434	down
Com_161_neg	D-Erythrose 4-phosphate	0.95	C4H9O7P	200.084	Carbohydrates And Its Derivatives	"585-18-2"	72080	83460	63130	89920	92270	130900	227600	329600	298300	289800	317700	612100	0.256258	-1.96433	2.02e-05	1	2.91805	down
Com_218_neg	8,15-Dihete	7.14	C20H32O4	336.466	Eicosanoid	"80234-65-7"	993	2605	1966	9725	8455	2494	32880	14100	16170	22090	11620	3771	0.260735	-1.93935	0.0108524	0.944444	1.34936	down
Com_12_neg	Deoxyguanosine	3.181	C10H13N5O4	267.241	Nucleotide And Its Derivates	"961-07-9"	5689	4958	5208	4814	4779	4577	25800	20620	25920	26830	9658	5497	0.262628	-1.9289	0.00669704	0.972222	1.67432	down
Com_523_pos	Cytarabine	1	C9H13N3O5	243.22	Nucleotide And Its Derivates	"147-94-4"	76390	109300	112800	158000	160600	171900	324800	486100	516000	412300	708600	501300	0.267536	-1.9022	1.42e-05	1	1.29617	down
Com_610_pos	Tetraethylammonium fluoride dihydrate	1.04	C8H20FN	149.25	Nucleotide And Its Derivates	"63123-01-3"	24100	40610	41800	23800	34090	43540	69780	129400	144400	156800	143600	126900	0.269744	-1.89034	1.27e-05	1	2.22768	down
Com_216_neg	Adenosine5-phosphosulfate	1.04	C10H13N5NaO10PS	449.266	Nucleotide And Its Derivates	"102029-95-8"	25280	47370	30390	54960	16680	40330	16750	78380	276800	138100	85570	175700	0.278763	-1.84289	0.0461259	0.861111	1.28031	down
Com_71_neg	L-Lactic acid	1.487	C3H6O3	90.08	Organic Acid And Its Derivatives	"79-33-4"	38080	61560	36840	40400	44340	63920	132500	187100	217000	177400	108700	198500	0.279221	-1.84052	6.13e-06	1	3.52797	down
Com_288_neg	Glycerol-3-phosphate	0.9	C3H9O6P	172.074	Fatty Acyls	"57-03-4"	280500	285300	304200	316300	324400	398500	961900	844800	1708000	1098000	1184000	1029000	0.279708	-1.83801	5.28e-06	1	2.97712	down
Com_428_pos	Inosine	2.826	C10H12N4O5	268.23	Nucleotide And Its Derivates	"58-63-9"	161900	270900	149700	267400	140600	216600	547800	707400	845400	751500	585200	825600	0.283164	-1.82029	1.31e-05	1	1.59792	down
Com_532_pos	L-Cysteine-glutathione gisulfide	0.96	C13H22N4O8S2	426.466	Amino Acid And Its Derivatives	"13081-14-6"	3461	16580	4255	14800	6289	12670	16590	31150	32550	41210	12560	69540	0.285142	-1.81025	0.00673618	0.916667	1.36743	down
Com_381_pos	Cytidine	1.029	C9H13N3O5	243.22	Nucleotide And Its Derivates	"65-46-3"	114300	143200	119900	127800	165800	167500	401600	452000	494700	425000	614400	528500	0.287532	-1.79821	9.63e-08	1	1.324	down
Com_576_pos	Oxypurinol	1.68	C5H4N4O2	152.11	Nucleotide And Its Derivates	"2465-59-0"	157300	209800	136300	187800	148400	388300	612000	552800	881500	1136000	430900	654500	0.287719	-1.79727	0.000134068	1	2.14618	down
Com_387_pos	1,4-Dihydro-1-Methyl-4-Oxo-3-Pyridinecarboxamide	1.69	C7H8N2O2	152.151	Pyridine And Its Derivatives	"769-49-3"	348200	495300	343100	432900	306500	745700	1455000	1163000	1791000	2063000	1083000	1499000	0.295085	-1.7608	3.26e-05	1	2.18308	down
Com_614_pos	Hypoxanthine-9-beta-D-Arabinofuranoside	2.58	C10H12N4O5	268.226	Nucleotide And Its Derivates	"7013-16-3"	229500	348800	235700	348700	176700	297400	662700	783600	1199000	1022000	862500	1016000	0.295142	-1.76052	7.33e-06	1	1.58384	down
Com_584_pos	4-Aminobenzoate	2.74	C7H7NO2	137.136	Benzoic Acid And Its Derivatives	"150-13-0"	57220	109200	56610	88150	44810	68530	188400	204500	293900	271900	199600	275600	0.29606	-1.75604	3.65e-05	1	1.88188	down
Com_479_pos	1-Methylnicotinamide	2.68	C7H9N2O+	137.159	Pyridine And Its Derivatives	"3106-60-3"	101700	143900	85410	123700	48800	113300	270800	289400	420200	377400	303400	392300	0.30037	-1.73519	0.000159104	1	1.75809	down
Com_447_pos	Allopurinol	2.69	C5H4N4O	136.111	Nucleotide And Its Derivates	"315-30-0"	205000	378100	198600	324800	174800	283600	639000	745300	1068000	977900	723400	1033000	0.30172	-1.72872	2.45e-05	1	1.68834	down
Com_36_neg	orotidine-5-phosphate	2.75			Nucleotide And Its Derivates		7196	9609	6055	10410	5892	6904	18490	24920	30940	24840	19030	28460	0.314058	-1.6709	4.52e-06	1	1.77363	down
Com_550_pos	Biotin	6.003	C10H16N2O3S	244.31	Vitamins	"58-85-5"	53084	60632	59180	74296	78650	77677	145510	170147	228276	171088	207282	330907	0.321988	-1.63492	4.2e-05	1	1.40644	down
Com_55_neg	ADP-ribose	1.05	C15H23N5O14P2	591.315	Nucleotide And Its Derivates	"20762-30-5"	7023	12120	7304	10270	2101	6517	10590	14990	54340	13050	17690	29780	0.322807	-1.63126	0.0116127	0.972222	1.55991	down
Com_56_neg	N-Acetylglucosamine 1-phosphate	0.91	C8H16NO9P	301.1	Carbohydrates And Its Derivatives		1594000	1759000	1239000	1904000	2790000	2807000	5544000	5683000	4106000	4335000	5865000	11920000	0.322885	-1.63091	0.00031915	1	1.0149	down
Com_84_neg	D-Lactic acid	1.44	C3H6O3	90.08	Organic Acid And Its Derivatives	"10326-41-7"	59070	77840	68410	73900	60530	80880	197800	216800	261800	238100	138600	243900	0.32431	-1.62455	7.15e-06	1	3.29045	down
Com_186_neg	Lactic acid	1.44	C3H6O3	90.078	Organic Acid And Its Derivatives	"50-21-5"	2061000	2270000	1865000	1982000	1795000	2593000	5497000	6378000	7614000	6784000	4522000	7472000	0.328377	-1.60658	1.62e-06	1	3.37984	down
Com_287_neg	N-Acetyl-D-glucosamine 6-phosphate	1.81	C8H16NO9P	301.188	Sugar Acids And Its Derivatives		9111	56107	5318	49546	43650	15440	67760	82436	125170	108366	60642	73914	0.3457	-1.53241	0.0181419	1	1.02406	down
Com_9_neg	5'-Adenylic acid	1.036	C10H14N5O7P	347.221	Nucleotide And Its Derivates	"61-19-8"	11960	8834	9437	9990	9592	10500	6993	21590	64780	24000	23340	32350	0.348523	-1.52067	0.0323744	0.833333	1.20739	down
Com_493_pos	Pyridoxine O-Glucoside	0.99	C14H21NO8	331.127	Pyridine And Its Derivatives		40460	58740	53040	66040	81240	83110	129000	173100	203400	215900	248900	126700	0.348797	-1.51954	6.02e-05	1	1.43353	down
Com_252_neg	Xanthine	1.714	C5H4N4O2	152.11	Nucleotide And Its Derivates	"69-89-6"	331200	292900	212600	328800	265000	481500	1055000	805900	851700	1121000	667800	979100	0.348873	-1.51922	2.58e-05	1	2.06504	down
Com_135_neg	6-keto PGE1	0.9	C20H32O6	368.5	Eicosanoid	"67786-53-2"	64980	61200	79770	70270	54620	76990	237500	130400	105900	235400	264000	132800	0.368743	-1.43931	0.00121256	1	1.45122	down
Com_575_pos	Pyrrole-2-carboxylate	1.01	C5H5NO2	111.1	Organoheterocyclic compounds	"634-97-9"	29290	35540	34680	36710	32250	27960	68190	74600	69320	84560	105500	117400	0.378063	-1.4033	2.88e-05	1	2.51862	down
Com_73_neg	Ureidosuccinic acid	1.031	C5H8N2O5	176.13	Amino Acid And Its Derivatives	"923-37-5"	9074	7847	5893	12430	7062	7280	18110	26390	19070	21200	17000	23720	0.395139	-1.33957	4.37e-05	1	1.41563	down
Com_491_pos	Phosphoethanolamine	0.86	C2H8NO4P	141.063	Organic Acid And Its Derivatives	"1071-23-4"	6828	11890	15690	4801	13430	11170	21560	31840	19150	44280	18840	25800	0.395176	-1.33943	0.00227462	1	1.0307	down
Com_155_neg	Sedoheptulose 1,7-bisphosphate	0.88	C7H16O13P2	370.142	Organic Acid And Its Derivatives	"815-91-8"	2170	4712	4720	2322	2020	2182	3175	8827	9779	7771	6660	8370	0.406577	-1.2984	0.00297161	0.944444	1.09826	down
Com_162_neg	D-Fructose 1,6-bisphosphate	0.86	C6H14O12P2	340.116	Sugar Acids And Its Derivatives	"488-69-7"	2703	3661	11066	3183	4040	10725	11940	27670	6394	20380	12718	6737	0.412144	-1.27878	0.0252463	0.888889	1.25692	down
Com_315_pos	N-Acetylneuraminic acid	0.988	C11H19NO9	309.27	Amino Acid And Its Derivatives	"131-48-6"	9706	13210	17040	13350	27280	23770	20030	44810	58490	34800	50760	33980	0.429678	-1.21867	0.00334009	0.944444	1.14939	down
Com_163_neg	dATP	0.73	C10H16N5O12P3	491.001	Nucleotide And Its Derivates	"1927-31-7"	5199	2899	4191	3857	5179	4203	7202	8747	12711	11317	8722	10433	0.431712	-1.21186	4.28e-05	1	1.28187	down
Com_51_neg	6-Phospho-D-glucono-1,5-lactone	0.97	C6H11O9P	258.12	Sugar Acids And Its Derivatives	"2641-81-8"	3634	4237	4797	2500	5167	5135	5405	14760	6451	16970	4460	10070	0.438261	-1.19014	0.0214162	0.916667	1.72769	down
Com_209_neg	2,4-Dihydroxybenzoic Acid	1.7	C7H6O4	154.12	Benzoic Acid And Its Derivatives	"89-86-1"	3445	3085	3089	1225	3232	2744	5993	5692	8373	8774	3459	5261	0.447912	-1.15871	0.00336839	1	2.01335	down
Com_340_pos	3-Hydroxy-3-Methylpentane-1,5-Dioic Acid	0.87	C6H10O5	162.14	Fatty Acyls	"503-49-1"	240300	196600	88340	224900	225400	192500	352700	414900	514700	498700	450500	276000	0.465819	-1.10216	0.00205509	1	1.47812	down
Com_228_neg	12,13-EODE	12.67	C18H32O3	296	Eicosanoid		4037	3098	3474	3060	4095	3631	7893	6183	8565	8090	7203	7698	0.46886	-1.09277	7.31e-07	1	1.45429	down
Com_94_neg	2-Methylpentanedioic acid	5.012	C6H10O4	146.14	Organic Acid And Its Derivatives	"617-62-9"	1500	7023	8064	5999	10020	1499	12590	13310	9011	7869	7028	22930	0.468875	-1.09273	0.0495036	0.861111	1.08479	down
Com_43_neg	carbamaoyl asparatate	1.07			Amino Acid And Its Derivatives		18100	12680	11200	17570	10870	13320	23410	36170	29790	30150	20510	30720	0.490425	-1.0279	0.000169494	1	1.24914	down
Com_27_neg	4-Hydroxy-2-oxoglutaric acid	0.74	C5H6O6	162.098	Organic Acid And Its Derivatives	"1187-99-1"	2199000	2189000	2537000	2092000	2261000	2246000	1285000	1445000	1738000	1463000	1372000	1377000	1.55806	0.639755	1.34e-05	1	2.86876	up
Com_44_neg	Butylmalonic acid	0.7	C7H12O4	160.168	Organic Acid And Its Derivatives	"534-59-8"	10600000	10410000	12300000	11060000	11780000	12330000	6071000	6949000	8846000	7672000	6492000	6678000	1.60345	0.681176	7.35e-05	1	2.36929	up
Com_410_pos	D-Galactosamine	0.71	C6H14ClNO5	215.632	Carbohydrates And Its Derivatives	"1772-03-8"	135800	144000	130500	185400	138000	148700	90820	103300	91390	100800	94490	61800	1.62624	0.701544	0.000507979	1	1.5291	up
Com_256_neg	Glutaric Acid	0.7	C5H8O4	132.115	Organic Acid And Its Derivatives	"110-94-1"	2403000	2225000	2641000	2374000	2528000	2545000	1239000	1477000	1693000	1412000	1456000	1433000	1.68955	0.756641	3.09e-06	1	2.7667	up
Com_17_neg	4-Hydroxyphenylacetate	0.7	C8H8O3	152.15	Phenols And Its Derivatives	"156-38-7"	518900	623800	699100	686800	583600	591000	329300	470300	402000	383400	251600	299200	1.73387	0.793996	0.000751771	1	2.57529	up
Com_101_neg	Oxaloacetate	0.71	C4H4O5	132.072	Organic Acid And Its Derivatives	"328-42-7"	3270000	3079000	3854000	3211000	3193000	3173000	1575000	1985000	2195000	1913000	1873000	1721000	1.75635	0.812579	4.14e-06	1	2.64382	up
Com_366_pos	H-Gly-Pro-OH	1.035	C7H12N2O3	172.18	Amino Acid And Its Derivatives	"704-15-4"	28500	20320	20210	17830	21440	23460	14840	18430	11520	7885	9818	10640	1.80165	0.849318	0.00256533	0.972222	1.22035	up
Com_280_neg	Methyl beta-D-galactopyranoside	1.03	C7H14O6	194.182	Carbohydrates And Its Derivatives	"1824-94-8"	69390	97840	57640	96950	107700	168200	44500	40090	61270	44440	60110	75280	1.83524	0.87597	0.0121812	0.888889	1.03013	up
Com_123_neg	Dimethylmalonic acid	0.68	C5H8O4	132.11	Organic Acid And Its Derivatives	"595-46-0"	1414000	1352000	1527000	1321000	1453000	1403000	717700	766500	890500	742200	691500	699400	1.87897	0.909938	6.22e-07	1	3.27156	up
Com_459_pos	Anserine	0.771	C10H16N4O3	240.26	Organic Acid And Its Derivatives	"584-85-0"	251200	251100	173000	239100	403200	315000	100000	106000	123300	140500	165800	215300	1.91867	0.94011	0.00272428	0.972222	1.13718	up
Com_360_pos	Isobutyryl carnitine	4.62	C11H21NO4	231.289	Carnitine	"25518-49-4"	59971	53814	54023	85088	63638	68750	48344	16030	10470	68844	18600	20570	2.10701	1.0752	0.0209768	0.861111	1.20516	up
Com_418_pos	Dl-Threitol	0.69	C4H10O4	122.12	Sugar Alcohols	"7493-90-5"	330500	352700	402300	420000	409600	251800	154500	138600	160500	132100	244000	187400	2.13047	1.09117	9.87e-05	1	1.68596	up
Com_356_pos	beta-Alanine methyl ester	0.98	C4H9NO2	103.12	Amino Acid And Its Derivatives	"4138-35-6"	29788	53580	38040	24577	23410	25436	17475	11204	13988	23108	10446	13914	2.16155	1.11206	0.00160449	1	1.15216	up
Com_150_neg	Thymidine 5'-diphosphate	0.69	C10H16N2O11P2	402.188	Nucleotide And Its Derivates		16100	18360	27070	20910	22750	22040	7362	8991	10580	12170	7026	9267	2.29674	1.19959	2.56e-05	1	1.95644	up
Com_206_neg	Inositol	0.85	C6H12O6	180.16	Phenols And Its Derivatives	"87-89-8"	1906000	1613000	1066000	1533000	1883000	1951000	363800	542200	561300	647800	652500	948100	2.67836	1.42135	0.000120543	1	1.47615	up
Com_526_pos	dAMP	1.47	C10H14N5O6P	331.222	Nucleotide And Its Derivates	"653-63-4"	22250	29890	27910	20340	28910	22020	7771	5600	10121	5659	7265	16240	2.87375	1.52293	0.000505761	1	2.88879	up
Com_110_neg	scyllo-Inositol	0.853	C6H12O6	180.16	Carbohydrates And Its Derivatives	"488-59-5"	1966000	1672000	1125000	1336000	2009000	1924000	380500	494600	498600	577200	570000	966400	2.87672	1.52443	6.72e-05	1	2.34776	up
Com_160_neg	UDP	0.7	C9H14N2O12P2	404.16	Nucleotide And Its Derivates	"58-98-0"	564800	467300	723200	481600	546400	561100	158300	213500	246400	184700	170900	155900	2.96043	1.56581	6.67e-07	1	1.00759	up
Com_96_neg	Dulcitol	0.897	C6H14O6	182.17	Carbohydrates And Its Derivatives	"608-66-2"	172400	150500	102600	142600	210500	132800	54170	38600	40360	48200	49790	75270	2.97464	1.57272	1.43e-05	1	2.67131	up
Com_304_pos	Carnitine-C3	2.56			Carnitine		151800	139900	155800	199900	57040	134000	42110	53470	47340	34000	31560	56600	3.16297	1.66128	0.000607388	1	1.34024	up
Com_63_neg	Isocitrate	1.46	C6H8O7	192.12	Organic Acid And Its Derivatives	"320-77-4"	3522000	4217000	1748000	2373000	2249000	2623000	765100	771500	1143000	909300	736900	836800	3.241	1.69644	7.53e-05	1	1.10695	up
Com_214_neg	trans-Elaidic acid	5.21	C18H34O2	282.5	Fatty Acyls	"112-79-8"	10590	11457	11762	10467	10927	11805	8481	2179	3668	1606	1391	2268	3.42	1.774	0.00304587	1	1.63387	up
Com_265_neg	Sorbitol	0.91	C6H14O6	182.172	Sugar Alcohols	"50-70-4"	238400	228000	218500	212400	403900	151000	61380	63540	61910	71780	72100	89410	3.45663	1.78937	6.56e-05	1	2.86639	up
Com_108_neg	Allitol	0.91	C6H14O6	182.172	Sugar Alcohols	"488-44-8"	262200	262500	225300	244200	375500	179200	61580	68060	64400	58830	69580	100300	3.66387	1.87337	1.91e-06	1	2.76587	up
Com_40_neg	Nelarabine	4.11	C11H15N5O5	297.267	Others	"121032-29-9"	23810	27170	19710	25820	14330	70540	2071	2257	3217	2583	36070	2008	3.7626	1.91173	0.00611274	0.861111	2.23463	up
Com_412_pos	N-Acetyl-L-glutamic acid	0.71	C7H11NO5	189.166	Amino Acid And Its Derivatives	"1188-37-0"	76490	63470	125400	83180	80080	119100	10190	30689	14840	12750	20180	34848	4.43509	2.14896	0.000158082	1	1.29439	up
Com_117_neg	Riboflavin-5-phosphate	5.52	C17H21N4O9P	456.344	Nucleotide And Its Derivates	"146-17-8"	75980	49030	34200	45740	39460	60690	11590	9344	19220	8116	5558	11070	4.70122	2.23304	3.09e-05	1	1.47495	up
Com_499_pos	Nε,Nε,Nε-trimethyllysine	0.76	C9H20N2O2	188.267	Amino Acid And Its Derivatives	"19253-88-4"	119700	119300	167400	122100	133100	119900	33150	36160	33870	8299	28510	26160	4.70361	2.23377	0.000572843	1	1.79327	up
Com_434_pos	Testosterone	0.72	C19H28O2	288.424	Hormones	"58-22-0"	41040	40380	81680	38650	47790	58440	10310	11360	7135	18140	5428	8963	5.02119	2.32803	2.29e-05	1	2.30553	up
Com_219_neg	5-Methyl-dl-tryptophan	4.26	C12H14N2O2	218.252	Amino Acid And Its Derivatives	"951-55-3"	22290	29160	19350	23060	28670	21450	2262	1773	3465	2403	14631	2038	5.41849	2.43789	0.00120355	1	1.73642	up
Com_3_neg	Maltotriose	0.7	C18H32O16	504.437	Carbohydrates And Its Derivatives	"1109-28-0"	27470	17330	31650	22080	26890	22400	4765	3190	7360	2256	4478	5042	5.45642	2.44796	2.16e-05	1	2.59033	up
Com_282_neg	Lysopg 18:1	13.81	C24H47O9P	510.6	Phospholipid		22310	8764	18030	34040	29250	47707	3193	4054	5067	4601	2593	8915	5.6328	2.49385	0.000293642	0.972222	1.19821	up
Com_595_pos	alpha-Nicotinamide adenine dinucleotide	1.04	C21H27N7O14P2	663.425	Nucleotide And Its Derivates	"7298-93-3"	65410	106300	87250	72980	73420	91660	6336	11960	19400	10680	5218	22570	6.52566	2.70612	0.000213959	1	2.38802	up
Com_294_pos	Lysopc 15:0	12.93	C23H48NO7P	481.317	Phospholipid		35790	81280	69350	97040	71560	66790	8280	8287	10330	10360	13970	10800	6.80043	2.76563	2.4e-06	1	1.49306	up
Com_324_pos	10-Formyl-Thf	4.85	C20H23N7O7	473.4	Organoheterocyclic compounds	"2800-34-2"	88352	105900	76551	99776	92583	116552	2193	3512	2594	4539	3734	8260	23.3454	4.54507	3.57e-06	1	1.3528	up

## Sheet: QY vs QW
Compound_ID	Name	RT [min]	Formula	Molecular Weight	Class(English)	CAS	all_Q_7	all_Q_8	all_Q_9	all_Q_10	all_Q_11	all_Q_12	all_Q_1	all_Q_2	all_Q_3	all_Q_4	all_Q_5	all_Q_6	FC	log2FC	Pvalue	ROC	VIP	Up.Down
Com_152_neg	Uric Acid	1.14	C5H4N4O3	168.11	Organic Acid And Its Derivatives	"69-93-2"	7748	15320	10980	8555	4252	8298	951800	1371000	832500	1571000	1097000	1639000	0.00739088	-7.08004	3.63e-09	1	1.60211	down
Com_69_neg	Uridine 5'-Diphospho-N-Acetylgalactosamine	1	C17H27N3O17P2	607.354	Nucleotide And Its Derivates	"7277-98-7"	25360	17130	20080	10080	10480	11490	144000	227000	468800	376600	410800	362300	0.0475597	-4.39412	2.25e-07	1	1.04506	down
Com_471_pos	UDP-N-acetylglucosamine	0.99	C17H27N3O17P2	607.354	Nucleotide And Its Derivates	"528-04-1"	25927	21976	9870	17110	5195	3663	78040	163900	304300	27928	225900	775000	0.0531666	-4.23334	0.00111744	1	1.36964	down
Com_588_pos	4-Chloro-6-methoxy-2-(methylsulfinyl)pyrimidine	2.72	C10H13N5O5	283.241	Nucleotide And Its Derivates	"85-30-3"	132100	73600	229400	186600	99660	94140	2947000	1346000	3133000	2140000	1651000	2264000	0.0604925	-4.0471	3.29e-07	1	1.03546	down
Com_553_pos	(+,-)-Octopamine HCl	1.034	C8H12ClNO2	189.64	Polyamine	"770-05-8"	94830	75450	181600	91160	46660	151300	1036000	1574000	1006000	1904000	1439000	1803000	0.0731568	-3.77286	3e-06	1	1.35061	down
Com_23_neg	3b,7b-Dihydroxy-5-androsten-17-one	0.96	C19H28O3	304.424	Hormones	"2487-48-1"	13502	2563	3286	6505	8417	3269	86920	60410	62470	37760	96320	69230	0.0908765	-3.45995	4.41e-05	1	1.44688	down
Com_520_pos	2-Phenylglycine	2.78	C8H9NO2	151.163	Amino Acid And Its Derivatives	"2835-06-5"	102859	17870	76690	51970	94133	24330	930400	419800	876500	629900	472600	676300	0.0918367	-3.44479	0.000122674	1	1.03069	down
Com_157_neg	D-Galactonic acid	0.92	C6H12O7	196.155	Organic Acid And Its Derivatives	"13382-27-9"	349600	408300	335200	352200	298700	350400	2930000	3424000	5461000	3661000	2819000	4263000	0.0928451	-3.42903	2.22e-07	1	1.14249	down
Com_158_neg	D-Gluconic acid	0.91	C6H12O7	196.155	Sugar Acids And Its Derivatives	"526-95-4"	840300	905600	808300	822300	717400	796300	6243000	6889000	10910000	6906000	5571000	8306000	0.109095	-3.19634	6.35e-07	1	1.10341	down
Com_226_neg	UDP-D-glucose	0.95	C15H24N2O17P2	566.1	Carbohydrates And Its Derivatives	"133-89-1"	8990	15070	31300	14690	20240	14710	62930	133000	142900	273800	170900	152700	0.112152	-3.15647	8.39e-06	1	1.06212	down
Com_56_neg	N-Acetylglucosamine 1-phosphate	0.91	C8H16NO9P	301.1	Carbohydrates And Its Derivatives		673100	808900	759900	842100	556100	727300	5544000	5683000	4106000	4335000	5865000	11920000	0.11661	-3.10023	8.57e-06	1	1.08064	down
Com_240_neg	Glyceraldehyde 3-phosphate diethyl acetal	0.96	C7H15BaO7P	379.491	Organic Acid And Its Derivatives	"93965-35-6"	19410	27370	20690	12360	16440	16040	268200	142500	163100	124100	132000	115400	0.118809	-3.07329	1.97e-07	1	1.92704	down
Com_216_neg	Adenosine5-phosphosulfate	1.04	C10H13N5NaO10PS	449.266	Nucleotide And Its Derivates	"102029-95-8"	15778	15818	17665	15249	15967	14648	16750	78380	276800	138100	85570	175700	0.123331	-3.0194	0.00616449	0.972222	1.20869	down
Com_567_pos	Dimethyl fumarate	0.9	C6H8O4	144.125	Fatty Acyls	"624-49-7"	593785	1139000	1184000	539324	1052000	961200	4608000	6055000	6753000	9115000	7158000	6938000	0.134623	-2.89301	1.04e-06	1	1.22747	down
Com_232_neg	GDP	1.07	C10H15N5O11P2	443.201	Nucleotide And Its Derivates	"146-91-8"	13808	13152	15453	13602	13723	12739	38920	35070	163400	56300	73330	203500	0.144565	-2.79021	0.00224621	1	1.204	down
Com_183_neg	alpha-D-Glucose	0.912	C6H12O6	180.16	Carbohydrates And Its Derivatives	"492-62-6"	352100	441500	309100	395100	375400	368100	6086000	1611000	1980000	1944000	2457000	1305000	0.1457	-2.77893	0.000323136	1	1.38159	down
Com_423_pos	Ergothioneine	1.03	C9H15N3O2S	229.299	Organic Acid And Its Derivatives	"497-30-3"	226900	177200	280400	377800	230800	312000	1304000	1522000	2047000	1758000	1813000	2274000	0.149757	-2.7393	1.52e-07	1	1.70874	down
Com_381_pos	Cytidine	1.029	C9H13N3O5	243.22	Nucleotide And Its Derivates	"65-46-3"	34160	84970	117700	70050	92050	46850	401600	452000	494700	425000	614400	528500	0.152863	-2.70969	5.54e-05	1	1.16504	down
Com_523_pos	Cytarabine	1	C9H13N3O5	243.22	Nucleotide And Its Derivates	"147-94-4"	40600	67380	170200	71730	103900	32800	324800	486100	516000	412300	708600	501300	0.165003	-2.59944	0.000208065	1	1.05813	down
Com_116_neg	2,3-Dihydroxybenzoic acid	5.963	C7H6O4	154.12	Benzoic Acid And Its Derivatives	"303-38-8"	27000	68200	60360	9897	66580	24400	186300	277300	159400	356600	340800	176500	0.171312	-2.5453	0.000843909	1	1.40344	down
Com_230_neg	Cyclohexaneacetic acid	1.03	C8H14O2	142.2	Fatty Acyls	"5292-21-7"	112800	85410	122100	255100	257000	170500	709400	978300	830900	1290000	719900	883900	0.185299	-2.43208	4.97e-05	1	1.26445	down
Com_135_neg	6-keto PGE1	0.9	C20H32O6	368.5	Eicosanoid	"67786-53-2"	39500	38530	34000	38940	32930	33610	237500	130400	105900	235400	264000	132800	0.196664	-2.3462	0.000127113	1	1.35536	down
Com_278_neg	5-Hydroxymethyluracil	1.041	C5H6N2O3	142.11	Nucleotide And Its Derivates	"4433-40-3"	65150	74640	53740	38260	72670	52920	194200	303600	264100	472700	264400	301000	0.198544	-2.33247	1.49e-06	1	1.08119	down
Com_361_pos	Isomaltose	0.9	C12H22O11	342.297	Carbohydrates And Its Derivatives	"499-40-1"	106600	132500	111600	119500	108900	121700	452300	443200	516100	662800	669400	500200	0.21603	-2.2107	3.43e-07	1	1.16024	down
Com_97_neg	Gluconolactone	1.02	C6H10O6	178.14	Amino Acid And Its Derivatives	"90-80-2"	17440	8429	6442	10560	10440	5293	37120	31150	43640	48680	36580	38280	0.248902	-2.00635	0.000159217	1	1.50255	down
Com_30_neg	Fructose	0.92	C6H12O6	180.063	Carbohydrates And Its Derivatives	"7660-25-5"	407400	330600	284800	321900	301800	391600	1208000	1889000	1410000	1312000	930900	1343000	0.251838	-1.98943	1.14e-06	1	1.11428	down
Com_610_pos	Tetraethylammonium fluoride dihydrate	1.04	C8H20FN	149.25	Nucleotide And Its Derivates	"63123-01-3"	24210	29820	33930	41070	45680	23470	69780	129400	144400	156800	143600	126900	0.257083	-1.95969	8.88e-06	1	1.30143	down
Com_174_neg	L-Arabinose	0.9	C5H10O5	150.13	Carbohydrates And Its Derivatives	"5328-37-0"	9418	6004	9583	5709	7274	8975	28150	36510	29740	26680	24960	34860	0.259608	-1.9456	1.09e-06	1	1.03996	down
Com_74_neg	L-Gulono-1,4-lactone	0.948	C6H10O6	178.14	Sugar Acids And Its Derivatives	"1128-23-0"	6161	16370	10650	17440	13910	11910	44100	30430	42850	42880	46310	34070	0.317657	-1.65446	0.000220935	1	1.0708	down
Com_351_pos	S-ribosyl-L-homocysteine	0.91			Amino Acid And Its Derivatives		907700	847900	882700	908400	687500	814300	2310000	2231000	2766000	2928000	2432000	2286000	0.337625	-1.56651	9.4e-09	1	1.23293	down
Com_597_pos	4-Acetamidobutanoate	1.03	C6H11NO3	145.156	Organic Acid And Its Derivatives	"3025-96-5"	46960	114200	52730	43980	75290	31850	167700	178600	222200	198300	160300	132500	0.344479	-1.53751	0.000855547	1	1.05844	down
Com_481_pos	L-Hydroxylysine	0.9	C6H14N2O3	163.195	Amino Acid And Its Derivatives	"1190-94-9"	169400	177000	151900	182400	140700	138000	411300	388100	427500	495600	441100	436500	0.368986	-1.43836	4.91e-08	1	1.07206	down
Com_437_pos	Furfural	0.87	C5H4O2	96.08	Aldehydes	"98-01-1"	193500	184900	206800	217000	206700	206200	461900	491300	553500	664400	588600	502800	0.372444	-1.4249	1.02e-06	1	1.03687	down
Com_357_pos	Imidazoleacetic acid	0.91	C5H6N2O2	126.113	Organic Acid And Its Derivatives	"645-65-8"	1618000	1749000	1727000	1802000	1485000	1575000	3355000	3697000	4340000	4731000	4081000	4064000	0.410252	-1.28542	2.24e-07	1	1.05054	down
Com_4_neg	12(S)-HETE	13.03	C20H32O3	320.466	Eicosanoid	"54397-83-0"	1927	1263	1981	1931	1500	1839	3925	4129	4260	3557	3694	4462	0.434553	-1.2024	1.54e-05	1	1.38697	down
Com_473_pos	1-Methylguanine	4.03	C6H7N5O	165.153	Nucleotide And Its Derivates	"938-85-2"	10130	8795	7096	6892	7403	5219	13450	13100	24060	15880	15890	19400	0.447387	-1.16041	0.000119699	1	1.11892	down
Com_575_pos	Pyrrole-2-carboxylate	1.01	C5H5NO2	111.1	Organoheterocyclic compounds	"634-97-9"	51509	50302	51146	24910	49180	21170	68190	74600	69320	84560	105500	117400	0.477735	-1.06572	0.00379381	1	1.16041	down
Com_210_neg	Hexadecanoic acid	15.7	C16H32O2	256.41	Fatty Acyls	"57-10-3"	104400	108700	116500	116200	136000	136300	248400	229100	270700	226500	230800	250500	0.493201	-1.01975	6.92e-07	1	1.14516	down
Com_71_neg	L-Lactic acid	1.487	C3H6O3	90.08	Organic Acid And Its Derivatives	"79-33-4"	103100	74770	97700	77610	80010	80070	132500	187100	217000	177400	108700	198500	0.502605	-0.992504	0.000756462	1	1.041	down
Com_276_neg	L-Dihydroorotic Acid	1.051	C5H6N2O4	158.11	Organic Acid And Its Derivatives	"5988-19-2"	190000	126500	132800	187400	211500	187100	370600	347400	333900	316000	334400	353400	0.503624	-0.989581	0.000305496	1	1.10893	down
Com_44_neg	Butylmalonic acid	0.7	C7H12O4	160.168	Organic Acid And Its Derivatives	"534-59-8"	12480000	12490000	10660000	10330000	11200000	11660000	6071000	6949000	8846000	7672000	6492000	6678000	1.61141	0.688322	6.22e-05	1	1.3455	up
Com_17_neg	4-Hydroxyphenylacetate	0.7	C8H8O3	152.15	Phenols And Its Derivatives	"156-38-7"	841500	565600	505600	444700	498800	649600	329300	470300	402000	383400	251600	299200	1.64145	0.714967	0.00368514	0.972222	1.2618	up
Com_123_neg	Dimethylmalonic acid	0.68	C5H8O4	132.11	Organic Acid And Its Derivatives	"595-46-0"	1105000	1464000	1365000	1413000	1271000	1272000	717700	766500	890500	742200	691500	699400	1.7503	0.807602	1.67e-06	1	1.62675	up
Com_256_neg	Glutaric Acid	0.7	C5H8O4	132.115	Organic Acid And Its Derivatives	"110-94-1"	2472000	2881000	2460000	2526000	2468000	2649000	1239000	1477000	1693000	1412000	1456000	1433000	1.77451	0.827422	1.47e-06	1	1.70213	up
Com_425_pos	Punicic Acid	12.7	C18H30O2	278.43	Fatty Acyls	"544-72-9"	160900	124100	164500	154600	128400	128200	76690	61960	66190	73730	107000	78370	1.8552	0.891572	9.83e-05	1	1.02734	up
Com_385_pos	11beta-Hydroxytestosterone	0.68	C19H28O3	304.424	Hormones	"1816-85-9"	45480	58770	70580	47760	49840	73150	20190	28930	29360	35250	39210	28470	1.90497	0.929766	0.000421422	1	1.10608	up
Com_323_pos	2-Aminoethylphosphonate	0.98	C2H8NO3P	125.06	Organic Acid And Its Derivatives	"2041-14-7"	69740	55650	43060	57880	50220	47330	34690	14680	17860	25920	33010	43810	1.90551	0.930179	0.00748919	0.972222	1.08975	up
Com_410_pos	D-Galactosamine	0.71	C6H14ClNO5	215.632	Carbohydrates And Its Derivatives	"1772-03-8"	167400	228500	165000	139700	160200	175800	90820	103300	91390	100800	94490	61800	1.91043	0.933898	8.38e-05	1	1.13412	up
Com_101_neg	Oxaloacetate	0.71	C4H4O5	132.072	Organic Acid And Its Derivatives	"328-42-7"	3466000	3932000	3956000	3653000	3529000	3467000	1575000	1985000	2195000	1913000	1873000	1721000	1.95374	0.966237	2.22e-06	1	1.77175	up
Com_197_neg	D-Glucosamine 6-phosphate	0.86	C6H14NO8P	259.151	Sugar Acids And Its Derivatives	"3616-42-0"	17610	23530	19440	19430	22270	18900	4772	11130	9595	5199	14450	12270	2.11056	1.07763	0.00644219	1	1.047	up
Com_519_pos	N6-Succinyl Adenosine	4.54	C14H17N5O8	383.313	Nucleotide And Its Derivates	"4542-23-8"	119800	210000	109100	165500	77100	89070	54900	49580	65820	66100	41610	84320	2.12671	1.08862	0.00386832	0.972222	1.04522	up
Com_249_neg	L-Adrenaline	1.034	C9H13NO3	183.204	Hormones	"51-43-4"	662000	223600	674200	539400	731200	726400	213900	220600	295637	324063	283400	304900	2.16548	1.11469	0.0103261	0.888889	1.12058	up
Com_220_neg	5-Hydroxyindole-2-carboxylic acid	0.71	C9H7NO3	177.157	Indole And Its Derivatives	"21598-06-1"	1521000	1613000	1433000	1382000	1477000	1494000	561700	677000	779900	654200	683400	606000	2.25127	1.17074	7.43e-07	1	1.45183	up
Com_346_pos	Etiocholanolone	0.68	C19H30O2	290.44	Hormones	"53-42-9"	66110	68030	85900	64490	64420	22510	28547	33350	15650	39430	10110	32441	2.32849	1.2194	0.013317	0.888889	1.07838	up
Com_245_neg	Cyclohexylsulfamate	1.2	C6H13NO3S	179.237	Organic Acid And Its Derivatives	"100-88-9"	35940	42130	42290	34480	48310	29180	20043	16461	15214	19309	13986	14470	2.33537	1.22365	6.13e-06	1	1.48339	up
Com_150_neg	Thymidine 5'-diphosphate	0.69	C10H16N2O11P2	402.188	Nucleotide And Its Derivates		34400	25200	23130	18110	14120	14780	7362	8991	10580	12170	7026	9267	2.34205	1.22777	0.000949165	1	1.07949	up
Com_233_neg	N-Methylhydantoin	1.39	C4H6N2O2	114.1	Organoheterocyclic compounds	"616-04-6"	1758000	1785000	1768000	1604000	2405000	1674840	594560	812540	866340	721999	769681	768203	2.42534	1.27819	6.12e-07	1	1.22354	up
Com_26_neg	Xylitol	0.92	C5H12O5	152.146	Sugar Alcohols	"87-99-0"	3812	5280	10280	12950	16700	3401	4130	3533	2472	2659	3654	4431	2.5108	1.32815	0.0373903	0.833333	1.04792	up
Com_228_neg	12,13-EODE	12.67	C18H32O3	296	Eicosanoid		22260	14860	23940	18360	18430	20340	7893	6183	8565	8090	7203	7698	2.59007	1.37299	1.48e-06	1	1.02032	up
Com_128_neg	Hydroxyhydroquinone	0.92	C6H6O3	126.11	Phenols And Its Derivatives	"533-73-3"	285800	527700	348700	307000	338000	422400	114000	167300	158600	104800	176800	122600	2.64139	1.4013	2.03e-05	1	1.11614	up
Com_251_neg	4-Amino-5-imidazolecarboxamide	0.915	C4H6N4O	126.12	Organoheterocyclic compounds	"360-97-4"	38440	25820	51340	42210	40100	40830	9489	11660	19360	14912	15882	13359	2.81992	1.49565	1.95e-05	1	1.24668	up
Com_525_pos	2-Deoxy-D-galactose	0.69	C6H12O5	164.156	Carbohydrates And Its Derivatives	"1949-89-9"	196600	241000	132100	172300	121100	150300	64540	45800	85330	61080	56480	41490	2.8569	1.51445	3.41e-05	1	1.16968	up
Com_54_neg	9,10-Dihome	11.33	C18H34O4	314.46	Eicosanoid	"53734-70-6"	17710	8859	6836	9325	10350	16700	4407	4528	3082	4709	3076	4320	2.89279	1.53246	0.000459725	1	1.13996	up
Com_145_neg	Homoarginine	0.807	C7H16N4O2	188.23	Amino Acid And Its Derivatives	"156-86-5"	74200	77500	105400	83750	79480	58460	23407	25730	4211	31229	30823	40325	3.07459	1.62039	0.0107349	1	1.04815	up
Com_552_pos	Allantoin	0.943	C4H6N4O3	158.12	Organoheterocyclic compounds	"97-59-6"	69880	109300	91290	105200	48600	57330	21700	28192	21800	18960	35520	23110	3.22611	1.6898	7.28e-05	1	1.62189	up
Com_43_neg	carbamaoyl asparatate	1.07			Amino Acid And Its Derivatives		71500	124100	100300	120200	62460	76140	23410	36170	29790	30150	20510	30720	3.24861	1.69982	2.02e-05	1	1.14087	up
Com_435_pos	Styrene	10.53	C8H8	104.149	Benzene and substituted derivatives	"100-42-5"	272400	219500	280100	275700	202700	244000	72500	46200	77067	81165	80757	71651	3.48069	1.79937	1.14e-06	1	1.33816	up
Com_375_pos	Diethylglutarate	0.67	C9H16O4	188.105	Organic Acid And Its Derivatives	"818-38-2"	23950000	27200000	18680000	17070000	22270000	17080000	4591000	4912000	8226000	6582000	5839000	5491000	3.54227	1.82467	7.97e-07	1	1.49578	up
Com_103_neg	alpha-Benzylsuccinic acid	0.71	C11H12O4	208.211	Organic Acid And Its Derivatives	"884-33-3"	251500	262000	161700	144200	173600	170200	40400	61410	56860	57590	58430	46320	3.62356	1.85741	3.05e-06	1	1.36435	up
Com_348_pos	S-Adenosyl-methionine	0.84	C22H30N6O8S2	570.639	Amino Acid And Its Derivatives	"17176-17-9"	56580	86390	42080	82530	72970	52140	6223	2978	19336	24070	35557	18202	3.69188	1.88435	0.0081385	1	1.13415	up
Com_414_pos	1,4-Diaminobutane	0.699	C4H12N2	88.15	Polyamine	"110-60-1"	304300	448800	393500	360700	545300	348200	137700	73777	154200	91040	50450	132600	3.75262	1.9079	0.000186889	1	1.36623	up
Com_573_pos	1,3-Diaminopropane	0.65	C3H10N2	74.13	Amines	"109-76-2"	61350	44020	45150	52840	62000	47310	15681	15637	15776	18761	3788	13634	3.75458	1.90865	0.00155239	1	1.10489	up
Com_411_pos	Carnosine	0.76	C9H14N4O3	226.232	Organic Acid And Its Derivatives	"305-84-0"	36760	58360	75300	49040	66540	50450	16572	15722	16842	4747	31707	1658	3.85625	1.9472	0.0114624	1	1.00243	up
Com_418_pos	Dl-Threitol	0.69	C4H10O4	122.12	Sugar Alcohols	"7493-90-5"	774900	937300	589900	477800	456500	738400	154500	138600	160500	132100	244000	187400	3.90797	1.96642	5.48e-06	1	1.67863	up
Com_202_neg	2-deoxyglucose-6-phosphate	0.98	C6H13O8P	244.136	Nucleotide And Its Derivates	"3573-50-0"	21140	19920	22020	21510	28260	22590	7855	10600	6720	3929	2882	2469	3.93092	1.97487	0.00123476	1	1.00712	up
Com_73_neg	Ureidosuccinic acid	1.031	C5H8N2O5	176.13	Amino Acid And Its Derivatives	"923-37-5"	77220	105900	62940	137500	44280	73180	18110	26390	19070	21200	17000	23720	3.99251	1.9973	0.000155754	1	1.12248	up
Com_129_neg	3-Phosphoglyceric acid	1.03	C3H8NaO6P	194.056	Carbohydrates And Its Derivatives	"17603-42-8"	41120	65150	38530	56020	43210	43090	11290	8673	14020	12020	12030	9957	4.22297	2.07826	1.66e-07	1	1.32668	up
Com_159_neg	D-Glucarate	0.82	C6H10O8	210.139	Carbohydrates And Its Derivatives	"87-73-0"	222200	191100	179300	160000	153000	163600	52663	49306	59279	61852	11130	13760	4.31146	2.10818	0.00314026	1	1.32052	up
Com_303_pos	Arachidonoylcarnitine	11.42	C27H46NO4	448.668	Carnitine	"36816-11-2"	245800	400500	250900	282300	300500	329900	110568	20200	118313	79128	71622	12430	4.39018	2.13428	0.00557409	1	1.10803	up
Com_465_pos	Choline Hydroxide	0.828	C5H15NO2	121.18	Cholines	"123-41-1"	26940000	23210000	25600000	24360000	26370000	25640000	5387000	4812000	6436000	6182000	6049000	5568000	4.41773	2.1433	4.59e-09	1	1.24714	up
Com_472_pos	Choline Chloride	0.83	C5H14ClNO	139.62	Cholines	"67-48-1"	15970000	14320000	15230000	14350000	15550000	14850000	3367000	3070000	3804000	3630000	3015000	3277000	4.47701	2.16254	2.09e-09	1	1.25944	up
Com_489_pos	N-Formylkynurenine	4.2	C11H12N2O4	236.224	Organic Acid And Its Derivatives	"1022-31-7"	26540	31660	24900	43660	42810	24320	9419	9814	2565	10358	9030	2017	4.48788	2.16603	0.0019745	1	1.33241	up
Com_528_pos	L-2-Aminoadipic acid	0.91	C6H11NO4	161.156	Organic Acid And Its Derivatives	"542-32-5"	252700	235200	212000	275400	124900	173100	37880	44880	53440	68150	53973	19660	4.5805	2.1955	5.3e-05	1	1.22374	up
Com_309_pos	Carnitine-C4	4.63			Carnitine		173600	271600	138300	238400	167400	227400	29470	24160	52576	69321	62594	16840	4.7721	2.25463	0.000356651	1	1.09569	up
Com_373_pos	N,N-Dimethylglycine	0.9	C4H9NO2	103.12	Amino Acid And Its Derivatives	"1118-68-9"	4260000	3892000	4004000	4156000	4037000	3783000	698100	761900	928400	876500	823300	859600	4.87732	2.28609	8.43e-09	1	1.28439	up
Com_434_pos	Testosterone	0.72	C19H28O2	288.424	Hormones	"58-22-0"	64020	62360	37070	42330	41050	59320	10310	11360	7135	18140	5428	8963	4.99136	2.31943	2.75e-05	1	1.30327	up
Com_458_pos	3-Aminoisobutyric acid	0.931	C4H9NO2	103.12	Amino Acid And Its Derivatives	"144-90-1"	105600	122300	121300	144800	136400	122400	14020	13110	26997	14440	46930	31430	5.12363	2.35717	0.000344852	1	1.17359	up
Com_47_neg	allantoate	1.06	C4H8N4O4	176.131	Organic Acid And Its Derivatives		35080	71000	49890	84900	30390	40450	9259	12710	6333	12430	8412	10800	5.20002	2.37852	2.46e-05	1	1.27528	up
Com_3_neg	Maltotriose	0.7	C18H32O16	504.437	Carbohydrates And Its Derivatives	"1109-28-0"	25330	28500	15430	17910	29730	24350	4765	3190	7360	2256	4478	5042	5.21391	2.38237	1.81e-05	1	1.41288	up
Com_504_pos	Trigonelline	0.94	C7H7NO2	137.14	Alkaloids and derivatives	"535-83-1"	395000	268100	209200	307700	215700	243600	40210	46830	20880	65590	59680	70850	5.39172	2.43075	4.46e-05	1	1.23633	up
Com_77_neg	CTP	0.87	C9H16N3O14P3	483.156	Nucleotide And Its Derivates	"65-47-4"	25580	36430	19640	28150	29190	31910	5645	8877	4347	6422	3489	2229	5.5113	2.46239	8.9e-05	1	1.05917	up
Com_235_neg	O-Phospho-L-serine	0.83	C3H8NO6P	185.072	Amino Acid And Its Derivatives	"407-41-0"	20020	27350	22090	12930	13710	16090	2088	5298	2442	3416	4541	2072	5.6499	2.49822	1.08e-05	1	1.16396	up
Com_500_pos	N-Tetradecanamide	13.59	C14H29NO	227.386	Fatty Acyls	"638-58-4"	463800	400900	509900	471500	454000	424600	83840	75780	73320	88110	87650	69900	5.69306	2.50921	2.45e-11	1	1.18274	up
Com_38_neg	Phosphonotyrosine	0.94	C9H12NO6P	261.168	Amino Acid And Its Derivatives	"21820-51-9"	108800	95370	78300	95070	74900	66850	5638	16786	15377	16874	19071	16493	5.75461	2.52472	5.96e-05	1	1.06174	up
Com_360_pos	Isobutyryl carnitine	4.62	C11H21NO4	231.289	Carnitine	"25518-49-4"	146000	224300	157200	214800	131000	182500	48344	16030	10470	68844	18600	20570	5.77388	2.52954	0.000710971	1	1.3903	up
Com_308_pos	Carnitine-C5	5.43			Carnitine		438500	877500	520800	429500	374500	620200	92560	101200	63570	87030	88720	111000	5.9936	2.58342	1.67e-06	1	1.12633	up
Com_148_neg	N-Acetyl-DL-phenylalanine	6.85	C11H13NO3	207.226	Amino Acid And Its Derivatives	"2901-75-9"	21100	38650	19780	17130	10700	17820	3170	4491	3743	2783	1684	4541	6.13267	2.61651	1.45e-05	1	1.37009	up
Com_407_pos	L-Octanoylcarnitine	7.95	C15H29NO4	287.395	Carnitine	"25243-95-2"	21290	28610	18620	41620	25720	20100	1308	2304	7441	1962	4201	7932	6.20169	2.63266	0.000599781	1	1.30736	up
Com_154_neg	Sedoheptulose 7-phosphate	0.87	C7H13BaO10P	425.473	Carbohydrates And Its Derivatives	"2646-35-7"	57360	25410	56830	29910	28100	46380	1758	10658	5029	9162	9099	2889	6.3218	2.66034	0.000478295	1	1.11616	up
Com_367_pos	L-Homocitrulline	0.972	C7H15N3O3	189.21	Amino Acid And Its Derivatives	"1190-49-4"	64460	50230	92350	73580	68930	53290	13410	8209	9281	4558	16820	10050	6.46323	2.69225	2.43e-05	1	1.14097	up
Com_65_neg	Glycodeoxycholic acid	10.677	C26H43NO5	449.628	Bile Acids	"360-65-6"	44650	14280	39910	19390	27910	31720	8087	2235	2308	8794	2041	3781	6.52793	2.70663	0.000198054	1	1.3804	up
Com_440_pos	Picolinic acid	1.48	C6H5NO2	123.11	Organoheterocyclic compounds	"98-98-6"	265900	221600	176100	172100	225900	144200	17420	11210	46111	41771	41484	24070	6.62287	2.72746	0.000142194	1	1.18671	up
Com_405_pos	Stearoylcarnitine	12.41	C25H49NO4	427.66	Carnitine	"25597-09-5"	25050	43180	32980	42840	41030	28460	5516	7091	4473	6072	4300	4621	6.65794	2.73508	4.05e-08	1	1.00248	up
Com_305_pos	Carnitine-C18	12.4			Carnitine		22990	42050	36200	46050	43070	32030	2393	5350	6749	4607	5408	8080	6.8245	2.77072	7.86e-06	1	1.00008	up
Com_313_pos	Ectoine	0.95	C6H10N2O2	142.156	Others	"96702-03-3"	313700	171200	220800	198800	177200	204000	12690	35892	38097	26810	35184	39050	6.84892	2.77588	1.53e-05	1	1.30966	up
Com_302_pos	Isovalerylcarnitine	5.66	C12H23NO4	245.32	Carnitine	"31023-24-2"	452400	788800	470000	413800	302100	545700	51690	87500	42460	48670	117600	83160	6.89617	2.78579	4.35e-06	1	1.17981	up
Com_439_pos	2-Furoylglycine	0.79	C7H7NO4	169.13	Amino Acid And Its Derivatives	"5657-19-2"	108500	140100	173000	137900	159500	136200	5324	28537	4183	30591	31923	22687	6.93902	2.79473	0.00191887	1	1.1229	up
Com_21_neg	Hydroxyphenyllactic acid	5.07	C9H10O4	182.17	Organic Acid And Its Derivatives	"306-23-0"	35990	38760	34420	30890	30540	34830	3365	2984	5684	3607	3863	8528	7.32867	2.87355	2.98e-05	1	1.20148	up
Com_450_pos	2-Methylsuccinic Acid	0.94	C5H8O4	132.115	Organic Acid And Its Derivatives	"498-21-5"	604300	619300	460300	601000	593900	727500	77860	87070	55000	110200	70630	84280	7.43506	2.89434	4.73e-08	1	1.53307	up
Com_304_pos	Carnitine-C3	2.56			Carnitine		371500	429400	286400	408500	235800	249600	42110	53470	47340	34000	31560	56600	7.47397	2.90187	7.45e-08	1	1.3617	up
Com_527_pos	2-Methylbutyroylcarnitine	5.45	C12H23NO4	245.315	Fatty Acyls	"31023-25-3"	377300	742400	472500	395100	293900	470800	71370	64610	53490	65130	39910	73290	7.48233	2.90349	4e-07	1	1.18562	up
Com_503_pos	N-Methylnicotinamine	1.82	C7H8N2O	136.15	Pyridine And Its Derivatives	"114-33-0"	114300	127300	117800	133700	153900	95840	13030	18547	19159	22073	22563	3055	7.54712	2.91593	0.000735415	1	1.02793	up
Com_602_pos	Creatine	0.94	C4H9N3O2	131.133	Organic Acid And Its Derivatives	"57-00-1"	16410000	16320000	12950000	16590000	16370000	19790000	1696000	1963000	1520000	3048000	1878000	2742000	7.66171	2.93767	4.87e-07	1	1.51368	up
Com_362_pos	beta amino butyric acid	0.98	C4H9NO2	103.12	Amino Acid And Its Derivatives	"541-48-0"	443200	482200	472100	534300	478400	568300	43880	73940	66820	72890	54630	59240	8.01966	3.00354	6.67e-08	1	1.17731	up
Com_52_neg	6-Phospho-D-gluconate	0.98	C6H13O10P	276.135	Sugar Acids And Its Derivatives	"921-62-0"	82570	77710	65850	70730	74140	65480	7860	17756	9339	6173	7017	5451	8.14389	3.02572	3.28e-05	1	1.06205	up
Com_536_pos	L-Saccharopine	1.03	C11H20N2O6	276.286	Amino Acid And Its Derivatives	"997-68-2"	203400	156200	115800	165600	193700	141100	17260	21564	21462	21866	9279	26217	8.29423	3.05211	1.8e-06	1	1.03915	up
Com_549_pos	Histamine	0.699	C5H9N3	111.15	Amino Acid And Its Derivatives	"51-45-6"	136500	121800	120300	105300	126800	85520	12020	13294	8745	19952	17860	10786	8.423	3.07433	5.76e-07	1	1.13201	up
Com_306_pos	Carnitine-C8	7.86			Carnitine		36690	55640	36680	78350	48880	36500	9106	3519	10124	3760	1382	6580	8.49236	3.08616	0.000270584	1	1.13169	up
Com_359_pos	Ip7G	0.96	C16H23N5O5	365.384	Nucleotide And Its Derivates	"59384-58-6"	355900	276300	239600	384500	360800	330800	19430	46390	30650	45480	62330	22650	8.5837	3.1016	1.71e-05	1	1.09251	up
Com_416_pos	O-Acetyl-L-carnitine	1.45	C9H17lNO4	203.236	Carnitine	"3040-38-8"	410900	437900	375600	494600	365500	436800	59469	36620	62952	33330	33820	58990	8.84105	3.14422	2.06e-06	1	1.49599	up
Com_342_pos	5-Hydroxylysine	0.72	C6H15ClN2O3	198.65	Amino Acid And Its Derivatives	"13204-98-3"	45440	43200	50890	52950	34290	40620	3892	5680	6731	2663	6417	4319	9.00242	3.17031	2.35e-06	1	1.41362	up
Com_261_neg	Chenodeoxycholic acid	11.768	C24H40O4	392.57	Bile Acids	"474-25-9"	566500	329400	217600	378200	203700	204000	51090	62290	14150	12480	42800	24870	9.1458	3.19311	8.43e-05	1	1.32384	up
Com_134_neg	Galactaric acid	0.9	C6H10O8	210.14	Sugar Acids And Its Derivatives	"526-99-8"	69060	94360	84230	40940	83360	85080	3876	3213	7776	15520	10550	8485	9.24788	3.20912	4.5e-05	1	1.17836	up
Com_337_pos	Gly-Phe	4.88	C11H14N2O3	222.24	Amino Acid And Its Derivatives	"3321-03-7"	151500	628600	302100	162800	213800	217400	21623	1637	51375	1147	3569	101687	9.25883	3.21083	0.00710083	1	1.05006	up
Com_591_pos	Hydrocortisone 17-butyrate	10.51	C25H36O6	432.55	Others	"13609-67-1"	97120	89770	95010	101700	90860	95570	10310	8853	8064	10450	10120	12330	9.48043	3.24495	3.43e-08	1	1.28259	up
Com_214_neg	trans-Elaidic acid	5.21	C18H34O2	282.5	Fatty Acyls	"112-79-8"	27990	43670	26920	25210	33790	30410	8481	2179	3668	1606	1391	2268	9.59475	3.26225	0.000139671	1	1.56947	up
Com_616_pos	3-Methylhistidine	0.76	C7H13N3O3	169.181	Amino Acid And Its Derivatives	"368-16-1"	198100	200500	306700	212800	228100	209200	23883	31088	6841	37136	6382	32845	9.8093	3.29415	0.000503022	1	1.25724	up
Com_344_pos	Pyridoxamine	1	C8H12N2O2	168.193	Pyridine And Its Derivatives	"85-87-0"	1803000	1786000	1473000	1915000	1672000	1436000	211067	214895	82370	221100	110400	175400	9.93369	3.31233	1.4e-05	1	1.63069	up
Com_460_pos	(S)-2-Aminobutanoate	0.947	C4H9NO2	103.12	Amino Acid And Its Derivatives	"1492-24-6"	2016000	2135000	2362000	2198000	2224000	1816000	186800	169600	273100	221800	198300	176300	10.4013	3.3787	5.47e-09	1	1.4291	up
Com_107_neg	Glycylglycine	0.8	C4H8N2O3	132.12	Amino Acid And Its Derivatives	"556-50-3"	76980	81280	49080	66190	57620	65160	14293	5145	4359	4558	2657	4304	11.2218	3.48824	3.62e-05	1	1.41688	up
Com_451_pos	N-carbamoyl-L-aspartate	0.9	C5H8N2O5	176.127	Amino Acid And Its Derivatives	"13184-27-5"	95390	176600	109800	92470	81460	106800	6420	12719	7368	9741	7415	15307	11.2349	3.48991	1.53e-07	1	1.12681	up
Com_307_pos	Carnitine-C6	6.47			Carnitine		52810	92530	53340	112000	63990	61100	6369	4694	5919	7796	6065	7802	11.2762	3.49521	1.41e-07	1	1.10069	up
Com_345_pos	5beta-Androstan-17beta-ol-3-one	0.84	C19H30O2	290.44	Hormones	"571-22-2"	1225000	901700	696400	735400	717000	628500	41070	98740	83550	69080	65600	69210	11.4781	3.52081	3.53e-08	1	1.53744	up
Com_352_pos	Spermidine	0.68	C7H19N3	145.246	Polyamine	"124-20-9"	129700	211600	146300	122000	150400	129800	6610	23000	6421	25768	9594	3814	11.8313	3.56454	0.000206159	1	1.30183	up
Com_499_pos	Nε,Nε,Nε-trimethyllysine	0.76	C9H20N2O2	188.267	Amino Acid And Its Derivatives	"19253-88-4"	440400	319800	377300	294600	258700	277500	33150	36160	33870	8299	28510	26160	11.8466	3.5664	3.09e-05	1	1.5732	up
Com_408_pos	Hexanoylcarnitine	6.6	C13H25NO4	259.34	Carnitine	"22671-29-0"	59540	98930	54060	115800	67580	61050	6856	6791	2780	9836	3996	7610	12.0669	3.59298	2.03e-06	1	1.02239	up
Com_60_neg	4-Hydroxy-6-methyl-2-pyrone	0.84	C6H6O3	126.11	Organoheterocyclic compounds	"675-10-5"	456400	409400	551200	497600	484500	536000	43540	36540	41180	38160	43430	36630	12.2561	3.61543	3.76e-12	1	1.76947	up
Com_279_neg	N-Acetylalanine	2.15	C5H9NO3	131.13	Amino Acid And Its Derivatives	"97-69-8"	104000	124300	128500	104000	117000	133000	10720	7885	13060	6907	6607	10670	12.7272	3.66984	3.25e-07	1	1.25223	up
Com_593_pos	Homocysteic acid	1.83	C4H9NO5S	183.18	Amino Acid And Its Derivatives	"1001-13-4"	524900	571300	406600	568600	579000	466500	46074	43613	43844	49901	11030	49898	12.7554	3.67303	6.49e-05	1	1.03842	up
Com_332_pos	Isobutyrylglycine	0.63	C6H11NO3	145.156	Organic Acid And Its Derivatives	"15926-18-8"	389900	633600	441500	376700	419500	455500	35260	37090	43292	42613	12650	41705	12.7779	3.67557	8.71e-06	1	1.43821	up
Com_271_neg	Ala-Gln	0.85	C8H15N3O4	217.22	Amino Acid And Its Derivatives	"39537-23-0"	278000	296400	138100	246000	160500	162000	15150	16340	14250	15530	13590	23250	13.0568	3.70673	1.69e-07	1	1.22974	up
Com_91_neg	dUMP	0.92	C9H13N2O8P	308.182	Nucleotide And Its Derivates	"964-26-1"	133900	83330	88920	105300	111300	158200	7748	10430	10200	6588	6810	9109	13.3821	3.74224	3.34e-09	1	1.49843	up
Com_464_pos	Betaine	0.907	C5H11NO2	117.15	Organic Acid And Its Derivatives	"107-43-7"	36970000	38690000	55910000	42700000	52180000	29350000	1874000	2413000	3662000	4478000	3993000	2160000	13.7675	3.78319	1.78e-07	1	1.33334	up
Com_510_pos	Creatinine	0.898	C4H7N3O	113.12	Organic Acid And Its Derivatives	"60-27-5"	419700	434300	490200	579600	580200	570200	36160	36954	29700	42360	30680	40340	14.2196	3.82981	2.52e-11	1	1.20241	up
Com_111_neg	Succinic acid	1.936	C4H6O4	118.09	Tca Cycle	"110-15-6"	2485000	1945000	2458000	1684000	1784000	1763000	166100	138900	168400	155900	110800	101900	14.3931	3.84731	7.7e-10	1	1.17985	up
Com_540_pos	3-(2-Hydroxyphenyl)propionic acid	4.06	C9H10O3	166.17	Phenylpropanoids and polyketides	"495-78-3"	505900	618700	390500	455600	410200	392800	59830	10950	21890	8777	52890	31380	14.9351	3.90063	0.000190424	1	1.19941	up
Com_219_neg	5-Methyl-dl-tryptophan	4.26	C12H14N2O2	218.252	Amino Acid And Its Derivatives	"951-55-3"	100100	85950	37280	41520	46560	91520	2262	1773	3465	2403	14631	2038	15.1637	3.92255	4.27e-05	1	1.44348	up
Com_544_pos	Acetylcarnitine	1.44	C9H17NO4	203.236	Carnitine	"14992-62-2"	1393000	1875000	1111000	1767000	1363000	1525000	62880	100700	70110	86850	90370	177200	15.3611	3.94121	3.27e-07	1	1.42314	up
Com_95_neg	Methylmalonate	1.938	C4H6O4	118.09	Organic Acid And Its Derivatives	"516-05-2"	797200	640900	786500	493900	579600	576700	49130	41270	51550	49690	31460	27530	15.4602	3.95049	6.23e-09	1	1.19397	up
Com_16_neg	Shikimic Acid	5.24	C7H10O5	174.15	Alcohols and polyols	"138-59-0"	1280000	1789000	1958000	1711000	1720000	2699000	120300	103000	124300	138900	78910	149300	15.6105	3.96445	2.06e-09	1	1.58906	up
Com_250_neg	Ribitol	0.927	C5H12O5	152.15	Sugar Alcohols	"488-81-3"	40500	28620	51930	117400	58420	51500	3875	2469	3505	5656	3545	2817	15.9313	3.99379	1.51e-06	1	1.59104	up
Com_484_pos	Dl-Norleucine	0.9	C6H13NO2	131.173	Amino Acid And Its Derivatives	"616-06-8"	35310000	36620000	51390000	43530000	46930000	26420000	1518000	1727000	2838000	4054000	2894000	1962000	16.0208	4.00188	1.49e-07	1	1.33188	up
Com_260_neg	Taurolithocholic acid sodium salt	12.297	C26H44NNaO5S	505.69	Bile Acids	"6042-32-6"	966300	844300	1237000	1133000	1246000	1201000	32620	19270	343678	6522	4185	4845	16.1208	4.01086	0.0016818	1	1.04351	up
Com_430_pos	Nicotinic Acid	1.478	C6H5NO2	123.11	Vitamins	"59-67-6"	409340	407200	299600	417100	531500	326200	29931	27951	27183	25811	8854	27243	16.2679	4.02395	3.26e-06	1	1.38366	up
Com_160_neg	UDP	0.7	C9H14N2O12P2	404.16	Nucleotide And Its Derivates	"58-98-0"	3271000	3759000	2373000	2588000	3269000	3281000	158300	213500	246400	184700	170900	155900	16.4123	4.03671	9.71e-11	1	1.45868	up
Com_565_pos	Cystine	0.84	C6H12N2O4S2	240.301	Amino Acid And Its Derivatives	"923-32-0"	3557000	2952000	2182000	2162000	3219000	3100000	196900	300200	106000	178900	119500	142000	16.4562	4.04056	2.94e-07	1	1.01335	up
Com_486_pos	N-Acetylglycine	0.9	C4H7NO3	117.103	Amino Acid And Its Derivatives	"543-24-8"	40080000	39300000	53830000	45210000	46820000	30190000	1642000	2106000	2704000	3743000	3016000	1777000	17.0423	4.09105	4.61e-08	1	1.34279	up
Com_133_neg	2-Phenylbutyric acid	1.83	C10H12O2	164.2	Benzene and substituted derivatives	"90-27-7"	479900	577700	443900	488700	536700	484400	36866	9383	19890	69253	11520	27430	17.2724	4.11039	0.000140429	1	1.15041	up
Com_518_pos	N-Acetyl-Dl-glutamic acid	1.84	C7H11NO5	189.166	Amino Acid And Its Derivatives	"5817-08-3"	1231000	1267000	1267000	1081000	984900	883700	43770	87680	87940	70130	33540	63170	17.385	4.11977	1.27e-06	1	1.44968	up
Com_455_pos	D-2-Aminobutyric acid	0.947	C4H9NO2	103.12	Organic Acid And Its Derivatives	"2623-91-8"	1351000	1511000	1775000	1540000	1358000	1130000	44510	71270	99490	132700	76320	62250	17.8094	4.15457	8.63e-07	1	1.49839	up
Com_76_neg	Erucic acid	2.37	C22H42O2	338.568	Fatty Acyls	"112-86-7"	125300	135900	88970	117100	180200	210700	10871	3169	15525	11584	3295	3215	18.0065	4.17044	4.86e-05	1	1.13726	up
Com_15_neg	Biopterin	2.097	C9H11N5O3	237.215	Organoheterocyclic compounds	"22150-76-1"	145000	134500	95390	83270	106600	121200	12570	4438	8103	3342	2752	6224	18.327	4.1959	1.21e-05	1	1.31639	up
Com_338_pos	gamma-Muurolene	4.87	C15H24	204.351	Fatty Acyls	"24268-39-1"	332700	423600	262400	348500	409400	309700	6911	23530	18130	17680	18560	18600	20.1748	4.33449	1.38e-06	1	1.31199	up
Com_530_pos	2,6-Dimethylaniline	4.07	C8H11N	121.18	Benzene and substituted derivatives	"87-62-7"	425000	531900	367500	347800	373300	341400	25430	21980	18870	10500	19690	18120	20.8299	4.38059	2.98e-08	1	1.13185	up
Com_419_pos	Dl-Tropic acid	4.09	C9H10O3	166.174	Organic Acid And Its Derivatives	"28845-94-5"	2635000	3232000	2099000	2182000	2188000	2126000	119100	98780	131300	106200	98830	137600	20.9046	4.38575	2.55e-11	1	1.04451	up
Com_468_pos	gamma-Glutamylglutamic acid	1.05	C10H16N2O7	276.243	Amino Acid And Its Derivatives	"1116-22-9"	315200	243200	247300	266000	315800	170700	4173	18440	11390	14340	6304	19100	21.129	4.40115	1.48e-05	1	1.17995	up
Com_524_pos	Cuminaldehyde	4.06	C10H12O	148.2	Prenol lipids	"122-03-2"	3305000	3978000	2614000	2658000	3008000	2696000	123100	110800	163400	124100	136400	173200	21.9723	4.45762	2.52e-11	1	1.0541	up
Com_378_pos	D-Phenylalanine	4.106	C9H11NO2	165.19	Amino Acid And Its Derivatives	"673-06-3"	358900000	429600000	290100000	310700000	317600000	310000000	15120000	13360000	17840000	13440000	13050000	17840000	22.2493	4.47569	4.5e-12	1	1.08088	up
Com_506_pos	Phloretate	4.05	C9H10O3	166.177	Fatty Acyls	"501-97-3"	18340000	23580000	15310000	15600000	16730000	15190000	768600	711100	848800	691100	696100	914800	22.6217	4.49964	4.94e-11	1	1.0689	up
Com_441_pos	Phthalate	4.07	C8H6O4	166.13	Benzoic Acid And Its Derivatives	"88-99-3"	4097000	5047000	3195000	3419000	3473000	3243000	154800	152600	191400	148000	157600	188100	22.6438	4.50105	1.29e-10	1	1.06918	up
Com_325_pos	6-Methylmercaptopurine	4.04	C6H6N4S	166.21	Purines and purine derivatives	"50-66-8"	25780000	32910000	20860000	21540000	23380000	21270000	1081000	951000	1281000	916900	957800	1226000	22.7232	4.5061	2.43e-11	1	1.06542	up
Com_531_pos	2-(Formylamino)Benzoic Acid	4.07	C8H7NO3	164.138	Benzoic Acid And Its Derivatives	"3342-77-6"	29080000	36120000	23280000	23880000	24850000	23360000	1124000	1040000	1405000	1034000	1066000	1373000	22.8018	4.51107	2.58e-11	1	1.06886	up
Com_562_pos	Metformin	0.68	C4H11N5	129.165	Others	"657-24-9"	473700	543400	380100	405200	490900	425600	14560	15120	14360	11820	35637	26110	23.1185	4.53098	2.25e-06	1	1.43412	up
Com_329_pos	Purine	4.1	C5H4N4	120.112	Nucleotide And Its Derivates	"120-73-0"	425200	546400	360300	359000	395000	372300	17950	13370	20710	14730	18070	21470	23.1251	4.53139	3.92e-11	1	1.10562	up
Com_579_pos	7-Methylguanine	4.09	C6H7N5O	165.153	Nucleotide And Its Derivates	"578-76-7"	101500000	125100000	81800000	84020000	87560000	80560000	4034000	3465000	4708000	3529000	3603000	4705000	23.3131	4.54307	1.82e-11	1	1.0683	up
Com_521_pos	O-Acetyl-L-homoserine	1	C6H11NO4	161.16	Amino Acid And Its Derivatives		2074000	2935000	1791000	2345000	2684000	2409000	88450	122900	82525	117800	95180	103500	23.3274	4.54395	2.31e-11	1	1.06672	up
Com_397_pos	Benzamidine Hydrochloride Hydrate	4.09	C7H11ClN2O	174.628	Benzene and substituted derivatives	"206752-36-5"	5765000	7099000	4657000	4814000	5363000	4888000	232100	210000	278100	202500	214000	259700	23.3357	4.54447	9.03e-12	1	1.08024	up
Com_557_pos	11-cis-Retinol	12.17	C20H30O	286.5	Prenol lipids	"22737-96-8"	43490	32900	48180	45870	54000	42720	3544	1573	1683	1949	898	1716	23.5114	4.55529	1.56e-06	1	1.96161	up
Com_298_pos	Lysopc 17:0	13.17	C25H52NO7P	509.657	Phospholipid	"50930-23-9"	322000	217000	342800	339600	379400	221400	10170	7508	13920	14940	12200	17750	23.8233	4.5743	4.44e-09	1	1.11368	up
Com_371_pos	L-Hydroxyproline	0.88	C5H9NO3	131.13	Amino Acid And Its Derivatives	"51-35-4"	2081000	1498000	1198000	1986000	1300000	1299000	84210	40520	59200	73390	68390	65020	23.9603	4.58257	6.7e-10	1	1.26562	up
Com_343_pos	5-Methoxyindole-3-acetic acid	4.87	C11H11NO3	205.21	Indole And Its Derivatives	"3471-31-6"	573700	733300	534300	633000	765700	526400	11560	20770	22230	26620	26000	49200	24.0849	4.59006	2.82e-06	1	1.16028	up
Com_412_pos	N-Acetyl-L-glutamic acid	0.71	C7H11NO5	189.166	Amino Acid And Its Derivatives	"1188-37-0"	661500	483000	440200	564800	404300	430800	10190	30689	14840	12750	20180	34848	24.1674	4.59499	2.78e-06	1	1.52777	up
Com_574_pos	trans-Cinnamic acid	4.07	C9H8O2	148.16	Cinnamic acids and derivatives	"140-10-3"	2572000	3215000	2108000	2321000	2448000	2219000	92180	100600	113500	89720	87640	125000	24.4529	4.61193	4.05e-12	1	1.08579	up
Com_185_neg	L-(-)-Glyceric acid	1	C3H6O4	106.077	Sugar Acids And Its Derivatives	"28305-26-2"	190800	207800	158600	155600	171800	164300	8739	8549	6381	6477	6801	5779	24.5495	4.61762	4.04e-11	1	1.25942	up
Com_572_pos	2,6-Diaminooimelic Acid	0.94	C7H14N2O4	190.2	Amino Acid And Its Derivatives	"583-93-7"	174400	189500	170800	185200	149700	129200	9067	10650	3697	5849	7829	3371	24.6843	4.62552	3.96e-06	1	1.35108	up
Com_294_pos	Lysopc 15:0	12.93	C23H48NO7P	481.317	Phospholipid		251100	306300	258000	255600	236300	228900	8280	8287	10330	10360	13970	10800	24.7666	4.63033	1.06e-09	1	1.43134	up
Com_113_neg	Xanthurenic Acid	4.977	C10H7NO4	205.17	Organic Acid And Its Derivatives	"59-00-7"	869100	1242000	863800	1045000	1272000	1061000	40500	43150	49600	35030	40250	47910	24.7734	4.63072	1.65e-11	1	1.04458	up
Com_508_pos	3-Methylindole	4.87	C9H9N	131.177	Indole And Its Derivatives	"83-34-1"	1856000	2297000	1523000	2059000	2600000	1823000	62410	76350	89220	70760	66830	106500	25.7547	4.68676	5.74e-11	1	1.04295	up
Com_328_pos	Isoquinoline	4.9	C9H7N	129.16	Organoheterocyclic compounds	"119-65-3"	104000	123300	79470	114800	125800	93900	4209	2019	6396	3155	5604	3288	25.9929	4.70004	6.81e-07	1	1.24706	up
Com_319_pos	L-Tryptophan	4.894	C11H12N2O2	204.23	Amino Acid And Its Derivatives	"73-22-3"	69940000	90650000	61870000	78980000	93450000	67440000	2618000	2641000	3229000	2821000	2983000	3244000	26.3646	4.72053	1.42e-10	1	1.04713	up
Com_169_neg	(3-Methoxy-4-hydroxyphenyl)ethylene glycol sulfate	2.21	C9H12O7S	264.252	Organic Acid And Its Derivatives	"3415-67-6"	63140	77500	57830	53310	58500	70010	1381	1382	4184	2038	2010	3403	26.4127	4.72316	2.94e-06	1	1.69881	up
Com_358_pos	L-(-)-alpha-Amino-epsilon-Caprolactam	0.7	C6H12N2O	128.172	Amino Acid And Its Derivatives	"21568-87-6"	1406000	1502000	1116000	1157000	1469000	1130000	47373	57981	11260	80618	14470	77808	26.873	4.74809	0.000133443	1	1.04539	up
Com_490_pos	L-Lysinamide	4.91	C6H15N3O	145.2	Amino Acid And Its Derivatives	"32388-19-5"	4658000	6119000	4197000	5565000	6475000	4435000	169500	183000	208300	181200	202800	216800	27.0739	4.75883	4.52e-10	1	1.05185	up
Com_483_pos	Dl-Indole-3-lactic acid	4.87	C11H11NO3	205.21	Organic Acid And Its Derivatives	"832-97-3"	85700000	113400000	66620000	96410000	113300000	79910000	2841000	3091000	3643000	3232000	3491000	3610000	27.8953	4.80195	3.05e-09	1	1.05236	up
Com_282_neg	Lysopg 18:1	13.81	C24H47O9P	510.6	Phospholipid		116600	106000	127900	115900	202600	127900	3193	4054	5067	4601	2593	8915	28.0372	4.80927	2.14e-07	1	1.35763	up
Com_583_pos	Porphobilinogen	4.9	C10H14N2O4	226.229	Organic nitrogen compounds	"487-90-1"	639500	797500	535800	728700	827800	590800	24030	24030	25530	25230	21320	25050	28.3773	4.82667	3.08e-09	1	1.03767	up
Com_444_pos	L-allo-Isoleucine	2.28	C6H13NO2	131.17	Amino Acid And Its Derivatives	"1509-34-8"	178900000	218200000	155200000	165900000	189000000	157700000	4769000	5325000	5463000	7744000	6201000	7880000	28.487	4.83223	3.04e-10	1	1.0246	up
Com_569_pos	Maleic Acid	0.94	C4H4O4	116.07	Organic Acid And Its Derivatives	"110-16-7"	6454000	7639000	5951000	6020000	6030000	4523000	207500	182500	209500	335900	189100	133800	29.1004	4.86297	1.02e-08	1	1.12846	up
Com_566_pos	D-Homocysteine	1.86	C4H9NO2S	135.185	Amino Acid And Its Derivatives	"454-28-4"	1493000	1577000	1244000	1509000	1799000	1205000	65015	23390	76241	52600	45150	21530	31.0891	4.95834	5.41e-06	1	1.23372	up
Com_396_pos	N-Acetyl-aspartic acid	1.37	C6H9NO5	175.139	Amino Acid And Its Derivatives		3962000	3625000	3278000	6840000	4067000	3198000	90180	95050	247200	136600	162000	71220	31.125	4.96	1.58e-07	1	1.7107	up
Com_511_pos	L-Citrulline	0.89	C6H13N3O3	175.19	Amino Acid And Its Derivatives	"372-75-8"	1113000	1711000	1300000	2406000	1055000	1110000	33910	83890	40330	39980	39030	36490	31.7765	4.98989	5.09e-09	1	1.40382	up
Com_190_neg	Lysopa 16:0	12.54	C19H39O7P	410.48	Phospholipid		521400	442400	649600	599900	659000	573400	1637	2564	96992	808	2035	4218	31.8298	4.9923	0.000715659	1	1.10388	up
Com_466_pos	Trimethylamine N-oxide	0.872	C3H9NO	75.11	Polyamine	"1184-78-7"	541800	441900	470000	576700	350000	444700	19680	16570	11660	17100	9643	11800	32.6779	5.03024	2.2e-09	1	1.31363	up
Com_596_pos	trans-3-Hydroxy-L-proline	2.14	C5H9NO3	131.13	Amino Acid And Its Derivatives	"4298-08-2"	10340000	14160000	9672000	10500000	11640000	9293000	242900	271800	294800	456700	317600	420900	32.7256	5.03235	1.1e-09	1	1.03316	up
Com_433_pos	Trimethyllysine	1.03	C9H21N2O2	189.275	Amino Acid And Its Derivatives	"66989-56-8"	465500	369800	610700	493200	486600	389600	7610	14960	10900	19840	16690	15820	32.8059	5.03588	4.11e-08	1	1.12031	up
Com_48_neg	cis-4-Hydroxy-D-proline	2.26	C5H9NO3	131.13	Organic Acid And Its Derivatives	"2584-71-6"	1304000	1838000	1234000	1192000	1429000	1253000	33670	36940	42010	50100	40960	47000	32.9105	5.04048	3.16e-12	1	1.03134	up
Com_400_pos	L-beta-Imidazolelactic acid	0.83	C6H8N2O3	156.139	Carbohydrates And Its Derivatives	"14403-45-3"	844400	728400	636500	503000	690200	571900	11100	27840	18100	29790	11670	22110	32.9525	5.04232	4.01e-07	1	1.13242	up
Com_512_pos	L-Leucine	2.32	C6H13NO2	131.17	Amino Acid And Its Derivatives	"61-90-5"	305700000	410100000	282100000	301900000	339600000	275300000	6953000	8547000	8460000	11810000	9408000	11940000	33.5218	5.06703	9.67e-11	1	1.03527	up
Com_482_pos	DL-Leucine	2.3	C6H13NO2	131.173	Amino Acid And Its Derivatives	"328-39-2"	8737000	11480000	7618000	8093000	9205000	7190000	199800	224000	229500	304200	246400	332600	34.0534	5.08973	1.92e-11	1	1.03467	up
Com_604_pos	DL-Citrulline	0.9	C6H13N3O3	175.19	Amino Acid And Its Derivatives	"627-77-0"	2358000	3782000	2830000	7075000	2068000	2624000	51430	186700	94860	109000	96220	64410	34.4114	5.10481	8.34e-08	1	1.45558	up
Com_139_neg	Glycoursodeoxycholic acid	10.47	C26H43NO5	449.631	Bile Acids	"64480-66-6"	126200	51010	91380	57880	81170	50350	3501	1074	2477	1724	3060	1379	34.6568	5.11507	7.39e-08	1	1.2709	up
Com_370_pos	D-Proline	0.967	C5H9NO2	115.13	Amino Acid And Its Derivatives	"344-25-2"	121500000	152200000	127200000	115100000	111200000	98540000	3009000	3129000	3128000	5936000	2970000	2419000	35.2455	5.13937	2.31e-08	1	1.12432	up
Com_299_pos	Lysopc 18:1	12.9	C26H52NO7P	521.667	Phospholipid	"3542-29-8"	27130000	35600000	33710000	32450000	40730000	23030000	714300	948800	1011000	1036000	702800	1032000	35.3817	5.14493	2.66e-11	1	1.23019	up
Com_480_pos	1-Oleoyl-Sn-Glycero-3-Phosphocholine	12.82	C26H52NO7P	521.667	Phospholipid	"19420-56-5"	43730000	57520000	53430000	50230000	63390000	37780000	1077000	1473000	1630000	1650000	1123000	1635000	35.6404	5.15544	2.07e-11	1	1.23794	up
Com_296_pos	Lysopc 18:2	12.16	C26H50NO7P	519.65	Phospholipid		46430000	40210000	44570000	43050000	49480000	32110000	1154000	1070000	1282000	1461000	601400	1536000	36.0129	5.17044	6.82e-08	1	1.02041	up
Com_515_pos	L-Ornithine	0.762	C5H12N2O2	132.16	Amino Acid And Its Derivatives	"70-26-8"	2725000	2058000	2140000	2891000	4488000	1967000	71370	35730	84910	111700	135700	7226	36.4256	5.18688	0.000179483	1	1.25755	up
Com_392_pos	Lysopc 20:4	12.9	C28H50NO7P	543.681	Phospholipid		4334000	6402000	5739000	5342000	6818000	3525000	109200	139700	179200	165900	109500	160000	37.2438	5.21893	1.71e-10	1	1.19116	up
Com_452_pos	L-Serine	0.846	C3H7NO3	105.093	Amino Acid And Its Derivatives	"56-45-1"	7794000	8273000	6525000	7344000	7524000	6147000	188200	260300	155200	204700	175700	130063	39.1388	5.29053	3.62e-09	1	1.19946	up
Com_377_pos	L-Palmitoylcarnitine	11.69	C23H45NO4	399.335	Carnitine	"2364-67-2"	117900	160900	130200	151800	151200	114500	1701	3363	3121	4223	3444	4810	40.001	5.32196	1.38e-07	1	1.34298	up
Com_543_pos	2-Pyrrolidinone	2.04	C4H7NO	85.1	Organoheterocyclic compounds	"616-45-5"	4803000	6044000	4749000	4490000	5186000	4208000	155087	72900	203255	85870	78920	135200	40.3155	5.33326	8.73e-07	1	1.22665	up
Com_258_neg	N-lactoyl-phenylalanine	6.97	C12H15NO4	237.25	Amino Acid And Its Derivatives		228900	226000	224500	173600	206300	190400	6955	6656	3255	2523	5984	5402	40.6076	5.34368	1.15e-06	1	1.28293	up
Com_334_pos	Fexofenadine	12.04	C32H39NO4	501.656	Others	"83799-24-0"	3014000	2583000	2708000	2531000	3103000	2073000	78240	73290	73060	46930	31070	82300	41.6015	5.37856	2.55e-07	1	1.52118	up
Com_406_pos	Decanoylcarnitine	9.04	C17H33NO4	315.4	Carnitine	"3992-45-8"	115100	192800	105700	228700	144900	117500	6571	1996	2737	2826	2182	4805	42.8423	5.42096	6.69e-08	1	1.42412	up
Com_171_neg	DL-Serine	0.83	C3H7NO3	105.09	Amino Acid And Its Derivatives	"302-84-1"	8645000	8359000	7499000	7019000	7706000	7145000	181100	158300	145000	216500	214100	133100	44.2448	5.46744	2.34e-09	1	1.14959	up
Com_62_neg	m-Coumaric acid	1.83	C9H8O3	164.16	Cinnamic acids and derivatives	"588-30-7"	783900	1052000	874300	926900	954800	705000	15560	6399	33060	13730	18340	29240	45.5338	5.50887	7.35e-06	1	1.23721	up
Com_538_pos	L-Tyrosine	1.84	C9H11NO3	181.189	Amino Acid And Its Derivatives	"60-18-4"	99740000	107600000	98210000	101900000	109300000	83520000	1588000	1817000	2740000	2332000	2074000	2590000	45.6792	5.51346	1.42e-09	1	1.04721	up
Com_457_pos	Methionine	1.46	C5H11NO2S	149.211	Amino Acid And Its Derivatives	"59-51-8"	21960000	18350000	20580000	20990000	18280000	15880000	266100	285100	374100	649600	484500	431600	46.5837	5.54175	1.12e-07	1	1.04903	up
Com_427_pos	L-Carnitine	0.87	C7H15NO3	161.2	Carnitine	"541-15-1"	9585000	12760000	7703000	9750000	11910000	10850000	192600	261900	147500	240800	205800	275600	47.2421	5.562	5.87e-11	1	1.01678	up
Com_462_pos	1-Aminocyclopropane-1-carboxylic acid	0.89	C4H7NO2	101.048	Amino Acid And Its Derivatives	"22059-21-8"	10910000	12120000	11380000	11720000	12760000	10410000	142400	234100	182500	283700	207800	414500	47.3038	5.56388	8.07e-07	1	1.09722	up
Com_293_pos	Lysopc 16:2 (2N Isomer)	11.13	C24H46NO7P	491.308	Phospholipid		265400	128500	195600	222200	168900	228000	7284	2920	2529	7681	2291	2819	47.3515	5.56534	7.58e-07	1	1.86581	up
Com_537_pos	L-Methionine sulfone	1.84	C5H11NO4S	181.21	Amino Acid And Its Derivatives	"7314-32-1"	61920000	67010000	58620000	63140000	69470000	52880000	972400	1181000	1638000	1337000	1179000	1560000	47.4159	5.5673	3.8e-10	1	1.05475	up
Com_172_neg	Calcium D-Panthotenate	4.59	C18H32CaN2O10	476.53	Vitamins	"137-08-6"	105900000	96580000	113000000	129900000	106000000	130100000	2029000	2210000	2544000	2839000	2181000	2500000	47.6459	5.57428	9.93e-14	1	1.27375	up
Com_326_pos	2-Hydroxycinnamate	1.81	C9H8O3	164.16	Cinnamic acids and derivatives	"614-60-8"	28720000	31880000	25080000	27740000	32470000	23840000	437000	505800	647100	593100	638600	720700	47.9152	5.58241	1.57e-11	1	1.06237	up
Com_476_pos	2-(3,4-dimethoxyphenyl)ethanamine	1.81	C10H15NO2	181.232	Benzene and substituted derivatives	"120-20-7"	33230000	30020000	28070000	23590000	30800000	20010000	420500	529500	659700	654700	426700	763300	47.9736	5.58417	1.07e-10	1	1.05533	up
Com_341_pos	6-Deoxy-D-glucose	1.825	C6H12O5	164.156	Carbohydrates And Its Derivatives	"7658-08-4"	4844000	5112000	4529000	4716000	5200000	3891000	84250	67650	96340	104200	102500	118200	49.3632	5.62536	1.99e-10	1	1.08025	up
Com_353_pos	5-Aminolevulinate	2.07	C5H9NO3	131.13	Organic Acid And Its Derivatives	"106-60-5"	897400	1100000	898100	774300	976100	780700	11380	13810	9727	29030	20270	24550	49.892	5.64074	8.24e-07	1	1.06033	up
Com_83_neg	DL-o-Tyrosine	1.81	C9H11NO3	181.189	Organic Acid And Its Derivatives	"2370-61-8"	31600000	40380000	29990000	32170000	34970000	31410000	539400	567900	852600	640300	565300	827800	50.2141	5.65002	2.71e-10	1	1.05735	up
Com_390_pos	1-(4-Methoxyphenyl)-2-propanone	1.81	C10H12O2	164.201	Benzene and substituted derivatives	"122-84-9"	6014000	6456000	5184000	5784000	6569000	4609000	66550	83230	146700	121800	134300	135900	50.2789	5.65188	3.06e-08	1	1.10826	up
Com_509_pos	isoleucine	2.11	C6H13NO2	131.17	Amino Acid And Its Derivatives	"73-32-5"	267000000	330200000	262000000	240100000	262100000	243000000	3504000	4936000	4459000	6754000	4902000	7030000	50.7963	5.66665	7.04e-09	1	1.03067	up
Com_347_pos	Sarcosine	0.9	C3H7NO2	89.093	Amino Acid And Its Derivatives	"107-97-1"	12580000	15110000	12050000	12890000	13220000	10610000	199400	230800	203500	409900	221600	202900	52.0809	5.70268	1.25e-08	1	1.18715	up
Com_581_pos	6-Aminohexanoate	2.09	C6H13NO2	131.173	Organic Acid And Its Derivatives	"60-32-2"	29060000	35000000	25740000	24100000	26360000	24380000	329700	489700	441500	666900	506200	721600	52.1739	5.70526	5.51e-09	1	1.02804	up
Com_421_pos	Pantothenic acid	4.57	C9H17NO5	219.235	Vitamins	"79-83-4"	15290000	11730000	14410000	19570000	13560000	15440000	236700	231800	257800	393000	293900	304600	52.3926	5.71129	7.2e-12	1	1.30723	up
Com_327_pos	Piperidine	2.04	C5H11N	85.15	Organoheterocyclic compounds	"110-89-4"	4744000	6322000	4783000	4388000	4972000	4312000	50690	96130	81390	130100	71630	102500	55.4447	5.79298	3.11e-08	1	1.07063	up
Com_456_pos	DL-Norvaline	1.068	C5H11NO2	117.15	Amino Acid And Its Derivatives	"760-78-1"	81400000	106900000	76830000	79220000	73080000	83290000	942600	1258000	1351000	2272000	1531000	1483000	56.6579	5.82421	7.7e-09	1	1.04261	up
Com_495_pos	N-Methyl-a-aminoisobutyric acid	1.22	C5H11NO2	117.146	Organic Acid And Its Derivatives	"2566-34-9"	87190000	107600000	80340000	79700000	88610000	76740000	877400	1352000	1324000	2525000	1576000	1525000	56.6682	5.82447	8.96e-08	1	1.05138	up
Com_599_pos	L-Alanine	0.86	C3H7NO2	89.09	Amino Acid And Its Derivatives	"56-41-7"	12730000	14940000	11680000	12080000	12840000	10660000	142100	224000	166800	375500	247200	164300	56.7695	5.82704	1.79e-07	1	1.19952	up
Com_283_neg	Lysope 18:1	12.81	C23H46NO7P	479.588	Phospholipid		20630000	13210000	30070000	21250000	27660000	23830000	321800	378700	370400	335900	395300	574300	57.5029	5.84556	4.78e-10	1	1.23864	up
Com_613_pos	L-Valine	1.2	C5H11NO2	117.146	Amino Acid And Its Derivatives	"72-18-4"	3622000	4230000	3183000	3443000	3928000	2872000	45060	50960	48170	88770	72650	62470	57.8081	5.8532	1.52e-09	1	1.08013	up
Com_195_neg	PE(18:1(9Z)/0:0)	12.85	C23H46NO7P	479.6	Glycerolipids	"89576-29-4"	21800000	13970000	33530000	22580000	29470000	26610000	326700	385800	383800	351200	395400	584700	60.9491	5.92953	1.05e-09	1	1.24261	up
Com_568_pos	Adipic Acid	0.84	C6H10O4	146.14	Fatty Acyls	"124-04-9"	3521000	4284000	2980000	3769000	3810000	3829000	36990	32180	49300	62470	73883	103504	61.935	5.95268	7.59e-07	1	1.29129	up
Com_424_pos	Dl-3-Hydroxynorvaline	0.85	C5H11NO3	133.146	Amino Acid And Its Derivatives	"2280-42-4"	11660000	14440000	11850000	12940000	15420000	14310000	117700	190600	115200	154200	123000	597920	62.0813	5.95609	8.72e-06	1	1.42027	up
Com_502_pos	5,6-Dihydro-5-methyluracil	0.69	C5H8N2O2	128.13	Pyrimidines and pyrimidine derivatives	"696-04-8"	2413000	2494000	2180000	1880000	2405000	1926000	12610	76137	14050	8673	16990	83724	62.672	5.96975	7.71e-05	1	1.25725	up
Com_403_pos	Dodecanoylcarnitine	10	C19H37NO4	343.501	Carnitine	"25518-54-1"	165800	336600	149700	256200	194200	175200	3168	3649	3280	1439	2180	5599	66.1507	6.04768	2.76e-08	1	1.34244	up
Com_393_pos	Carnitine-C12	9.94			Carnitine		149100	300500	134500	241600	170400	159600	2678	4079	2740	2035	1760	4065	66.5841	6.05711	9.38e-10	1	1.38826	up
Com_467_pos	Pipecolic acid	1.042	C6H11NO2	129.16	Organic Acid And Its Derivatives	"535-75-1"	104200000	108000000	96130000	111600000	98840000	81850000	1029000	1297000	1384000	1738000	1302000	2069000	68.1052	6.08969	2.31e-09	1	1.03026	up
Com_600_pos	L-Aspartic acid	0.86	C4H7NO4	133.1	Amino Acid And Its Derivatives	"56-84-8"	24620000	27060000	23570000	25620000	28700000	28600000	270000	459000	216000	652400	356500	363100	68.265	6.09307	6.04e-07	1	1.31028	up
Com_310_pos	Cycloleucine	0.84	C6H11NO2	129.157	Amino Acid And Its Derivatives	"52-52-8"	126400000	131500000	107600000	129500000	126100000	106800000	1223000	1634000	1643000	2149000	1484000	2459000	68.7217	6.10269	8.71e-09	1	1.0252	up
Com_469_pos	L-Pipecolate	1.049	C6H11NO2	129.16	Amino Acid And Its Derivatives	"3105-95-1"	4313000	4800000	3990000	4430000	4378000	3902000	48970	56120	49890	67630	48590	92830	70.909	6.1479	2.49e-08	1	1.04988	up
Com_382_pos	SDMA	0.913	C8H18N4O2	202.25	Amino Acid And Its Derivatives	"30344-00-4"	969100	1747000	597400	711500	617500	636200	11010	12970	13320	16320	10520	6436	74.7945	6.22486	5.45e-09	1	1.19255	up
Com_570_pos	Pipecolinic Acid	0.85	C6H11NO2	129.16	Amino Acid And Its Derivatives	"1723-00-8"	6449000	7128000	5464000	6686000	6607000	5901000	60670	82130	94980	90320	66080	105600	76.5037	6.25746	8.65e-10	1	1.04145	up
Com_533_pos	L-Cystathionine	0.84	C7H14N2O4S	222.262	Amino Acid And Its Derivatives	"56-88-2"	581700	656800	880800	1027000	818600	658600	7232	17090	9605	15560	4800	2372	81.6022	6.35054	8.85e-06	1	1.49529	up
Com_131_neg	ARCAR	1.06	C9H15N4O8P	338.211	Nucleotide And Its Derivates	"3031-94-5"	909600	852700	999300	921300	994400	1045000	14740	13580	6355	13130	8883	13150	81.9368	6.35644	1.65e-07	1	1.18664	up
Com_545_pos	Ala-gly	0.84	C5H10N2O3	146.144	Amino Acid And Its Derivatives	"687-69-4"	4906000	6081000	4306000	5018000	5020000	4185000	42550	58330	50280	74950	60610	70570	82.6108	6.36826	3.05e-11	1	1.36839	up
Com_79_neg	L-Histidine	0.76	C6H9N3O2	155.15	Amino Acid And Its Derivatives	"71-00-1"	4785000	4988000	4448000	3559000	4990000	4584000	44430	47660	45340	59790	61700	64650	84.5381	6.40153	1.08e-12	1	1.05354	up
Com_561_pos	Acetylcholine	1.02	C7H16INO2	146.207	Cholines	"51-84-3"	2167000	1848000	2226000	2535000	2213000	1653000	19770	25430	24000	17320	38630	22820	85.4362	6.41678	7.29e-10	1	1.31583	up
Com_14_neg	L-Asparagine	0.843	C4H8N2O3	132.12	Amino Acid And Its Derivatives	"70-47-3"	11290000	12650000	9490000	9036000	10000000	8537000	109300	125600	119000	165900	95880	79760	87.7186	6.45481	2.05e-10	1	1.01385	up
Com_606_pos	Glycine	0.88	C2H5NO2	75.07	Amino Acid And Its Derivatives	"56-40-6 "	705100	677600	597900	634600	641600	513400	7033	4697	7230	10410	8469	4426	89.2038	6.47903	5.26e-08	1	1.24124	up
Com_156_neg	S-Sulfo-L-cysteine	0.92	C3H7NO5S2	201.221	Amino Acid And Its Derivatives	"1637-71-4"	354900	725800	431900	259600	335700	339400	4055	5605	5080	3909	3672	4462	91.3751	6.51373	1.51e-08	1	1.32179	up
Com_355_pos	Methylguanidine HCl	0.88	C2H8ClN3	109.56	Organic Acid And Its Derivatives	"21770-81-0"	2254000	2438000	2187000	2157000	2295000	2147000	15200	24010	31250	35660	19240	13470	97.0828	6.60114	6.65e-07	1	1.28755	up
Com_372_pos	N6-Acetyl-L-lysine	1.304	C8H16N2O3	188.22	Amino Acid And Its Derivatives	"692-04-6"	924400	926800	1285000	966200	980400	690100	8001	13790	6632	8722	12690	7648	100.428	6.65002	2.16e-10	1	1.22996	up
Com_177_neg	L(+)-Asparagine monohydrate	0.83	C4H8N2O3.H2O	150.13	Amino Acid And Its Derivatives	"5794-13-8"	18850000	23900000	15530000	16630000	17150000	14820000	159100	196500	182400	223000	145800	144400	101.674	6.66781	5.44e-13	1	1.03124	up
Com_267_neg	Taurohyodeoxycholic acid sodium salt	8.928	C26H44NNaO6S	521.69	Bile Acids	"110026-03-4"	2234000	2877000	1547000	2106000	2021000	4666000	6605	8934	113944	6737	2229	12880	102.102	6.67387	7.78e-05	1	1.51679	up
Com_404_pos	Oleoylcarnitine	11.9	C25H47NO4	425.645	Carnitine	"38677-66-6"	455200	618500	543300	647200	555900	416400	2340	6314	3802	3186	5645	8012	110.465	6.78744	1.95e-07	1	1.24746	up
Com_394_pos	Carnitine-C14	10.83			Carnitine		303600	558600	339400	447700	415700	428500	3904	3465	3594	1678	2896	6042	115.552	6.8524	1.81e-08	1	1.51405	up
Com_560_pos	Thiamine	0.81	C12H17N4OS+	265.35	Vitamins	"70-16-6"	8716000	8096000	12500000	13440000	13840000	7801000	68800	71350	144500	75420	93620	89040	118.646	6.89053	3.38e-11	1	1.29785	up
Com_592_pos	Homoserine	0.9	C4H9NO3	119.119	Amino Acid And Its Derivatives	"1927-25-9"	51890000	58700000	49710000	51640000	54300000	48950000	289200	407500	343800	700300	454700	304500	126.076	6.97815	1.2e-07	1	1.16048	up
Com_443_pos	L-allo-Threonine	0.87	C4H9NO3	119.12	Amino Acid And Its Derivatives	"28954-12-3"	30430000	34100000	30240000	28690000	33050000	28620000	165600	246500	206000	424700	268000	152200	126.541	6.98347	2.58e-07	1	1.17191	up
Com_401_pos	Linoleoylcarnitine	11.41	C25H45NO4	423.63	Carnitine	"36816-10-1"	678400	610000	498300	643700	579500	504700	2738	5250	3527	2960	4917	7816	129.175	7.01319	1.16e-07	1	1.52081	up
Com_81_neg	Stearic acid	2.27	C18H36O2	284.477	Fatty Acyls	"57-11-4"	10550000	14970000	11360000	11470000	13490000	12070000	65880	78630	100400	132800	80200	108000	130.604	7.02905	4.54e-10	1	1.24831	up
Com_402_pos	Tetradecanoylcarnitine	10.88	C21H41NO4	371.555	Carnitine	"25597-07-3"	201100	376500	230100	305600	278100	281100	1188	1402	967	1890	1970	3703	150.405	7.23271	5.26e-08	1	1.70493	up
Com_516_pos	LysoPE 18:2	12.08	C23H44NO7P	477.6	Phospholipid		5339000	2496000	6025000	4548000	4699000	3491000	23570	23430	31380	30760	25060	39100	153.48	7.2619	3.5e-10	1	1.16031	up
Com_535_pos	Methionine sulfoxide	0.92	C5H11NO4S	181.21	Amino Acid And Its Derivatives	"62697-73-8"	4836000	7788000	5636000	4896000	4345000	4087000	13760	30410	18020	33800	44510	54340	162.123	7.34094	1.26e-07	1	1.33036	up
Com_541_pos	Indole-3-acetamide	0.81	C10H10N2O	174.2	Indole And Its Derivatives	"879-37-8"	5628000	5893000	4396000	4942000	5806000	3992000	16260	9429	25260	48310	23230	22360	211.648	7.72552	4.39e-07	1	1.24864	up
Com_300_pos	Lysine Butyrate	0.9	C10H22N2O4	234.293	Amino Acid And Its Derivatives	"80407-71-2"	7605000	7266000	17470000	8798000	13620000	4198000	3339	6625	5535	17590	225761	5821	222.756	7.79932	5.49e-05	1	1.34795	up
Com_295_pos	Lysopc 16:0	12.57	C24H50NO7P	495.63	Phospholipid		127500000	97730000	149200000	147800000	145100000	107300000	334000	200900	393700	442000	799000	922600	250.511	7.96873	4.07e-07	1	1.10565	up
Com_474_pos	1-Palmitoyl-Sn-Glycero-3-Phosphocholine	12.52	C24H50NO7P	495.63	Phospholipid	"17364-16-8"	46590000	35200000	52160000	52270000	52620000	40500000	113100	75730	138200	158800	270800	335900	255.682	7.99821	4.16e-07	1	1.07294	up
Com_607_pos	L-Arginine	0.794	C6H14N4O2	174.2	Amino Acid And Its Derivatives	"74-79-3"	99170000	106500000	78250000	75270000	104800000	57720000	251400	285400	259500	449500	354600	410500	259.441	8.01926	2.52e-12	1	1.26291	up
Com_297_pos	Lysopc 18:3	12.57	C26H48NO7P	517.317	Phospholipid		48220000	41140000	52880000	55640000	52740000	43430000	113500	70120	142800	156300	291100	315600	269.914	8.07636	9.83e-07	1	1.1302	up
Com_590_pos	Imatinib	11.76	C29H31N7O	493.603	Others	"152459-95-5"	76340000	53550000	74810000	73730000	62590000	68350000	226400	195900	146200	332400	255000	346100	272.55	8.09038	3.83e-09	1	1.33775	up
Com_193_neg	Lysope 16:0	12.48	C21H44NO7P	453.55	Phospholipid		30970000	11690000	38680000	25570000	33880000	38190000	57660	58870	75100	63220	86820	273900	290.755	8.18366	8.75e-09	1	1.0858	up
Com_292_pos	Lysopc 16:1	11.75	C24H48NO7P	493.61	Phospholipid		26210000	18440000	24990000	25010000	21240000	24310000	79720	65530	51240	110700	71620	97490	294.352	8.2014	4.22e-10	1	1.3712	up
Com_514_pos	D-Glutamine	0.86	C5H10N2O3	146.14	Amino Acid And Its Derivatives	"5959-95-5"	84910000	98310000	77820000	99090000	107400000	75200000	200400	411900	260300	328600	300800	248000	310.131	8.27674	3.1e-11	1	1.24418	up
Com_263_neg	Tauroursodeoxycholic acid Dihydrate	9.015	C26H45NO6S.2H2O	535.7	Bile Acids	"14605-22-2"	2216000	2830000	1573000	2084000	2033000	4651000	7351	10340	6275	9046	5382	10870	312.338	8.28696	1.45e-10	1	1.56203	up
Com_141_neg	Taurocholic acid	8.09	C26H45NO7S	515.7	Bile Acids	"81-24-3"	4497000	847100	887300	982800	1030000	1993000	10760	1301	2145	3366	1714	6537	396.437	8.63095	1e-07	1	1.25432	up
Com_147_neg	Taurine	0.865	C2H7NO3S	125.15	Organic Acid And Its Derivatives	"107-35-7"	64440000	55680000	78410000	76050000	73490000	74310000	94570	63500	121100	157000	98760	163900	604.41	9.23938	5.84e-09	1	1.51296	up
Com_324_pos	10-Formyl-Thf	4.85	C20H23N7O7	473.4	Organoheterocyclic compounds	"2800-34-2"	2203000	1558000	3199000	3469000	3681000	2665000	2193	3512	2594	4539	3734	8260	675.54	9.3999	4.65e-10	1	1.54451	up
Com_266_neg	Taurodeoxycholic acid sodium salt	10.504	C26H44NNaO6S	521.69	Bile Acids	"1180-95-6"	420300000	437700000	363700000	370500000	358600000	409400000	615600	441100	530700	445700	231700	577300	830.442	9.69774	2.27e-08	1	1.15239	up
Com_1_neg	Tauro-alpha-Muricholic acid sodium salt	9.01	C26H44NO7S.Na	537.69	Bile Acids	"25696-60-0"	121200000	79080000	57270000	44510000	106500000	164900000	155500	82440	78840	70030	74490	208200	856.55	9.74239	2.86e-10	1	1.26205	up
Com_184_neg	Taurohyocholic acid sodium salt	9.03	C26H44NNaO7S	537.69	Bile Acids		140200000	93600000	64600000	49810000	121300000	182100000	158200	78700	84990	60220	64560	207500	996.087	9.96013	3.41e-10	1	1.30989	up
Com_119_neg	Pyrophosphate	0.97	H4O7P2	177.975	Others	"2466-09-3"	33570000	34990000	34200000	31830000	34390000	30280000	37730	30750	24110	34330	34040	33180	1026.37	10.0033	2.27e-11	1	1.30679	up
Com_301_pos	Lysopc 14:0	11.37	C22H46NO7P	467.577	Phospholipid	"20559-16-4"	6113000	3824000	4578000	5699000	4436000	4550000	3136	2694	2455	1931	11010	5212	1104.47	10.1091	3.05e-07	1	1.19115	up
Com_559_pos	L-Lysine	0.74	C6H14N2O2	146.19	Amino Acid And Its Derivatives	"56-87-1"	156800000	172000000	134800000	143400000	166500000	131900000	36230	111500	50360	80660	296000	72110	1399.68	10.4509	1.24e-06	1	1.242	up

## Sheet: DW vs HW
Compound_ID	Name	RT [min]	Formula	Molecular Weight	Class(English)	CAS	all_D_1	all_D_2	all_D_3	all_D_4	all_D_5	all_D_6	all_H_1	all_H_2	all_H_3	all_H_4	all_H_5	all_H_6	FC	log2FC	Pvalue	ROC	VIP	Up.Down
Com_296_pos	Lysopc 18:2	12.16	C26H50NO7P	519.65	Phospholipid		37390	30540	26590	18010	18490	15560	944900	1633000	588400	1233000	747200	749000	0.024863	-5.32985	7.62e-09	1	2.14029	down
Com_349_pos	Vitamin B2	5.94	C17H20N4O6	376.364	Vitamins	"83-88-5"	152300	235900	176100	184800	150300	162400	1834000	4151000	3373000	3042000	1714000	2633000	0.0634024	-3.97932	3.98e-07	1	2.8571	down
Com_151_neg	UDP-N-Acetyl-Alpha-D-Mannosamine	0.96	C17H27N3O17P2	607.354	Nucleotide And Its Derivates	"26575-17-7"	149200	309300	196400	184500	128600	201300	1291000	1731000	2560000	2153000	2024000	3970000	0.0851701	-3.55351	3.58e-07	1	1.39169	down
Com_69_neg	Uridine 5'-Diphospho-N-Acetylgalactosamine	1	C17H27N3O17P2	607.354	Nucleotide And Its Derivates	"7277-98-7"	24080	44620	23610	32530	18690	31030	195800	268700	382400	329800	249600	582700	0.086889	-3.52468	4e-07	1	1.7174	down
Com_324_pos	10-Formyl-Thf	4.85	C20H23N7O7	473.4	Organoheterocyclic compounds	"2800-34-2"	2445	3548	2487	49127	2816	2077	88352	105900	76551	99776	92583	116552	0.107812	-3.21341	0.00137905	1	1.50113	down
Com_590_pos	Imatinib	11.76	C29H31N7O	493.603	Others	"152459-95-5"	545400	645200	74050	230100	193900	54990	1805000	3968000	2459000	3055000	1829000	1783000	0.117031	-3.09504	0.00118537	1	1.21251	down
Com_179_neg	Citric acid	1.516	C6H8O7	192.12	Tca Cycle	"77-92-9"	263600	488600	350500	256500	271300	278100	2665000	3302000	1959000	2489000	2480000	2541000	0.123646	-3.01571	5.16e-08	1	2.01173	down
Com_63_neg	Isocitrate	1.46	C6H8O7	192.12	Organic Acid And Its Derivatives	"320-77-4"	295300	626800	443100	267700	244900	294700	3522000	4217000	1748000	2373000	2249000	2623000	0.129841	-2.94518	1.17e-06	1	2.30159	down
Com_471_pos	UDP-N-acetylglucosamine	0.99	C17H27N3O17P2	607.354	Nucleotide And Its Derivates	"528-04-1"	7157	10600	6621	20160	4181	13400	22090	76400	89340	78470	84640	112700	0.133981	-2.8999	0.000103885	1	2.12674	down
Com_392_pos	Lysopc 20:4	12.9	C28H50NO7P	543.681	Phospholipid		103600	119000	58050	62290	69280	29730	334700	638400	496400	619700	530100	532900	0.140204	-2.8344	3.36e-05	1	1.38753	down
Com_292_pos	Lysopc 16:1	11.75	C24H48NO7P	493.61	Phospholipid		196200	236600	86350	62260	58970	74650	599000	1326000	836200	1033000	593200	612600	0.143006	-2.80585	9.1e-05	1	1.01913	down
Com_299_pos	Lysopc 18:1	12.9	C26H52NO7P	521.667	Phospholipid	"3542-29-8"	689900	754600	316600	408400	413000	232300	1910000	4094000	2920000	3616000	3267000	3257000	0.14765	-2.75975	1.47e-05	1	1.40485	down
Com_480_pos	1-Oleoyl-Sn-Glycero-3-Phosphocholine	12.82	C26H52NO7P	521.667	Phospholipid	"19420-56-5"	1099000	1194000	551900	650700	666100	386400	3112000	6548000	4556000	5737000	5243000	5114000	0.150053	-2.73646	9.77e-06	1	1.39146	down
Com_226_neg	UDP-D-glucose	0.95	C15H24N2O17P2	566.1	Carbohydrates And Its Derivatives	"133-89-1"	31170	122000	50370	61930	39390	58420	304600	279500	413300	416900	278800	533500	0.163155	-2.61569	2.82e-05	1	1.89651	down
Com_80_neg	D-threo-Isocitric acid	1.41	C6H8O7	192.124	Organic Acid And Its Derivatives	"6061-97-8"	121500	291400	175100	102500	95850	150600	865900	1317000	679300	794200	741000	895200	0.17703	-2.49793	1.68e-05	1	1.80383	down
Com_117_neg	Riboflavin-5-phosphate	5.52	C17H21N4O9P	456.344	Nucleotide And Its Derivates	"146-17-8"	12360	16570	9574	5544	8197	5694	75980	49030	34200	45740	39460	60690	0.189902	-2.39668	2.53e-05	1	1.84472	down
Com_238_neg	UDP-galactose	0.92	C15H22N2Na2O17P2	610.265	Nucleotide And Its Derivates	"2956-16-3"	52990	206300	75300	114400	50390	95090	424900	376300	534500	544500	378100	689000	0.2017	-2.30972	0.000182097	1	1.16469	down
Com_232_neg	GDP	1.07	C10H15N5O11P2	443.201	Nucleotide And Its Derivates	"146-91-8"	13130	10610	17320	2614	6653	10770	32650	31610	59110	49220	38680	75980	0.212696	-2.23313	0.000852472	1	2.4089	down
Com_595_pos	alpha-Nicotinamide adenine dinucleotide	1.04	C21H27N7O14P2	663.425	Nucleotide And Its Derivates	"7298-93-3"	9090	22480	29840	10030	25340	13830	65410	106300	87250	72980	73420	91660	0.222546	-2.16782	0.000280303	1	2.19928	down
Com_280_neg	Methyl beta-D-galactopyranoside	1.03	C7H14O6	194.182	Carbohydrates And Its Derivatives	"1824-94-8"	23350	30950	19890	14700	22360	22240	69390	97840	57640	96950	107700	168200	0.223332	-2.16274	2.68e-05	1	3.03751	down
Com_281_neg	Methyl alpha-D-glucopyranoside	1.02	C7H14O6	194.182	Carbohydrates And Its Derivatives	"97-30-3"	22030	29050	19290	10190	19940	19220	71680	80940	48700	98290	99520	133300	0.224856	-2.15293	2.05e-05	1	2.90111	down
Com_484_pos	Dl-Norleucine	0.9	C6H13NO2	131.173	Amino Acid And Its Derivatives	"616-06-8"	955100	2598000	744000	926000	1266000	936600	4140000	10010000	4156000	4671000	2783000	6447000	0.230562	-2.11678	0.000172161	1	1.44956	down
Com_70_neg	D-Glucuronic acid	0.894	C6H10O7	194.14	Sugar Acids And Its Derivatives	"6556-12-3"	117100	111200	109200	51250	107200	84480	285100	464100	252600	413000	387800	536000	0.248196	-2.01045	1.21e-05	1	2.71508	down
Com_464_pos	Betaine	0.907	C5H11NO2	117.15	Organic Acid And Its Derivatives	"107-43-7"	1217000	3965000	951300	1307000	1835000	1050000	6085000	11350000	5391000	6263000	4009000	8203000	0.250001	-1.99999	0.000339522	1	1.52627	down
Com_461_pos	LysoPC 20:2	13.26	C28H54NO7P	547.36	Phospholipid		58290	91050	16230	46300	49160	33790	172400	247700	156100	233900	193200	165600	0.25222	-1.98725	0.000960714	1	1.73104	down
Com_282_neg	Lysopg 18:1	13.81	C24H47O9P	510.6	Phospholipid		5532	1503	11752	6296	9648	5670	22310	8764	18030	34040	29250	47707	0.252347	-1.98652	0.00412327	0.944444	1.17117	down
Com_265_neg	Sorbitol	0.91	C6H14O6	182.172	Sugar Alcohols	"50-70-4"	52390	80960	57820	45920	66910	64300	238400	228000	218500	212400	403900	151000	0.253615	-1.97929	1.63e-05	1	3.70308	down
Com_486_pos	N-Acetylglycine	0.9	C4H7NO3	117.103	Amino Acid And Its Derivatives	"543-24-8"	1055000	2840000	754800	1043000	1446000	1007000	4376000	9360000	4183000	4934000	3049000	6184000	0.253874	-1.97782	0.00020562	1	1.3655	down
Com_115_neg	cis-Aconitic acid	1.766	C6H6O6	174.11	Tca Cycle	"585-84-2"	8930	12580	8421	7872	8916	7775	45630	48990	26050	21520	43072	27230	0.256452	-1.96324	5.09e-05	1	1.13064	down
Com_110_neg	scyllo-Inositol	0.853	C6H12O6	180.16	Carbohydrates And Its Derivatives	"488-59-5"	481700	543900	378300	311600	448400	483700	1966000	1672000	1125000	1336000	2009000	1924000	0.263915	-1.92185	1.38e-06	1	3.35029	down
Com_206_neg	Inositol	0.85	C6H12O6	180.16	Phenols And Its Derivatives	"87-89-8"	421500	496800	426500	313600	441100	547300	1906000	1613000	1066000	1533000	1883000	1951000	0.265957	-1.91074	9.82e-07	1	2.24227	down
Com_108_neg	Allitol	0.91	C6H14O6	182.172	Sugar Alcohols	"488-44-8"	55210	78740	66130	58360	85580	91710	262200	262500	225300	244200	375500	179200	0.281316	-1.82974	2.52e-06	1	3.1314	down
Com_72_neg	L-Malate	1.089	C4H6O5	134.09	Tca Cycle	"97-67-6"	72320	153600	70900	48080	13160	53970	170300	349800	235100	216900	178500	291700	0.285676	-1.80755	0.00564622	1	1.14342	down
Com_294_pos	Lysopc 15:0	12.93	C23H48NO7P	481.317	Phospholipid		49590	31660	10510	6459	18290	10690	35790	81280	69350	97040	71560	66790	0.301555	-1.72951	0.00467626	0.972222	1.30427	down
Com_261_neg	Chenodeoxycholic acid	11.768	C24H40O4	392.57	Bile Acids	"474-25-9"	21090	27760	7821	23685	29420	4788	73930	84630	97700	25380	32970	47700	0.316204	-1.66107	0.0102535	0.944444	1.45532	down
Com_145_neg	Homoarginine	0.807	C7H16N4O2	188.23	Amino Acid And Its Derivatives	"156-86-5"	2604	4612	20976	17742	18897	17181	41903	39031	38038	41785	49091	45152	0.321616	-1.63659	0.0123774	1	2.30061	down
Com_423_pos	Ergothioneine	1.03	C9H15N3O2S	229.299	Organic Acid And Its Derivatives	"497-30-3"	183500	367800	355000	285400	238400	401100	549400	838600	919300	1268000	662900	1367000	0.326697	-1.61398	0.000192839	1	2.03263	down
Com_356_pos	beta-Alanine methyl ester	0.98	C4H9NO2	103.12	Amino Acid And Its Derivatives	"4138-35-6"	4082	21537	10583	16612	6872	4105	29788	53580	38040	24577	23410	25436	0.327417	-1.6108	0.00502878	1	2.21907	down
Com_96_neg	Dulcitol	0.897	C6H14O6	182.17	Carbohydrates And Its Derivatives	"608-66-2"	41300	44110	47710	50040	56730	61090	172400	150500	102600	142600	210500	132800	0.330239	-1.59842	1.06e-05	1	3.09838	down
Com_459_pos	Anserine	0.771	C10H16N4O3	240.26	Organic Acid And Its Derivatives	"584-85-0"	78300	102500	98320	78850	103000	111300	251200	251100	173000	239100	403200	315000	0.350527	-1.5124	7.09e-05	1	2.06015	down
Com_348_pos	S-Adenosyl-methionine	0.84	C22H30N6O8S2	570.639	Amino Acid And Its Derivatives	"17176-17-9"	4547	11500	6037	9653	5267	23082	27665	27143	28758	25261	25767	26418	0.373177	-1.42207	0.00550017	1	1.71978	down
Com_254_neg	Deoxyinosine	3.33	C10H12N4O4	252.23	Nucleotide And Its Derivates	"890-38-0"	3908	13300	3945	7502	7306	8945	17335	19550	18883	21853	14771	24372	0.384588	-1.37862	0.00214878	1	1.20814	down
Com_219_neg	5-Methyl-dl-tryptophan	4.26	C12H14N2O2	218.252	Amino Acid And Its Derivatives	"951-55-3"	14481	1508	1834	12574	12899	12462	22290	29160	19350	23060	28670	21450	0.387262	-1.36862	0.0317065	1	1.27944	down
Com_548_pos	O-Anisic Acid	2.81	C8H8O3	152.147	Benzoic Acid And Its Derivatives	"579-75-9"	13620	31540	14750	4792	11500	7279	25420	34240	22640	35680	42130	53620	0.390591	-1.35627	0.00758638	0.944444	1.83445	down
Com_211_neg	Linoleic acid	15.19	C18H32O2	280.4	Fatty Acyls	"60-33-3"	30930	39440	29380	25770	28900	30590	69280	87450	53500	90240	69100	96980	0.396549	-1.33443	2.09e-05	1	1.47783	down
Com_122_neg	Hydantoin-5-propionic acid	2.18	C6H8N2O4	172.14	Organoheterocyclic compounds	"5624-26-0"	44930	55960	71290	48570	21320	52280	126500	184700	91400	160300	63240	113800	0.397803	-1.32988	0.00252567	0.972222	2.29776	down
Com_284_neg	Hydroxypyruvic acid	2.17	C3H4O4	104.061	Organic Acid And Its Derivatives	"1113-60-6"	60570	58400	85820	70040	46230	66650	161000	236600	114900	243800	72470	134300	0.402577	-1.31266	0.0046747	0.972222	1.79487	down
Com_526_pos	dAMP	1.47	C10H14N5O6P	331.222	Nucleotide And Its Derivates	"653-63-4"	10420	9488	8871	10748	9991	12677	22250	29890	27910	20340	28910	22020	0.411016	-1.28273	1.97e-06	1	2.64557	down
Com_28_neg	4-Methylpentanoate	0.89	C6H12O2	116.158	Organic Acid And Its Derivatives	"646-07-1"	8928	20410	11010	6300	5509	8957	20293	25557	16377	15610	26922	39395	0.423949	-1.23804	0.00390029	0.916667	1.04582	down
Com_189_neg	Linolelaidic Acid (C18:2N6T)	15.16	C18H32O2	280.445	Fatty Acyls	"506-21-8"	38890	43150	27510	28690	31880	32690	68720	91480	59260	95080	64500	95420	0.427454	-1.22616	2.77e-05	1	1.4084	down
Com_217_neg	8-Hydroxy-2-Deoxyguanosine	1.53	C10H13N5O5	283.241	Nucleotide And Its Derivates	"88847-89-6"	4333	9928	3205	7363	2221	5341	8079	21270	7491	9426	15680	12520	0.434977	-1.20099	0.011001	0.916667	1.33928	down
Com_369_pos	5-Methylcytosine	0.991	C5H7N3O	125.13	Nucleotide And Its Derivates	"554-01-8"	51800	39120	28400	38340	25430	41280	24960	22220	28950	29210	17080	26060	1.51111	0.595611	0.0145563	0.861111	1.05666	up
Com_264_neg	Myristic acid	1.03	C14H28O2	228.371	Fatty Acyls	"544-63-8"	698200	1002000	664500	492900	663700	562200	405500	399800	496900	447800	400300	437300	1.5781	0.658192	0.00535629	0.972222	1.52335	up
Com_340_pos	3-Hydroxy-3-Methylpentane-1,5-Dioic Acid	0.87	C6H10O5	162.14	Fatty Acyls	"503-49-1"	195900	386400	287400	347300	406700	242100	240300	196600	88340	224900	225400	192500	1.59738	0.675705	0.031683	0.888889	1.05041	up
Com_619_pos	3-Guanidinopropanoate	0.9	C4H9N3O2	131.133	Organic nitrogen compounds	"353-09-3"	42045	32760	40270	33663	95070	40581	26552	31031	22590	28072	28807	34846	1.65441	0.726313	0.0409777	0.944444	1.06492	up
Com_251_neg	4-Amino-5-imidazolecarboxamide	0.915	C4H6N4O	126.12	Organoheterocyclic compounds	"360-97-4"	15321	26004	18941	13754	10817	17401	8980	9485	9934	9993	7876	15236	1.6623	0.733179	0.00978559	0.944444	1.21446	up
Com_365_pos	11-Ketoetiocholanolone	15.04	C19H28O3	304.424	Hormones	"739-27-5"	65910	99690	72420	44860	56610	60590	20440	41820	36590	51190	27960	60700	1.67608	0.74509	0.0212642	0.888889	1.9983	up
Com_525_pos	2-Deoxy-D-galactose	0.69	C6H12O5	164.156	Carbohydrates And Its Derivatives	"1949-89-9"	83940	165700	103300	113400	87780	102500	66070	49100	64990	47050	80240	75280	1.71562	0.778732	0.00263174	1	1.22163	up
Com_105_neg	Trehalose 6-phosphate	0.96	C12H23O14P	422.276	Carbohydrates And Its Derivatives	"4484-88-2"	21080	35050	40440	19870	37670	28360	17140	11200	14910	22260	21630	17570	1.74262	0.80126	0.00742598	0.888889	1.92352	up
Com_29_neg	beta-Hydroxyisobutyrate	2.4	C4H8O3	104.104	Organic Acid And Its Derivatives	"2068-83-9"	59800	77880	37190	53960	35050	32380	23860	28600	25650	34260	23690	33880	1.74332	0.801838	0.0134624	0.944444	1.66312	up
Com_138_neg	Ribulose-5-phosphate	0.93	C5H11O8P	230.02	Carbohydrates And Its Derivatives		27820	55850	40260	35830	81090	32570	28290	20870	21710	21250	19150	36990	1.84419	0.882989	0.0160071	0.888889	1.65794	up
Com_167_neg	(R)-3-Hydroxyisobutyric acid	2.37	C4H8O3	104.104	Organic Acid And Its Derivatives	"1910-47-0"	50450	62280	28850	41380	27650	25530	18570	21160	17820	26590	18170	25700	1.8447	0.883386	0.0102694	0.944444	1.85134	up
Com_36_neg	orotidine-5-phosphate	2.75			Nucleotide And Its Derivates		11680	21840	14410	11330	12990	12770	7196	9609	6055	10410	5892	6904	1.84561	0.8841	0.00128121	1	1.07609	up
Com_479_pos	1-Methylnicotinamide	2.68	C7H9N2O+	137.159	Pyridine And Its Derivatives	"3106-60-3"	141200	222500	208200	148200	221600	221000	101700	143900	85410	123700	48800	113300	1.88502	0.914581	0.00583947	0.972222	1.09558	up
Com_384_pos	16alpha-Hydroxytestosterone	15.01	C19H28O3	304.424	Hormones	"63-01-4"	39290	61960	37220	30270	36560	45660	8588	23490	18250	33490	22640	26180	1.89207	0.919963	0.013777	0.972222	2.43921	up
Com_584_pos	4-Aminobenzoate	2.74	C7H7NO2	137.136	Benzoic Acid And Its Derivatives	"150-13-0"	101300	163200	130800	125300	141100	152900	57220	109200	56610	88150	44810	68530	1.91887	0.940259	0.00211986	0.972222	1.19708	up
Com_222_neg	D-Fructose 6-phosphate	0.87	C6H13O9P	260.03	Carbohydrates And Its Derivatives	"643-13-0"	2422000	2763000	1768000	1591000	1832000	2113000	1015000	924300	841100	1146000	990200	1584000	1.92121	0.942013	0.000359485	1	1.96836	up
Com_85_neg	Dihydroxyacetone phosphate	0.9	C3H7O6P	170.058	Carbohydrates And Its Derivatives	"57-04-5"	26820	22220	23900	18620	42650	19620	10930	12440	13130	12480	11560	19390	1.92456	0.944528	0.00218573	0.972222	1.23426	up
Com_614_pos	Hypoxanthine-9-beta-D-Arabinofuranoside	2.58	C10H12N4O5	268.226	Nucleotide And Its Derivates	"7013-16-3"	399800	660200	543900	444600	588500	548900	229500	348800	235700	348700	176700	297400	1.94642	0.960823	0.000670701	1	1.01423	up
Com_447_pos	Allopurinol	2.69	C5H4N4O	136.111	Nucleotide And Its Derivates	"315-30-0"	375600	611900	515700	391300	581300	574100	205000	378100	198600	324800	174800	283600	1.94894	0.962691	0.00153072	0.972222	1.1034	up
Com_149_neg	Sulfoacetic acid	0.95	C2H4O5S	140.115	Organic Acid And Its Derivatives	"123-43-3"	425600	595300	327800	195700	263400	281400	133200	143700	147000	202300	186900	242600	1.97897	0.984751	0.0084159	0.944444	1.32646	up
Com_312_pos	Glu-Glu	1	C10H16N2O7	276.243	Amino Acid And Its Derivatives	"3929-61-1"	207200	206900	145200	203700	237600	172400	75690	71920	91310	109500	90850	120600	2.09513	1.06704	4.85e-05	1	1.39327	up
Com_40_neg	Nelarabine	4.11	C11H15N5O5	297.267	Others	"121032-29-9"	64200	92430	90160	42060	37950	56280	23810	27170	19710	25820	14330	70540	2.11203	1.07863	0.0126877	0.888889	1.10614	up
Com_247_neg	D-Arabinose 5-phosphate	0.9	C5H11O8P	230.11	Carbohydrates And Its Derivatives	"13137-52-5"	219800	303900	232700	195000	227400	219100	107600	90250	114600	97080	100100	138000	2.15849	1.11002	4.36e-06	1	3.12988	up
Com_182_neg	L-Arabinitol	0.925	C5H12O5	152.15	Sugar Alcohols	"7643-75-6"	12470	8460	9732	15500	18960	9038	5764	2809	5277	5418	11420	3576	2.16437	1.11395	0.00690349	0.916667	1.96748	up
Com_453_pos	Hypoxanthine	1.509	C5H4N4O	136.11	Nucleotide And Its Derivates	"68-94-0"	190100	459900	283000	267200	294100	415100	232400	172400	126200	117400	107600	91540	2.25287	1.17177	0.00156822	0.972222	1.1294	up
Com_478_pos	1-Methylguanosine	4.04	C11H15N5O5	297.267	Nucleotide And Its Derivates	"2140-65-0"	75210	133500	115300	53990	60440	82640	22790	49220	24840	34130	23430	71810	2.30342	1.20378	0.00486462	0.944444	2.7996	up
Com_564_pos	L-arginino-succinate	0.84			Amino Acid And Its Derivatives		80790	92760	84810	57920	88400	94090	28100	46000	30800	51850	25220	33050	2.31964	1.2139	0.000186364	1	2.22348	up
Com_578_pos	N7-Methylguanosine	4.15	C11H17N5O5	298.28	Nucleotide And Its Derivates	"20244-86-4"	94240	141900	144100	77200	77490	108800	34310	47100	30710	42600	23890	88620	2.4089	1.26837	0.00228035	0.944444	1.78043	up
Com_288_neg	Glycerol-3-phosphate	0.9	C3H9O6P	172.074	Fatty Acyls	"57-03-4"	663500	1106000	766700	468000	699800	896500	280500	285300	304200	316300	324400	398500	2.40965	1.26882	0.000348309	1	2.34028	up
Com_473_pos	1-Methylguanine	4.03	C6H7N5O	165.153	Nucleotide And Its Derivates	"938-85-2"	22480	34300	27010	19390	21810	28380	6532	10260	6989	10470	5636	22530	2.45718	1.29701	0.00316974	0.916667	2.86531	up
Com_291_neg	3-Indoleacrylate	5.36	C11H9NO2	187.195	Indole And Its Derivatives	"1204-06-4"	2385	4851	3979	2858	3575	7744	4307	1640	1224	1303	954	883	2.46261	1.30019	0.00754189	0.888889	1.21185	up
Com_59_neg	D-Mannose 6-phosphate	0.87	C6H13O9P	260.14	Carbohydrates And Its Derivatives	"3672-15-9"	6294000	5437000	3710000	3143000	3957000	5045000	1555000	1558000	1585000	2040000	1324000	3084000	2.47497	1.30741	0.000236378	1	1.80015	up
Com_602_pos	Creatine	0.94	C4H9N3O2	131.133	Organic Acid And Its Derivatives	"57-00-1"	4977000	9107000	5541000	3667000	5070000	5924000	1841000	2822000	2370000	3072000	1243000	2327000	2.5072	1.32608	0.000478477	1	1.39422	up
Com_557_pos	11-cis-Retinol	12.17	C20H30O	286.5	Prenol lipids	"22737-96-8"	13024	10683	9629	9688	11503	10108	1710	2045	8671	3012	1655	8518	2.52372	1.33555	0.012976	1	1.48003	up
Com_153_neg	Ribose 1-phosphate	0.9	C5H11O8P	230.11	Carbohydrates And Its Derivatives	"14075-00-4"	188600	286500	231300	174500	241900	192300	79000	70670	88380	96580	73340	110700	2.53552	1.34228	4.6e-06	1	3.45478	up
Com_450_pos	2-Methylsuccinic Acid	0.94	C5H8O4	132.115	Organic Acid And Its Derivatives	"498-21-5"	198800	385600	214200	146400	212000	229400	67950	122400	94090	104500	48110	106000	2.55299	1.35219	0.000640877	1	1.46855	up
Com_218_neg	8,15-Dihete	7.14	C20H32O4	336.466	Eicosanoid	"80234-65-7"	11520	22350	3801	7030	12530	10310	993	2605	1966	9725	8455	2494	2.57417	1.36411	0.0299067	0.888889	1.19451	up
Com_285_neg	alpha-D-Galactose 1-phosphate	0.87	C6H13O9P	260.136	Sugar Acids And Its Derivatives	"2255-14-3"	3573000	3220000	2103000	1925000	2215000	2889000	874500	858700	822100	1192000	693200	1647000	2.61602	1.38737	0.000164831	1	2.3479	up
Com_89_neg	D-Xylulose 5-phosphate	0.9	C5H11O8P	230.11	Carbohydrates And Its Derivatives	"4212-65-1"	242700	259600	192300	194400	255700	240000	85400	66600	86110	88050	73210	125500	2.63818	1.39954	9.61e-06	1	3.56917	up
Com_161_neg	D-Erythrose 4-phosphate	0.95	C4H9O7P	200.084	Carbohydrates And Its Derivatives	"585-18-2"	266400	420300	192900	138300	203700	197000	72080	83460	63130	89920	92270	130900	2.66774	1.41562	0.000688164	1	2.39314	up
Com_342_pos	5-Hydroxylysine	0.72	C6H15ClN2O3	198.65	Amino Acid And Its Derivatives	"13204-98-3"	16105	16423	9847	16509	9897	3204	3529	3487	3022	3490	3194	10180	2.67582	1.41998	0.0143659	0.833333	1.25783	up
Com_8_neg	D-Glucose 6-phosphate	0.92	C6H13O9P	260.136	Carbohydrates And Its Derivatives	"56-73-5"	6943000	6365000	4284000	3864000	4500000	5441000	1752000	1584000	1634000	2226000	1354000	3116000	2.69133	1.42832	8.81e-05	1	1.95208	up
Com_34_neg	D-Ribose	0.92	C5H10O5	150.13	Carbohydrates And Its Derivatives	"50-69-1"	35240	24020	31040	23790	34350	39900	5148	7778	12376	23350	11313	9614	2.70685	1.43662	0.00206715	1	2.12737	up
Com_536_pos	L-Saccharopine	1.03	C11H20N2O6	276.286	Amino Acid And Its Derivatives	"997-68-2"	26938	27118	31078	34351	29522	37377	2704	3843	10204	6249	13502	31274	2.75	1.45943	0.0138109	0.888889	1.33292	up
Com_493_pos	Pyridoxine O-Glucoside	0.99	C14H21NO8	331.127	Pyridine And Its Derivatives		405400	194500	91520	129800	135900	116400	40460	58740	53040	66040	81240	83110	2.80563	1.48833	0.00557477	1	1.47016	up
Com_315_pos	N-Acetylneuraminic acid	0.988	C11H19NO9	309.27	Amino Acid And Its Derivatives	"131-48-6"	121800	58250	24950	31440	33380	24050	9706	13210	17040	13350	27280	23770	2.81603	1.49366	0.0154887	0.944444	1.42772	up
Com_9_neg	5'-Adenylic acid	1.036	C10H14N5O7P	347.221	Nucleotide And Its Derivates	"61-19-8"	14290	59440	19360	27600	11660	42730	11960	8834	9437	9990	9592	10500	2.90286	1.53747	0.0168416	0.972222	1.46396	up
Com_135_neg	6-keto PGE1	0.9	C20H32O6	368.5	Eicosanoid	"67786-53-2"	232300	105900	257200	230600	241200	130200	64980	61200	79770	70270	54620	76990	2.93603	1.55387	0.000591103	1	1.83596	up
Com_553_pos	(+,-)-Octopamine HCl	1.034	C8H12ClNO2	189.64	Polyamine	"770-05-8"	3767000	4939000	4452000	2998000	4390000	5006000	1388000	1289000	1387000	1859000	810800	1348000	3.16167	1.66069	1.14e-05	1	1.20633	up
Com_612_pos	5'-Deoxy-5'-(methylthio)adenosine	4.91	C11H15N5O3S	297.333	Nucleotide And Its Derivates	"2457-80-9"	291700	366500	223200	232100	288200	320000	89170	97600	73760	88590	68350	82710	3.44216	1.78331	4.02e-07	1	2.51592	up
Com_331_pos	S-Methyl-5'-thioadenosine	4.94	C11H15N5O3S	297.333	Nucleotide And Its Derivates		426500	505600	304100	318100	379600	420800	117700	123800	98100	128300	95690	118300	3.4532	1.78793	5.82e-07	1	2.5457	up
Com_510_pos	Creatinine	0.898	C4H7N3O	113.12	Organic Acid And Its Derivatives	"60-27-5"	88230	168700	118300	79500	102700	122400	11810	16380	18760	37529	15660	49208	4.55202	2.18651	0.000316848	1	1.51218	up
Com_374_pos	Guanosine monophosphate	1.01	C10H14N5O8P	363.058	Nucleotide And Its Derivates		923300	1090000	530400	452400	392800	1121000	143100	116600	126200	153300	92080	173700	5.6025	2.48607	9.23e-05	1	1.50327	up
Com_601_pos	beta-Nicotinamide mononucleotide	0.993	C11H15N2O8P	334.219	Nucleotide And Its Derivates	"1094-61-7"	91610	328200	200700	189500	392700	247300	22410	24070	45240	40920	26630	49320	6.95148	2.79732	4.19e-05	1	2.16098	up
Com_403_pos	Dodecanoylcarnitine	10	C19H37NO4	343.501	Carnitine	"25518-54-1"	1011	18878	15993	23658	15730	12364	1180	2791	3205	1812	1349	1783	7.23053	2.8541	0.0138258	0.833333	1.12912	up
Com_10_neg	UMP	1.037	C9H13N2O9P	324.181	Nucleotide And Its Derivates	"58-97-9"	7090000	8099000	3395000	3977000	4184000	6923000	647200	560400	477100	665700	729100	771500	8.74266	3.12807	3.23e-06	1	1.74774	up
Com_466_pos	Trimethylamine N-oxide	0.872	C3H9NO	75.11	Polyamine	"1184-78-7"	199300	440600	67150	83530	131500	329200	11480	9701	6555	91333	3504	7422	9.6256	3.26688	0.000852402	0.944444	2.09835	up

## Sheet: DW vs QW
Compound_ID	Name	RT [min]	Formula	Molecular Weight	Class(English)	CAS	all_D_1	all_D_2	all_D_3	all_D_4	all_D_5	all_D_6	all_Q_1	all_Q_2	all_Q_3	all_Q_4	all_Q_5	all_Q_6	FC	log2FC	Pvalue	ROC	VIP	Up.Down
Com_157_neg	D-Galactonic acid	0.92	C6H12O7	196.155	Organic Acid And Its Derivatives	"13382-27-9"	73510	75360	47680	31010	37630	69740	2930000	3424000	5461000	3661000	2819000	4263000	0.0148475	-6.07364	5.29156e-09	1	3.6044	down
Com_158_neg	D-Gluconic acid	0.91	C6H12O7	196.155	Sugar Acids And Its Derivatives	"526-95-4"	158900	143600	106000	88530	105600	161100	6243000	6889000	10910000	6906000	5571000	8306000	0.017038	-5.8751	6.13621e-11	1	3.59009	down
Com_296_pos	Lysopc 18:2	12.16	C26H50NO7P	519.65	Phospholipid		37390	30540	26590	18010	18490	15560	1154000	1070000	1282000	1461000	601400	1536000	0.0206323	-5.59895	2.55485e-09	1	1.92227	down
Com_471_pos	UDP-N-acetylglucosamine	0.99	C17H27N3O17P2	607.354	Nucleotide And Its Derivates	"528-04-1"	7157	10600	6621	20160	4181	13400	78040	163900	304300	27928	225900	775000	0.0394389	-4.66424	0.000767626	1	2.57244	down
Com_349_pos	Vitamin B2	5.94	C17H20N4O6	376.364	Vitamins	"83-88-5"	152300	235900	176100	184800	150300	162400	2497000	3797000	2542000	4060000	2389000	4101000	0.0547715	-4.19043	6.7621e-09	1	2.57935	down
Com_254_neg	Deoxyinosine	3.33	C10H12N4O4	252.23	Nucleotide And Its Derivates	"890-38-0"	3908	13300	3945	7502	7306	8945	137400	105500	181100	122700	66090	87760	0.0641011	-3.96351	9.15413e-07	1	2.758	down
Com_211_neg	Linoleic acid	15.19	C18H32O2	280.4	Fatty Acyls	"60-33-3"	30930	39440	29380	25770	28900	30590	353800	410600	583700	534000	380600	494500	0.0671007	-3.89753	6.69104e-10	1	3.69536	down
Com_189_neg	Linolelaidic Acid (C18:2N6T)	15.16	C18H32O2	280.445	Fatty Acyls	"506-21-8"	38890	43150	27510	28690	31880	32690	349500	429200	610600	513000	358800	507500	0.0732536	-3.77096	1.31289e-09	1	3.68078	down
Com_151_neg	UDP-N-Acetyl-Alpha-D-Mannosamine	0.96	C17H27N3O17P2	607.354	Nucleotide And Its Derivates	"26575-17-7"	149200	309300	196400	184500	128600	201300	1095000	1602000	3131000	2511000	2564000	2778000	0.0854689	-3.54846	6.22954e-07	1	1.18163	down
Com_69_neg	Uridine 5'-Diphospho-N-Acetylgalactosamine	1	C17H27N3O17P2	607.354	Nucleotide And Its Derivates	"7277-98-7"	24080	44620	23610	32530	18690	31030	144000	227000	468800	376600	410800	362300	0.0877406	-3.51061	2.07592e-06	1	1.44703	down
Com_232_neg	GDP	1.07	C10H15N5O11P2	443.201	Nucleotide And Its Derivates	"146-91-8"	13130	10610	17320	2614	6653	10770	38920	35070	163400	56300	73330	203500	0.10709	-3.2231	0.000350553	1	2.66351	down
Com_176_neg	L-Glutamic acid monosodium salt	0.86	C5H8NNaO4	169.11	Amino Acid And Its Derivatives	"142-47-2"	701000	845200	1538000	426700	533000	756900	5237000	5828000	6921000	7321000	4658000	9805000	0.120714	-3.05033	5.32518e-06	1	1.11731	down
Com_270_neg	4-Hydroxyisoleucine	1.038	C6H13NO3	147.172	Amino Acid And Its Derivatives	"781658-23-9"	670900	761900	1461000	437400	453200	685900	4691000	5503000	6254000	6741000	4483000	9111000	0.121532	-3.0406	5.40192e-06	1	1.10718	down
Com_74_neg	L-Gulono-1,4-lactone	0.948	C6H10O6	178.14	Sugar Acids And Its Derivatives	"1128-23-0"	6166	5620	4019	4572	4502	4803	44100	30430	42850	42880	46310	34070	0.123346	-3.01922	7.87085e-10	1	3.30304	down
Com_72_neg	L-Malate	1.089	C4H6O5	134.09	Tca Cycle	"97-67-6"	72320	153600	70900	48080	13160	53970	515000	426300	701900	985400	303600	239600	0.129904	-2.94448	0.000459402	1	1.45111	down
Com_453_pos	Hypoxanthine	1.509	C5H4N4O	136.11	Nucleotide And Its Derivates	"68-94-0"	190100	459900	283000	267200	294100	415100	1993000	2211000	2281000	3269000	1346000	2141000	0.144204	-2.79382	6.64225e-07	1	2.26555	down
Com_181_neg	Fumaric acid	1.82	C4H4O4	116.07	Tca Cycle	"110-17-8"	29330	41420	34860	20590	21530	33950	204800	207000	276900	377700	115400	66570	0.145534	-2.78057	0.000355858	1	2.00494	down
Com_272_neg	O-Aceyl-L-Serine	1.056	C5H9NO4	147.129	Amino Acid And Its Derivatives	"5147-00-2"	4878	5983	14880	8240	4154	8023	36330	48610	46550	53610	35930	73850	0.156531	-2.67548	1.93402e-05	1	1.02792	down
Com_45_neg	Anthranilic acid	1.44	C7H7NO2	137.14	Benzoic Acid And Its Derivatives	"118-92-3"	5944	18330	10320	16840	8531	11400	76660	70550	69060	100400	45270	71450	0.164667	-2.60238	1.31722e-05	1	2.6007	down
Com_576_pos	Oxypurinol	1.68	C5H4N4O2	152.11	Nucleotide And Its Derivates	"2465-59-0"	105900	189600	91840	114000	95670	115700	612000	552800	881500	1136000	430900	654500	0.167001	-2.58207	2.6848e-06	1	2.95664	down
Com_423_pos	Ergothioneine	1.03	C9H15N3O2S	229.299	Organic Acid And Its Derivatives	"497-30-3"	183500	367800	355000	285400	238400	401100	1304000	1522000	2047000	1758000	1813000	2274000	0.170853	-2.54917	9.28006e-07	1	2.79538	down
Com_461_pos	LysoPC 20:2	13.26	C28H54NO7P	547.36	Phospholipid		58290	91050	16230	46300	49160	33790	208100	176300	366100	404200	161400	333600	0.178711	-2.4843	0.000170217	1	1.75799	down
Com_215_neg	Cis-4,7,10,13,16,19-Docosahexaenoic Acid(C22:6N3)	14.89	C22H32O2	328.5	Fatty Acyls	"6217-54-5"	4979	6668	3065	3515	4290	2857	13330	20020	34000	27710	17270	27440	0.181541	-2.46163	5.35839e-06	1	2.89725	down
Com_55_neg	ADP-ribose	1.05	C15H23N5O14P2	591.315	Nucleotide And Its Derivates	"20762-30-5"	4915	6283	2200	5609	2933	4521	10590	14990	54340	13050	17690	29780	0.188415	-2.40801	0.000591018	1	2.20227	down
Com_387_pos	1,4-Dihydro-1-Methyl-4-Oxo-3-Pyridinecarboxamide	1.69	C7H8N2O2	152.151	Pyridine And Its Derivatives	"769-49-3"	220500	441200	230000	192800	217900	406100	1455000	1163000	1791000	2063000	1083000	1499000	0.188701	-2.40583	5.44337e-06	1	2.9358	down
Com_532_pos	L-Cysteine-glutathione gisulfide	0.96	C13H22N4O8S2	426.466	Amino Acid And Its Derivatives	"13081-14-6"	8445	10250	8805	3093	2290	6109	16590	31150	32550	41210	12560	69540	0.191513	-2.38449	0.000999098	1	1.71246	down
Com_252_neg	Xanthine	1.714	C5H4N4O2	152.11	Nucleotide And Its Derivates	"69-89-6"	141900	277200	173000	110400	152400	204500	1055000	805900	851700	1121000	667800	979100	0.193304	-2.37106	3.25079e-06	1	3.18054	down
Com_603_pos	Choline Glycerophosphate	0.89	C8H20NO6P	257.22	Cholines	"28319-77-9"	272900	318200	174700	198300	222500	250100	777600	902700	1182000	1322000	1110000	1007000	0.228001	-2.13289	2.31124e-07	1	1.28191	down
Com_381_pos	Cytidine	1.029	C9H13N3O5	243.22	Nucleotide And Its Derivates	"65-46-3"	114100	186400	57340	163800	103000	112800	401600	452000	494700	425000	614400	528500	0.252877	-1.98349	0.000155387	1	1.50013	down
Com_610_pos	Tetraethylammonium fluoride dihydrate	1.04	C8H20FN	149.25	Nucleotide And Its Derivates	"63123-01-3"	20480	63310	19420	24920	42900	32720	69780	129400	144400	156800	143600	126900	0.264308	-1.91971	0.000190846	1	2.33564	down
Com_12_neg	Deoxyguanosine	3.181	C10H13N5O4	267.241	Nucleotide And Its Derivates	"961-07-9"	6940	7064	6484	5211	4022	1273	25800	20620	25920	26830	9658	5497	0.271104	-1.88308	0.00681888	0.916667	1.81607	down
Com_523_pos	Cytarabine	1	C9H13N3O5	243.22	Nucleotide And Its Derivates	"147-94-4"	124500	206800	117300	116400	91930	159300	324800	486100	516000	412300	708600	501300	0.276773	-1.85323	9.47309e-06	1	1.24302	down
Com_121_neg	Succinic anhydride	1.02	C4H4O3	100.07	Organic Acid And Its Derivatives	"108-30-5"	344100	447900	255700	213900	272000	216300	544400	1244000	1143000	808200	1149000	1133000	0.290604	-1.78287	3.71678e-05	1	1.52616	down
Com_420_pos	D-Myo-inositol 4-monophosohate	0.92	C6H13O9P	260.136	Alcohols and polyols	"46495-39-0"	95469	116247	95444	35910	76930	106900	276057	324388	270217	430425	175361	299349	0.296712	-1.75287	0.000260583	1	1.08834	down
Com_99_neg	Tiglic acid	1.07	C5H8O2	100.116	Fatty Acyls	"80-59-1"	405500	450600	292800	242000	290400	227400	605000	1076000	1199000	843800	1240000	1362000	0.301733	-1.72866	3.23501e-05	1	1.49757	down
Com_41_neg	N-Oleoyl Glycine	14.62	C20H37NO3	339.513	Organic Acid And Its Derivatives	"2601-90-3"	4661	6478	4791	3215	3885	3625	10950	11160	15920	15170	13690	14040	0.329359	-1.60227	9.63788e-06	1	2.22416	down
Com_550_pos	Biotin	6.003	C10H16N2O3S	244.31	Vitamins	"58-85-5"	72722	88690	54881	75344	76487	64857	145510	170147	228276	171088	207282	330907	0.345498	-1.53325	6.88052e-05	1	1.29834	down
Com_213_neg	5-Hydroxyhexanoic Acid	6.36	C6H12O3	132.16	Fatty Acyls	"185956-02-9"	5184	10000	3753	5795	3332	3715	7539	13330	24560	19960	8535	13710	0.362633	-1.46342	0.00262214	0.944444	2.07037	down
Com_555_pos	Digitoxigenine	6.12	C23H34O4	374.5	Steroids and steroid derivatives	"143-62-4"	2466	5281	30550	10100	22785	36788	27490	42020	33170	55230	48840	82460	0.373327	-1.42149	0.0293939	0.916667	2.03964	down
Com_281_neg	Methyl alpha-D-glucopyranoside	1.02	C7H14O6	194.182	Carbohydrates And Its Derivatives	"97-30-3"	22030	29050	19290	10190	19940	19220	31840	43570	53430	45460	62300	71610	0.388436	-1.36425	0.000428263	1	1.57668	down
Com_84_neg	D-Lactic acid	1.44	C3H6O3	90.08	Organic Acid And Its Derivatives	"10326-41-7"	84840	111300	51660	64400	85650	106100	197800	216800	261800	238100	138600	243900	0.388551	-1.36383	0.000115823	1	2.79674	down
Com_186_neg	Lactic acid	1.44	C3H6O3	90.078	Organic Acid And Its Derivatives	"50-21-5"	2600000	3511000	1791000	1904000	2505000	2574000	5497000	6378000	7614000	6784000	4522000	7472000	0.388977	-1.36224	2.80382e-05	1	2.87322	down
Com_51_neg	6-Phospho-D-glucono-1,5-lactone	0.97	C6H11O9P	258.12	Sugar Acids And Its Derivatives	"2641-81-8"	3147	3786	3027	4994	4411	3277	5405	14760	6451	16970	4460	10070	0.3896	-1.35993	0.0117829	0.972222	1.95347	down
Com_71_neg	L-Lactic acid	1.487	C3H6O3	90.08	Organic Acid And Its Derivatives	"79-33-4"	62380	105000	50150	52450	69630	58430	132500	187100	217000	177400	108700	198500	0.389777	-1.35928	0.000109081	1	2.58601	down
Com_70_neg	D-Glucuronic acid	0.894	C6H10O7	194.14	Sugar Acids And Its Derivatives	"6556-12-3"	117100	111200	109200	51250	107200	84480	165800	211100	202100	267600	294200	323600	0.39636	-1.33512	0.000246973	1	1.54011	down
Com_162_neg	D-Fructose 1,6-bisphosphate	0.86	C6H14O12P2	340.116	Sugar Acids And Its Derivatives	"488-69-7"	5453	9850	4909	4278	6974	3026	11940	27670	6394	20380	12718	6737	0.401799	-1.31546	0.0179027	0.888889	1.14584	down
Com_280_neg	Methyl beta-D-galactopyranoside	1.03	C7H14O6	194.182	Carbohydrates And Its Derivatives	"1824-94-8"	23350	30950	19890	14700	22360	22240	44500	40090	61270	44440	60110	75280	0.409868	-1.28677	8.45567e-05	1	1.56537	down
Com_155_neg	Sedoheptulose 1,7-bisphosphate	0.88	C7H16O13P2	370.142	Organic Acid And Its Derivatives	"815-91-8"	2026	2930	1584	4685	2122	4960	3175	8827	9779	7771	6660	8370	0.410637	-1.28407	0.00468766	0.944444	1.09825	down
Com_274_neg	(S)-Leucic acid	6.404	C6H12O3	132.16	Organic Acid And Its Derivatives	"13748-90-8"	5441	6638	4096	6911	7217	2776	9802	16240	16530	10320	5794	15080	0.448432	-1.15704	0.00574254	0.916667	1.64176	down
Com_166_neg	N-Acetyl-L-methionine	5.315	C7H13NO3S	191.25	Amino Acid And Its Derivatives	"65-82-7"	1850	2239	1908	2695	2340	5208	4159	4910	7057	4349	4847	8852	0.475215	-1.07335	0.00322688	0.888889	2.26744	down
Com_312_pos	Glu-Glu	1	C10H16N2O7	276.243	Amino Acid And Its Derivatives	"3929-61-1"	207200	206900	145200	203700	237600	172400	270100	285700	382700	386800	362500	728300	0.485493	-1.04248	0.00363443	1	1.07836	down
Com_542_pos	Stachydrine	0.97	C7H13NO2	143.18	Amino Acid And Its Derivatives	"471-87-4"	104200	206100	182400	109200	113700	269100	238900	425900	385500	324100	263400	348500	0.495746	-1.01233	0.0039359	0.944444	1.87338	down
Com_548_pos	O-Anisic Acid	2.81	C8H8O3	152.147	Benzoic Acid And Its Derivatives	"579-75-9"	13620	31540	14750	4792	11500	7279	21070	24510	43580	13900	32730	32190	0.49697	-1.00877	0.029828	0.888889	1.17293	down
Com_575_pos	Pyrrole-2-carboxylate	1.01	C5H5NO2	111.1	Organoheterocyclic compounds	"634-97-9"	28610	47190	57230	54520	36450	35490	68190	74600	69320	84560	105500	117400	0.499432	-1.00164	0.000743925	1	1.8264	down
Com_473_pos	1-Methylguanine	4.03	C6H7N5O	165.153	Nucleotide And Its Derivates	"938-85-2"	22480	34300	27010	19390	21810	28380	13450	13100	24060	15880	15890	19400	1.50688	0.591562	0.00855122	0.888889	1.01428	up
Com_365_pos	11-Ketoetiocholanolone	15.04	C19H28O3	304.424	Hormones	"739-27-5"	65910	99690	72420	44860	56610	60590	26550	38590	34390	63060	36590	63820	1.52122	0.605226	0.0358365	0.833333	1.36928	up
Com_27_neg	4-Hydroxy-2-oxoglutaric acid	0.74	C5H6O6	162.098	Organic Acid And Its Derivatives	"1187-99-1"	2107000	3312000	2428000	2061000	1717000	1713000	1285000	1445000	1738000	1463000	1372000	1377000	1.53664	0.619775	0.00805417	0.944444	2.58498	up
Com_546_pos	N', N''-Feruloyl,Caffeoylspermidine	0.85			Phenolamides		25530	25838	14871	19343	19025	22912	11999	12978	12918	17340	12976	13272	1.56498	0.646141	0.00236264	0.972222	1.15179	up
Com_410_pos	D-Galactosamine	0.71	C6H14ClNO5	215.632	Carbohydrates And Its Derivatives	"1772-03-8"	133600	218800	118200	133600	136000	115000	90820	103300	91390	100800	94490	61800	1.57612	0.656373	0.00494617	1	1.36367	up
Com_220_neg	5-Hydroxyindole-2-carboxylic acid	0.71	C9H7NO3	177.157	Indole And Its Derivatives	"21598-06-1"	933900	1753000	1102000	927800	776700	806900	561700	677000	779900	654200	683400	606000	1.5901	0.669119	0.015108	0.972222	1.33841	up
Com_249_neg	L-Adrenaline	1.034	C9H13NO3	183.204	Hormones	"51-43-4"	258500	322700	554800	610400	291600	593700	213900	220600	295637	324063	283400	304900	1.60225	0.680102	0.0481393	0.777778	1.17801	up
Com_239_neg	geranyl pp	0.83	C10H20O7P2	314.209	Prenol lipids		19013	37725	24485	19464	15666	16852	11797	12802	13666	14656	15124	12986	1.64388	0.717102	0.0167057	1	1.41899	up
Com_44_neg	Butylmalonic acid	0.7	C7H12O4	160.168	Organic Acid And Its Derivatives	"534-59-8"	10870000	18560000	12660000	11400000	8429000	9032000	6071000	6949000	8846000	7672000	6492000	6678000	1.6613	0.732317	0.00666139	0.972222	2.34786	up
Com_256_neg	Glutaric Acid	0.7	C5H8O4	132.115	Organic Acid And Its Derivatives	"110-94-1"	2173000	3863000	2672000	2375000	1761000	1896000	1239000	1477000	1693000	1412000	1456000	1433000	1.69231	0.758992	0.00622689	1	2.56382	up
Com_375_pos	Diethylglutarate	0.67	C9H16O4	188.105	Organic Acid And Its Derivatives	"818-38-2"	7539000	19060000	10450000	10570000	7352000	6567000	4591000	4912000	8226000	6582000	5839000	5491000	1.72661	0.78794	0.0264774	0.888889	1.02529	up
Com_101_neg	Oxaloacetate	0.71	C4H4O5	132.072	Organic Acid And Its Derivatives	"328-42-7"	2951000	5243000	3411000	3134000	2368000	2518000	1575000	1985000	2195000	1913000	1873000	1721000	1.74259	0.80123	0.00458567	1	2.41977	up
Com_384_pos	16alpha-Hydroxytestosterone	15.01	C19H28O3	304.424	Hormones	"63-01-4"	39290	61960	37220	30270	36560	45660	14150	23170	16240	29650	21960	38800	1.74314	0.801689	0.0109201	0.916667	1.78625	up
Com_564_pos	L-arginino-succinate	0.84			Amino Acid And Its Derivatives		80790	92760	84810	57920	88400	94090	30520	26460	93230	78320	22760	28070	1.7854	0.836249	0.0307883	0.833333	1.61786	up
Com_182_neg	L-Arabinitol	0.925	C5H12O5	152.15	Sugar Alcohols	"7643-75-6"	12470	8460	9732	15500	18960	9038	9066	8113	4572	2659	6346	10620	1.79234	0.841847	0.0319091	0.861111	1.28174	up
Com_167_neg	(R)-3-Hydroxyisobutyric acid	2.37	C4H8O3	104.104	Organic Acid And Its Derivatives	"1910-47-0"	50450	62280	28850	41380	27650	25530	28440	16960	27230	25100	16860	14790	1.82517	0.868028	0.0127856	0.916667	1.61199	up
Com_264_neg	Myristic acid	1.03	C14H28O2	228.371	Fatty Acyls	"544-63-8"	698200	1002000	664500	492900	663700	562200	297700	416300	403200	411600	317600	390000	1.82593	0.868628	0.000841036	1	1.74067	up
Com_123_neg	Dimethylmalonic acid	0.68	C5H8O4	132.11	Organic Acid And Its Derivatives	"595-46-0"	1289000	2071000	1469000	1352000	1036000	1064000	717700	766500	890500	742200	691500	699400	1.83704	0.877381	0.00152165	1	2.9769	up
Com_418_pos	Dl-Threitol	0.69	C4H10O4	122.12	Sugar Alcohols	"7493-90-5"	256400	631700	264500	266400	252300	204900	154500	138600	160500	132100	244000	187400	1.84466	0.883352	0.0169494	0.972222	1.22197	up
Com_525_pos	2-Deoxy-D-galactose	0.69	C6H12O5	164.156	Carbohydrates And Its Derivatives	"1949-89-9"	83940	165700	103300	113400	87780	102500	64540	45800	85330	61080	56480	41490	1.85109	0.888378	0.00164999	0.972222	1.20549	up
Com_489_pos	N-Formylkynurenine	4.2	C11H12N2O4	236.224	Organic Acid And Its Derivatives	"1022-31-7"	14731	14884	12007	11466	12956	14721	9419	9814	2565	10358	9030	2017	1.86943	0.902599	0.0456321	1	1.1408	up
Com_197_neg	D-Glucosamine 6-phosphate	0.86	C6H14NO8P	259.151	Sugar Acids And Its Derivatives	"3616-42-0"	8381	27630	22200	21320	16070	12150	4772	11130	9595	5199	14450	12270	1.87667	0.908177	0.0349503	0.833333	1.41678	up
Com_366_pos	H-Gly-Pro-OH	1.035	C7H12N2O3	172.18	Amino Acid And Its Derivatives	"704-15-4"	21820	38600	25180	9760	25190	18050	14840	18430	11520	7885	9818	10640	1.89518	0.922333	0.0263601	0.833333	1.1705	up
Com_29_neg	beta-Hydroxyisobutyrate	2.4	C4H8O3	104.104	Organic Acid And Its Derivatives	"2068-83-9"	59800	77880	37190	53960	35050	32380	36750	21250	27920	32600	15640	19450	1.92865	0.947592	0.00786792	0.916667	1.783	up
Com_103_neg	alpha-Benzylsuccinic acid	0.71	C11H12O4	208.211	Organic Acid And Its Derivatives	"884-33-3"	89520	224500	109700	80440	69380	48350	40400	61410	56860	57590	58430	46320	1.93729	0.954041	0.0478359	0.888889	1.04045	up
Com_369_pos	5-Methylcytosine	0.991	C5H7N3O	125.13	Nucleotide And Its Derivates	"554-01-8"	51800	39120	28400	38340	25430	41280	11760	24430	15290	17850	18910	24630	1.98786	0.991218	0.00134732	1	1.55294	up
Com_360_pos	Isobutyryl carnitine	4.62	C11H21NO4	231.289	Carnitine	"25518-49-4"	76030	95887	77584	71925	18580	79678	48344	16030	10470	68844	18600	20570	2.29514	1.19858	0.0338746	0.888889	1.17183	up
Com_285_neg	alpha-D-Galactose 1-phosphate	0.87	C6H13O9P	260.136	Sugar Acids And Its Derivatives	"2255-14-3"	3573000	3220000	2103000	1925000	2215000	2889000	1704000	677900	1427000	729100	567300	1102000	2.56553	1.35926	0.0013905	1	2.03275	up
Com_222_neg	D-Fructose 6-phosphate	0.87	C6H13O9P	260.03	Carbohydrates And Its Derivatives	"643-13-0"	2422000	2763000	1768000	1591000	1832000	2113000	1024000	590200	1068000	636900	499400	1010000	2.58652	1.37101	0.000243229	1	2.48799	up
Com_303_pos	Arachidonoylcarnitine	11.42	C27H46NO4	448.668	Carnitine	"36816-11-2"	256687	50690	172208	171501	207328	224091	110568	20200	118313	79128	71622	12430	2.62578	1.39274	0.0347297	0.888889	1.26652	up
Com_602_pos	Creatine	0.94	C4H9N3O2	131.133	Organic Acid And Its Derivatives	"57-00-1"	4977000	9107000	5541000	3667000	5070000	5924000	1696000	1963000	1520000	3048000	1878000	2742000	2.66879	1.41619	0.000152531	1	1.25834	up
Com_59_neg	D-Mannose 6-phosphate	0.87	C6H13O9P	260.14	Carbohydrates And Its Derivatives	"3672-15-9"	6294000	5437000	3710000	3143000	3957000	5045000	2673000	1055000	2185000	1190000	837300	1790000	2.83506	1.50338	0.000877586	1	1.82426	up
Com_450_pos	2-Methylsuccinic Acid	0.94	C5H8O4	132.115	Organic Acid And Its Derivatives	"498-21-5"	198800	385600	214200	146400	212000	229400	77860	87070	55000	110200	70630	84280	2.85832	1.51517	0.000107909	1	1.36836	up
Com_8_neg	D-Glucose 6-phosphate	0.92	C6H13O9P	260.136	Carbohydrates And Its Derivatives	"56-73-5"	6943000	6365000	4284000	3864000	4500000	5441000	2857000	1129000	2470000	1372000	938600	1935000	2.93386	1.5528	0.000666662	1	1.86859	up
Com_169_neg	(3-Methoxy-4-hydroxyphenyl)ethylene glycol sulfate	2.21	C9H12O7S	264.252	Organic Acid And Its Derivatives	"3415-67-6"	6697	8076	9575	5390	6499	6058	1381	1382	4184	2038	2010	3403	2.93756	1.55462	0.000835392	1	1.02129	up
Com_499_pos	Nε,Nε,Nε-trimethyllysine	0.76	C9H20N2O2	188.267	Amino Acid And Its Derivatives	"19253-88-4"	92250	155200	106200	68990	50210	37470	33150	36160	33870	8299	28510	26160	3.07146	1.61892	0.00502197	1	1.20953	up
Com_331_pos	S-Methyl-5'-thioadenosine	4.94	C11H15N5O3S	297.333	Nucleotide And Its Derivates		426500	505600	304100	318100	379600	420800	91630	121800	120800	83170	91090	100200	3.86847	1.95176	1.64728e-07	1	2.37653	up
Com_612_pos	5'-Deoxy-5'-(methylthio)adenosine	4.91	C11H15N5O3S	297.333	Nucleotide And Its Derivates	"2457-80-9"	291700	366500	223200	232100	288200	320000	65200	76710	89560	63810	62530	77500	3.95511	1.98372	1.33485e-07	1	2.38859	up
Com_214_neg	trans-Elaidic acid	5.21	C18H34O2	282.5	Fatty Acyls	"112-79-8"	11143	26321	14576	12112	9161	8671	8481	2179	3668	1606	1391	2268	4.18435	2.065	0.00101952	1	1.75691	up
Com_434_pos	Testosterone	0.72	C19H28O2	288.424	Hormones	"58-22-0"	35690	105300	36670	52020	22860	15200	10310	11360	7135	18140	5428	8963	4.36514	2.12603	0.00265875	0.972222	1.86716	up
Com_601_pos	beta-Nicotinamide mononucleotide	0.993	C11H15N2O8P	334.219	Nucleotide And Its Derivates	"1094-61-7"	91610	328200	200700	189500	392700	247300	53390	22450	40770	65880	38610	66010	5.05036	2.33639	0.000175254	1	1.54697	up
Com_557_pos	11-cis-Retinol	12.17	C20H30O	286.5	Prenol lipids	"22737-96-8"	13024	10683	9629	9688	11503	10108	3544	1573	1683	1949	898	1716	5.6882	2.50797	9.02396e-05	1	1.93114	up
Com_3_neg	Maltotriose	0.7	C18H32O16	504.437	Carbohydrates And Its Derivatives	"1109-28-0"	15680	112900	29160	25210	6397	10820	4765	3190	7360	2256	4478	5042	7.38869	2.88532	0.00857006	0.972222	2.36734	up
Com_40_neg	Nelarabine	4.11	C11H15N5O5	297.267	Others	"121032-29-9"	64200	92430	90160	42060	37950	56280	2071	2257	3217	2583	36070	2008	7.94673	2.99036	0.00113764	1	3.14268	up
Com_10_neg	UMP	1.037	C9H13N2O9P	324.181	Nucleotide And Its Derivates	"58-97-9"	7090000	8099000	3395000	3977000	4184000	6923000	662900	587100	816500	271300	444000	756000	9.51665	3.25045	1.6562e-06	1	1.58261	up
Com_466_pos	Trimethylamine N-oxide	0.872	C3H9NO	75.11	Polyamine	"1184-78-7"	199300	440600	67150	83530	131500	329200	19680	16570	11660	17100	9643	11800	14.4735	3.85534	0.000203789	1	1.62736	up

## Sheet: DY vs DW
Compound_ID	Name	RT [min]	Formula	Molecular Weight	Class(English)	CAS	all_D_7	all_D_8	all_D_9	all_D_10	all_D_11	all_D_12	all_D_1	all_D_2	all_D_3	all_D_4	all_D_5	all_D_6	FC	log2FC	Pvalue	ROC	VIP	Up.Down
Com_10_neg	UMP	1.037	C9H13N2O9P	324.181	Nucleotide And Its Derivates	"58-97-9"	60580	25990	13260	92440	16730	48490	7090000	8099000	3395000	3977000	4184000	6923000	0.00764791	-7.03072	1.33499e-06	1	1.83689	down
Com_374_pos	Guanosine monophosphate	1.01	C10H14N5O8P	363.058	Nucleotide And Its Derivates		10180	6421	9938	13200	19130	8112	923300	1090000	530400	452400	392800	1121000	0.014852	-6.0732	1.73616e-08	1	1.68168	down
Com_588_pos	4-Chloro-6-methoxy-2-(methylsulfinyl)pyrimidine	2.72	C10H13N5O5	283.241	Nucleotide And Its Derivates	"85-30-3"	52760	34410	127240	182000	36140	71480	4603000	3764000	2761000	2010000	4042000	2711000	0.0253396	-5.30246	4.5361e-06	1	1.27049	down
Com_601_pos	beta-Nicotinamide mononucleotide	0.993	C11H15N2O8P	334.219	Nucleotide And Its Derivates	"1094-61-7"	8845	14100	8389	36500	13870	8221	91610	328200	200700	189500	392700	247300	0.0620168	-4.0112	4.10368e-06	1	1.43708	down
Com_56_neg	N-Acetylglucosamine 1-phosphate	0.91	C8H16NO9P	301.1	Carbohydrates And Its Derivatives		119400	170800	233100	336500	174700	176600	3488000	5512000	2560000	1917000	2712000	2570000	0.064561	-3.95319	1.07911e-07	1	1.28706	down
Com_553_pos	(+,-)-Octopamine HCl	1.034	C8H12ClNO2	189.64	Polyamine	"770-05-8"	78820	457000	595100	678600	494200	233500	3767000	4939000	4452000	2998000	4390000	5006000	0.0992963	-3.33212	0.000461026	1	1.14559	down
Com_517_pos	2-Hydroxy-6-Aminopurine	2.76	C5H5N5O	151.126	Nucleotide And Its Derivates	"3373-53-3"	115802	100688	83571	40810	113783	4888	1001000	899600	630600	518100	897800	620800	0.100602	-3.31326	0.00283764	1	1.03476	down
Com_23_neg	3b,7b-Dihydroxy-5-androsten-17-one	0.96	C19H28O3	304.424	Hormones	"2487-48-1"	7244	7279	9189	9485	9496	5792	53990	145000	64560	44500	63020	51090	0.11485	-3.12218	9.40039e-06	1	1.08784	down
Com_567_pos	Dimethyl fumarate	0.9	C6H8O4	144.125	Fatty Acyls	"624-49-7"	539656	437965	497075	472477	1380000	483603	4987000	5160000	5695000	4105000	5653000	3880000	0.129266	-2.95158	1.86601e-05	1	1.17207	down
Com_523_pos	Cytarabine	1	C9H13N3O5	243.22	Nucleotide And Its Derivates	"147-94-4"	13220	5664	6074	51070	19200	16430	124500	206800	117300	116400	91930	159300	0.136797	-2.86989	0.000620654	1	1.12305	down
Com_174_neg	L-Arabinose	0.9	C5H10O5	150.13	Carbohydrates And Its Derivatives	"5328-37-0"	5782	6488	4067	5743	10181	6209	39870	54680	39030	59590	41660	39080	0.140448	-2.8319	3.95877e-07	1	1.38098	down
Com_428_pos	Inosine	2.826	C10H12N4O5	268.23	Nucleotide And Its Derivates	"58-63-9"	47790	45280	15250	126800	46490	53000	270700	455800	361900	390700	448600	408600	0.143222	-2.80367	0.000371992	1	1.34217	down
Com_614_pos	Hypoxanthine-9-beta-D-Arabinofuranoside	2.58	C10H12N4O5	268.226	Nucleotide And Its Derivates	"7013-16-3"	68130	82630	22740	147500	70630	80960	399800	660200	543900	444600	588500	548900	0.148338	-2.75304	0.000257557	1	1.33505	down
Com_8_neg	D-Glucose 6-phosphate	0.92	C6H13O9P	260.136	Carbohydrates And Its Derivatives	"56-73-5"	700800	659200	689900	1140000	719300	786300	6943000	6365000	4284000	3864000	4500000	5441000	0.149553	-2.74128	4.22821e-08	1	1.62315	down
Com_289_neg	D-Galactose	0.9	C6H12O6	180.16	Carbohydrates And Its Derivatives	"59-23-4"	352200	275800	351000	355400	447400	372100	3498000	2786000	2066000	1653000	1987000	2298000	0.150749	-2.72978	3.93228e-07	1	1.26518	down
Com_59_neg	D-Mannose 6-phosphate	0.87	C6H13O9P	260.14	Carbohydrates And Its Derivatives	"3672-15-9"	630100	655300	608900	975100	660700	688800	6294000	5437000	3710000	3143000	3957000	5045000	0.152936	-2.709	2.27397e-07	1	1.60845	down
Com_135_neg	6-keto PGE1	0.9	C20H32O6	368.5	Eicosanoid	"67786-53-2"	35340	25550	31710	22050	37800	31490	232300	105900	257200	230600	241200	130200	0.153616	-2.7026	7.9969e-06	1	1.44468	down
Com_413_pos	Melamine	0.9	C3H6N6	126.12	Others	"108-78-1"	31560	23860	21980	20460	33560	47450	203800	202500	128600	158500	186900	179300	0.168809	-2.56654	2.36389e-06	1	1.34829	down
Com_589_pos	Guanine	2.72	C5H5N5O	151.126	Nucleotide And Its Derivates	"73-40-5"	94916	88783	80064	101353	101468	7606	616800	495600	421300	310200	593900	362600	0.169329	-2.5621	0.00412713	1	1.06337	down
Com_447_pos	Allopurinol	2.69	C5H4N4O	136.111	Nucleotide And Its Derivates	"315-30-0"	81070	95370	26420	179300	61980	85560	375600	611900	515700	391300	581300	574100	0.173678	-2.52551	0.000396393	1	1.33305	down
Com_361_pos	Isomaltose	0.9	C12H22O11	342.297	Carbohydrates And Its Derivatives	"499-40-1"	67040	54360	115600	89390	110100	102000	422900	595900	451200	454100	500700	488000	0.18487	-2.43542	6.39473e-06	1	1.1918	down
Com_9_neg	5'-Adenylic acid	1.036	C10H14N5O7P	347.221	Nucleotide And Its Derivates	"61-19-8"	5152	2189	9635	9636	3553	2922	14290	59440	19360	27600	11660	42730	0.188982	-2.40368	0.00101709	1	1.18593	down
Com_149_neg	Sulfoacetic acid	0.95	C2H4O5S	140.115	Organic Acid And Its Derivatives	"123-43-3"	53950	75540	67710	58890	79360	67040	425600	595300	327800	195700	263400	281400	0.192653	-2.37593	5.93543e-05	1	1.44631	down
Com_30_neg	Fructose	0.92	C6H12O6	180.063	Carbohydrates And Its Derivatives	"7660-25-5"	270100	483900	207000	307700	356700	256200	1787000	1618000	1409000	1625000	1160000	1228000	0.213164	-2.22996	3.22927e-06	1	1.16652	down
Com_118_neg	D-Glucopyranose	0.87	C6H12O6	180.156	Carbohydrates And Its Derivatives	"28905-12-6"	141600	171100	188800	136500	213600	150200	699900	827100	588300	593800	857600	934300	0.222573	-2.16765	8.00847e-08	1	1.22447	down
Com_479_pos	1-Methylnicotinamide	2.68	C7H9N2O+	137.159	Pyridine And Its Derivatives	"3106-60-3"	29560	25380	89698	60390	24960	36420	141200	222500	208200	148200	221600	221000	0.229129	-2.12577	0.000297741	1	1.14146	down
Com_379_pos	Uridine	1.86	C9H12N2O6	244.2	Nucleotide And Its Derivates	"58-96-8"	153300	150700	128500	247500	117600	138800	856800	912500	519000	465600	755600	501300	0.23347	-2.09869	4.81071e-06	1	1.11037	down
Com_584_pos	4-Aminobenzoate	2.74	C7H7NO2	137.136	Benzoic Acid And Its Derivatives	"150-13-0"	20840	16670	51171	49130	19840	34420	101300	163200	130800	125300	141100	152900	0.235786	-2.08445	0.000301188	1	1.18342	down
Com_183_neg	alpha-D-Glucose	0.912	C6H12O6	180.16	Carbohydrates And Its Derivatives	"492-62-6"	437100	503400	296700	328000	911900	327100	1497000	1742000	1755000	1569000	3634000	1669000	0.236322	-2.08117	6.42527e-05	1	1.03329	down
Com_201_neg	dADP	0.75	C10H15N5O9P2	411.202	Nucleotide And Its Derivates	"2793-06-8"	7954	15090	8181	14000	9846	12650	40480	58700	47410	38070	33840	34730	0.267429	-1.90277	4.68177e-06	1	1.32043	down
Com_318_pos	Uracil	1.47	C4H4N2O2	112.09	Nucleotide And Its Derivates	"66-22-8"	33980	67620	46590	173700	26620	37000	349600	174300	210500	266900	260200	158600	0.271467	-1.88115	0.00175245	0.972222	1.02014	down
Com_222_neg	D-Fructose 6-phosphate	0.87	C6H13O9P	260.03	Carbohydrates And Its Derivatives	"643-13-0"	573100	638900	568100	785900	561300	516500	2422000	2763000	1768000	1591000	1832000	2113000	0.291761	-1.77714	9.15231e-07	1	1.61814	down
Com_437_pos	Furfural	0.87	C5H4O2	96.08	Aldehydes	"98-01-1"	146600	137300	140200	131100	188300	156000	540700	622100	487300	483500	497800	444600	0.292425	-1.77386	1.00473e-08	1	1.18411	down
Com_481_pos	L-Hydroxylysine	0.9	C6H14N2O3	163.195	Amino Acid And Its Derivatives	"1190-94-9"	98800	90090	136600	102300	124600	116400	386000	446800	335500	370300	362000	348600	0.297346	-1.74979	1.13484e-07	1	1.18851	down
Com_351_pos	S-ribosyl-L-homocysteine	0.91			Amino Acid And Its Derivatives		656700	623100	724400	655500	720900	797700	2179000	2551000	1854000	2049000	2936000	2232000	0.302753	-1.72378	3.75515e-07	1	1.2271	down
Com_357_pos	Imidazoleacetic acid	0.91	C5H6N2O2	126.113	Organic Acid And Its Derivatives	"645-65-8"	1333000	1109000	1183000	1225000	1412000	1277000	3715000	4253000	3549000	3280000	3522000	3533000	0.345003	-1.53532	1.18957e-09	1	1.14665	down
Com_285_neg	alpha-D-Galactose 1-phosphate	0.87	C6H13O9P	260.136	Sugar Acids And Its Derivatives	"2255-14-3"	810200	673900	575500	1378000	1378000	765500	3573000	3220000	2103000	1925000	2215000	2889000	0.350462	-1.51267	0.00023953	1	1.14556	down
Com_61_neg	Ethyl myristate	15.68	C16H32O2	256.42	Fatty Acyls	"124-06-1"	688300	723600	749700	719900	780900	776800	2552000	2803000	1471000	1506000	1268000	1330000	0.406148	-1.29992	0.00164273	1	1.26574	down
Com_609_pos	S-Methyl-L-cysteine	1.04	C4H9NO2S	135.185	Amino Acid And Its Derivatives	"1187-84-4"	43790	36550	41020	56110	34800	24930	99410	124400	91240	81810	108700	73380	0.409714	-1.28731	8.66943e-05	1	1.09426	down
Com_210_neg	Hexadecanoic acid	15.7	C16H32O2	256.41	Fatty Acyls	"57-10-3"	123700	130800	117200	119200	136800	133400	470400	448700	242900	256100	207400	200100	0.416904	-1.26221	0.00300718	1	1.20018	down
Com_276_neg	L-Dihydroorotic Acid	1.051	C5H6N2O4	158.11	Organic Acid And Its Derivatives	"5988-19-2"	167800	166700	188200	189300	183200	161300	414100	402700	384300	409300	410600	404700	0.435544	-1.19911	6.63372e-08	1	1.19516	down
Com_384_pos	16alpha-Hydroxytestosterone	15.01	C19H28O3	304.424	Hormones	"63-01-4"	12390	16970	27550	29800	24580	14300	39290	61960	37220	30270	36560	45660	0.500438	-0.998736	0.00329686	1	1.1252	down
Com_582_pos	p-Mentha-1,3,8-triene	11.37	C10H14	134.218	Fatty Acyls	"18368-95-1"	1128000	1213000	969100	1203000	1240000	1191000	665600	745900	685000	684600	617300	648300	1.71599	0.779042	8.88986e-07	1	1.17804	up
Com_323_pos	2-Aminoethylphosphonate	0.98	C2H8NO3P	125.06	Organic Acid And Its Derivatives	"2041-14-7"	57600	51160	51910	63810	55660	53390	35330	46600	12190	22080	15320	48220	1.85562	0.891905	0.0251254	1	1.05673	up
Com_75_neg	3-Methyladipic acid	5.747	C7H12O4	160.17	Fatty Acyls	"3058-01-3"	55230	62520	60660	57840	53850	66330	38030	33420	34750	29370	27920	27750	1.86378	0.898234	6.22571e-06	1	1.10728	up
Com_136_neg	Pimelic acid	5.77	C7H12O4	160.17	Fatty Acyls	"111-16-0"	50120	54370	62760	52120	55710	64590	19720	30720	30870	27340	29670	24150	2.09066	1.06396	1.85096e-05	1	1.11258	up
Com_542_pos	Stachydrine	0.97	C7H13NO2	143.18	Amino Acid And Its Derivatives	"471-87-4"	431900	326700	424600	228600	511400	510400	104200	206100	182400	109200	113700	269100	2.47141	1.30534	0.0012288	0.972222	1.21305	up
Com_555_pos	Digitoxigenine	6.12	C23H34O4	374.5	Steroids and steroid derivatives	"143-62-4"	43700	34210	54420	63620	44930	33050	2466	5281	30550	10100	22785	36788	2.53709	1.34318	0.0311308	0.944444	1.03601	up
Com_128_neg	Hydroxyhydroquinone	0.92	C6H6O3	126.11	Phenols And Its Derivatives	"533-73-3"	256600	332000	411000	415900	325000	408600	121400	180400	139900	82350	104100	170000	2.6926	1.429	8.44138e-05	1	1.06015	up
Com_49_neg	cholesteryl sulfate	0.94	C27H46O4S	466.717	Hormones	"1256-86-6"	14500	5303	4327	6768	4957	3894	1910	2196	2658	3115	3084	1510	2.74642	1.45755	0.0032509	1	1.22588	up
Com_236_neg	hydroxyphenylpyruvate	4.43	C9H7O4-	179.149	Organic Acid And Its Derivatives	"622-54-8"	16850	27930	19520	11130	22040	13460	8122	8019	6836	7713	3234	6067	2.77387	1.4719	0.000436114	1	1.32728	up
Com_168_neg	N-Acetyl-L-tyrosine	5.17	C11H13NO4	223.23	Amino Acid And Its Derivatives	"537-55-3"	9630	8707	7697	6835	11180	8509	2455	1611	3370	3349	3397	3209	3.02214	1.59557	4.36782e-05	1	1.45923	up
Com_142_neg	Dl-Lanthionine	0.84	C6H12N2O4S	208.236	Amino Acid And Its Derivatives	"3183-08-2"	31780	20720	33520	45970	61540	52910	15877	13489	16055	13032	11167	11337	3.04409	1.60601	0.00066159	1	1.08313	up
Com_580_pos	6-Phosphogluconic Acid Trisodium Salt	9.45	C6H10Na3O10P	342.081	Sugar Acids And Its Derivatives	"53411-70-4"	986400	1060000	1020000	1284000	1338000	988400	330700	422400	328700	319000	351300	336800	3.19632	1.67641	3.14419e-08	1	1.42147	up
Com_340_pos	3-Hydroxy-3-Methylpentane-1,5-Dioic Acid	0.87	C6H10O5	162.14	Fatty Acyls	"503-49-1"	790300	861300	985200	1082000	1006000	1279000	195900	386400	287400	347300	406700	242100	3.21782	1.68608	2.00691e-05	1	1.13922	up
Com_273_neg	3-Methyl-2-oxobutanoic acid	3.829	C5H8O3	116.12	Organic Acid And Its Derivatives	"759-05-7"	18180	23470	20110	22570	22650	10740	7469	7853	6342	6731	2671	4819	3.28048	1.71391	0.000202968	1	1.32623	up
Com_100_neg	Homo-Gamma-Linolenic Acid (C20:3)	7.41	C20H34O2	306.483	Eicosanoid		8004	9529	7363	13023	7825	7643	3263	1845	3502	3324	2474	1855	3.28273	1.7149	1.86736e-05	1	1.26377	up
Com_388_pos	Nandrolone	9.45	C18H26O2	274.398	Hormones	"434-22-0"	245900	272600	254600	315100	329600	238700	79040	96240	78770	78060	80640	89440	3.29855	1.72183	3.88481e-08	1	1.38551	up
Com_311_pos	cis-gondoic acid	16.03	C20H38O2	310.515	Fatty Acyls	"26764-41-0"	212200	103600	157900	118300	130100	362500	71970	60180	56480	47400	40420	31660	3.52017	1.81565	0.000567806	1	1.55003	up
Com_321_pos	Hexadecanamide	14.82	C16H33NO	255.44	Fatty Acyls	"629-54-9"	17340000	9276000	13530000	10830000	11520000	13930000	4250000	4202000	4212000	4334000	2198000	2479000	3.526	1.81803	1.83574e-05	1	1.55244	up
Com_594_pos	Phe-Phe	6.51	C18H20N2O3	312.363	Amino Acid And Its Derivatives	"2577-40-4"	14650	9321	10310	7389	11670	11270	3088	4991	2237	1894	2748	2995	3.59884	1.84753	2.51307e-05	1	1.21975	up
Com_488_pos	Feruloyl Putrescine	15.1	C14H20N2O3	264.32	Phenolamides	"501-13-3"	307400	175200	267200	184000	224400	240700	76670	70810	70910	88790	25070	38330	3.77489	1.91644	0.000413544	1	1.52616	up
Com_386_pos	10E,12Z-Octadecadienoic acid	14.42	C18H32O2	280.445	Fatty Acyls	"2420-56-6"	673000	549100	698500	549300	625100	639600	178200	184800	195900	212800	78000	121400	3.84574	1.94326	0.00017758	1	1.41874	up
Com_409_pos	D-Ala-D-Ala	0.95	C6H12N2O3	160.171	Amino Acid And Its Derivatives	"923-16-0"	35950	41480	35110	27220	37140	37050	17331	13806	2573	9829	6006	5812	3.86491	1.95044	0.00257205	1	1.2767	up
Com_429_pos	Progesterone	12.331	C21H30O2	314.46	Hormones	"57-83-0"	1529000	741600	1365000	353200	1634000	1987000	334000	340100	443100	264600	241500	313500	3.92906	1.97418	0.0041504	0.972222	1.12757	up
Com_496_pos	Niflumic Acid	15.12	C13H9F3N2O2	282.218	Others	"4394-00-7"	893000	472000	747900	511600	606000	717700	185700	190600	195000	224300	55000	129300	4.02919	2.01049	0.000424043	1	1.57382	up
Com_335_pos	Feruloylcholine	14.42	C15H22NO4	280.34	Cholines		236900	187100	254000	190000	200400	235000	63770	60990	62320	71780	26410	33760	4.08551	2.03052	0.000162169	1	1.46902	up
Com_539_pos	Oleamide	15.08	C18H35NO	281.5	Fatty Acyls	"301-02-0"	79770000	44940000	70250000	51600000	57550000	64520000	16870000	17780000	18760000	20900000	4772000	9078000	4.18137	2.06398	0.000737275	1	1.60318	up
Com_199_neg	alpha-Ketocaproic acid	6.08	C6H10O3	130.142	Organic Acid And Its Derivatives	"2492-75-3"	114000	156600	140500	167300	142400	70280	17810	54450	18180	35460	14290	45480	4.26068	2.09108	0.00039718	1	1.25037	up
Com_360_pos	Isobutyryl carnitine	4.62	C11H21NO4	231.289	Carnitine	"25518-49-4"	293900	275900	244200	378500	263200	423900	76030	95887	77584	71925	18580	79678	4.47861	2.16305	0.000761964	1	1.03038	up
Com_196_neg	4-Hydroxyphenyllactate	5.02	C9H10O4	182.173	Organic Acid And Its Derivatives	"6482-98-0"	68870	66610	60620	70800	65980	50640	13860	11750	6562	17744	16438	16347	4.63743	2.21333	5.58471e-05	1	1.14193	up
Com_504_pos	Trigonelline	0.94	C7H7NO2	137.14	Alkaloids and derivatives	"535-83-1"	197200	94440	198000	120500	147800	274400	64290	52840	20620	13210	36130	31850	4.71517	2.23731	0.000364659	1	1.0539	up
Com_159_neg	D-Glucarate	0.82	C6H10O8	210.139	Carbohydrates And Its Derivatives	"87-73-0"	176100	168100	178100	154200	173000	157000	41122	11470	53803	46775	19860	39716	4.73099	2.24214	0.000956753	1	1.21682	up
Com_162_neg	D-Fructose 1,6-bisphosphate	0.86	C6H14O12P2	340.116	Sugar Acids And Its Derivatives	"488-69-7"	20820	27800	24600	27610	35570	28230	5453	9850	4909	4278	6974	3026	4.77327	2.25498	5.15112e-05	1	1.13806	up
Com_356_pos	beta-Alanine methyl ester	0.98	C4H9NO2	103.12	Amino Acid And Its Derivatives	"4138-35-6"	32840	29240	26970	55220	40250	121300	4082	21537	10583	16612	6872	4105	4.79409	2.26126	0.00151574	1	1.25091	up
Com_145_neg	Homoarginine	0.807	C7H16N4O2	188.23	Amino Acid And Its Derivatives	"156-86-5"	77730	85380	59970	51790	55540	65160	2604	4612	20976	17742	18897	17181	4.82332	2.27003	0.00362438	1	1.33407	up
Com_348_pos	S-Adenosyl-methionine	0.84	C22H30N6O8S2	570.639	Amino Acid And Its Derivatives	"17176-17-9"	70790	38910	45070	21800	51050	69900	4547	11500	6037	9653	5267	23082	4.95157	2.30789	0.000345254	0.972222	1.11957	up
Com_204_neg	Pyridoxal 5'-phosphate hydrate	1.63	C8H10NO6P	247.14	Pyridine And Its Derivatives	"853645-22-4"	26910	27360	25810	38450	23240	19790	5107	3573	8605	9787	3071	2417	4.96192	2.3109	0.000326895	1	1.14661	up
Com_333_pos	6-Aminonicotinamide	1.95	C6H7N3O	137.139	Pyridine And Its Derivatives	"329-89-5"	101500	77230	62660	83270	85270	88490	37278	4638	3639	29114	4192	20532	5.01464	2.32615	0.00524648	1	1.07177	up
Com_243_neg	Citraconic acid	1.56	C5H6O4	130.099	Fatty Acyls	"498-23-7"	598300	695000	721600	921600	998400	603100	125700	193700	188500	92160	162700	136800	5.04469	2.33477	9.33431e-07	1	1.38838	up
Com_528_pos	L-2-Aminoadipic acid	0.91	C6H11NO4	161.156	Organic Acid And Its Derivatives	"542-32-5"	265200	250200	142500	212800	220600	281400	51998	50345	38380	32740	50670	43796	5.12337	2.35709	2.88508e-07	1	1.16141	up
Com_472_pos	Choline Chloride	0.83	C5H14ClNO	139.62	Cholines	"67-48-1"	15810000	14330000	13530000	21880000	16840000	11570000	3410000	3756000	4031000	2506000	2120000	2410000	5.15329	2.36549	5.04215e-07	1	1.25832	up
Com_465_pos	Choline Hydroxide	0.828	C5H15NO2	121.18	Cholines	"123-41-1"	27310000	24410000	22100000	37120000	28710000	19340000	5320000	6248000	6251000	4298000	3539000	4338000	5.30073	2.40619	1.75634e-07	1	1.2709	up
Com_344_pos	Pyridoxamine	1	C8H12N2O2	168.193	Pyridine And Its Derivatives	"85-87-0"	1589000	1187000	1399000	893200	1008000	1024000	370800	201600	236700	96960	203400	167200	5.56154	2.47549	3.60034e-05	1	1.11741	up
Com_309_pos	Carnitine-C4	4.63			Carnitine		343400	302400	299500	412700	325500	497600	90444	131640	77176	11470	10340	67490	5.61329	2.48885	0.00520163	1	1.25678	up
Com_373_pos	N,N-Dimethylglycine	0.9	C4H9NO2	103.12	Amino Acid And Its Derivatives	"1118-68-9"	4323000	3809000	3877000	5710000	4496000	3174000	781000	912000	1079000	658700	558300	518700	5.63236	2.49374	6.75496e-07	1	1.28503	up
Com_303_pos	Arachidonoylcarnitine	11.42	C27H46NO4	448.668	Carnitine	"36816-11-2"	666900	613200	900500	2149000	978000	1295000	256687	50690	172208	171501	207328	224091	6.09937	2.60866	0.000173241	1	1.04911	up
Com_202_neg	2-deoxyglucose-6-phosphate	0.98	C6H13O8P	244.136	Nucleotide And Its Derivates	"3573-50-0"	28280	22920	16950	17060	27120	30970	4401	2966	3088	5020	5242	2728	6.11218	2.61169	5.00073e-07	1	1.10914	up
Com_598_pos	Val-Ser	1.01	C8H16N2O4	204.224	Amino Acid And Its Derivatives	"13588-94-8"	138700	103700	38610	102700	149700	173700	24083	17586	12509	15896	25063	19501	6.1682	2.62485	0.000160172	1	1.10328	up
Com_407_pos	L-Octanoylcarnitine	7.95	C15H29NO4	287.395	Carnitine	"25243-95-2"	25290	24790	23930	121800	32770	33150	11290	7809	6353	7263	6565	2363	6.28509	2.65193	0.000437623	1	1.02517	up
Com_148_neg	N-Acetyl-DL-phenylalanine	6.85	C11H13NO3	207.226	Amino Acid And Its Derivatives	"2901-75-9"	32660	30680	25820	24880	36140	24230	3926	5773	4137	3754	5695	4405	6.29866	2.65505	7.05502e-09	1	1.28325	up
Com_90_neg	D-Xylonate	0.91	C5H10O6	166.129	Organic Acid And Its Derivatives	"526-91-0"	733800	942300	854000	979200	895700	903000	195400	159100	114300	89350	131700	139800	6.39788	2.67759	2.18067e-06	1	1.25968	up
Com_458_pos	3-Aminoisobutyric acid	0.931	C4H9NO2	103.12	Amino Acid And Its Derivatives	"144-90-1"	143600	111100	118500	174600	150600	101400	20320	11180	18200	18487	26994	28490	6.46716	2.69313	1.88251e-06	1	1.15771	up
Com_155_neg	Sedoheptulose 1,7-bisphosphate	0.88	C7H16O13P2	370.142	Organic Acid And Its Derivatives	"815-91-8"	18690	12950	14020	26590	31960	20640	2026	2930	1584	4685	2122	4960	6.8198	2.76973	1.52742e-05	1	1.20661	up
Com_345_pos	5beta-Androstan-17beta-ol-3-one	0.84	C19H30O2	290.44	Hormones	"571-22-2"	828000	526400	631700	899700	924200	791100	111600	200700	99510	99120	98650	64620	6.82453	2.77073	2.83179e-06	1	1.12096	up
Com_280_neg	Methyl beta-D-galactopyranoside	1.03	C7H14O6	194.182	Carbohydrates And Its Derivatives	"1824-94-8"	163200	156400	178100	137900	154000	145400	23350	30950	19890	14700	22360	22240	7.00427	2.80823	8.77317e-07	1	1.79557	up
Com_70_neg	D-Glucuronic acid	0.894	C6H10O7	194.14	Sugar Acids And Its Derivatives	"6556-12-3"	617900	596800	759900	589100	883700	704300	117100	111200	109200	51250	107200	84480	7.1528	2.83851	1.43414e-06	1	1.70501	up
Com_181_neg	Fumaric acid	1.82	C4H4O4	116.07	Tca Cycle	"110-17-8"	178400	193700	122300	289100	335700	190000	29330	41420	34860	20590	21530	33950	7.20608	2.84921	1.75776e-06	1	1.12005	up
Com_302_pos	Isovalerylcarnitine	5.66	C12H23NO4	245.32	Carnitine	"31023-24-2"	759700	467000	651100	1829000	888900	876800	140700	188100	85860	79510	92750	171600	7.21471	2.85094	1.33825e-05	1	1.06553	up
Com_99_neg	Tiglic acid	1.07	C5H8O2	100.116	Fatty Acyls	"80-59-1"	1597000	2275000	2020000	2987000	2545000	2424000	405500	450600	292800	242000	290400	227400	7.2552	2.85902	1.21555e-07	1	1.29753	up
Com_308_pos	Carnitine-C5	5.43			Carnitine		866400	556300	624300	2010000	1023000	969000	156800	177800	92040	121400	109100	165000	7.35763	2.87924	1.85021e-05	1	1.12221	up
Com_94_neg	2-Methylpentanedioic acid	5.012	C6H10O4	146.14	Organic Acid And Its Derivatives	"617-62-9"	27260	48890	40280	57090	30150	34300	4206	4358	7096	6974	7535	2043	7.38762	2.88511	2.3847e-05	1	1.23849	up
Com_500_pos	N-Tetradecanamide	13.59	C14H29NO	227.386	Fatty Acyls	"638-58-4"	602800	474900	509300	511400	526900	553100	80010	77930	72680	83660	58350	55090	7.43103	2.89356	3.08652e-08	1	1.24607	up
Com_231_neg	Tricarballylic acid	1.9	C6H8O6	176.12	Organic Acid And Its Derivatives	"99-14-9"	21690	35410	15590	16500	19330	38420	2928	2709	2800	4201	3941	2865	7.55709	2.91783	7.11046e-06	1	1.00696	up
Com_304_pos	Carnitine-C3	2.56			Carnitine		605400	629000	478100	759500	562800	777000	94500	127400	43120	55060	81590	102700	7.55755	2.91792	9.46224e-06	1	1.27984	up
Com_121_neg	Succinic anhydride	1.02	C4H4O3	100.07	Organic Acid And Its Derivatives	"108-30-5"	1511000	2162000	1842000	2948000	2407000	2359000	344100	447900	255700	213900	272000	216300	7.55986	2.91836	1.46673e-07	1	1.30734	up
Com_217_neg	8-Hydroxy-2-Deoxyguanosine	1.53	C10H13N5O5	283.241	Nucleotide And Its Derivates	"88847-89-6"	47640	28920	38040	31260	67130	35820	4333	9928	3205	7363	2221	5341	7.68145	2.94138	3.69121e-05	1	1.42285	up
Com_52_neg	6-Phospho-D-gluconate	0.98	C6H13O10P	276.135	Sugar Acids And Its Derivatives	"921-62-0"	72840	88970	71170	73590	64310	83710	32570	10300	5957	4780	3183	2242	7.70074	2.945	0.00134315	1	1.09593	up
Com_281_neg	Methyl alpha-D-glucopyranoside	1.02	C7H14O6	194.182	Carbohydrates And Its Derivatives	"97-30-3"	169900	156600	189300	146600	158300	138600	22030	29050	19290	10190	19940	19220	8.01286	3.00232	7.01169e-06	1	1.81483	up
Com_460_pos	(S)-2-Aminobutanoate	0.947	C4H9NO2	103.12	Amino Acid And Its Derivatives	"1492-24-6"	1247000	1119000	999000	1370000	1506000	900300	151800	180200	206700	139600	116100	86540	8.10645	3.01907	4.07783e-07	1	1.17	up
Com_527_pos	2-Methylbutyroylcarnitine	5.45	C12H23NO4	245.315	Fatty Acyls	"31023-25-3"	674200	497500	612900	1786000	858500	832500	122000	150800	71050	98850	73140	130800	8.13683	3.02447	6.84449e-06	1	1.10784	up
Com_21_neg	Hydroxyphenyllactic acid	5.07	C9H10O4	182.17	Organic Acid And Its Derivatives	"306-23-0"	57780	62020	52720	56910	58440	49610	6606	10070	10180	3746	5741	5013	8.16036	3.02863	2.61626e-05	1	1.14704	up
Com_77_neg	CTP	0.87	C9H16N3O14P3	483.156	Nucleotide And Its Derivates	"65-47-4"	26550	32090	20990	39430	30160	27310	4453	3462	4475	1992	2540	3995	8.43955	3.07717	4.9111e-07	1	1.16599	up
Com_529_pos	2-Aminooctanoic acid	1.03	C8H17NO2	159.226	Organic Acid And Its Derivatives	"2187-07-7"	269200	259900	274000	663800	280500	265000	37051	6770	56262	54434	38005	44313	8.49705	3.08696	0.000396956	1	1.28813	up
Com_416_pos	O-Acetyl-L-carnitine	1.45	C9H17lNO4	203.236	Carnitine	"3040-38-8"	443400	489000	424500	530900	466800	543800	67303	63500	66750	55151	42073	37900	8.71235	3.12306	4.11859e-07	1	1.3438	up
Com_367_pos	L-Homocitrulline	0.972	C7H15N3O3	189.21	Amino Acid And Its Derivatives	"1190-49-4"	95760	56500	56870	108000	91560	72620	10060	6807	11510	5377	12770	8629	8.72681	3.12546	2.73892e-07	1	1.17474	up
Com_198_neg	2-Hydroxy-2-methylbutanedioic acid	1.5	C5H8O5	148.114	Fatty Acyls	"597-44-4"	69470	117100	70310	164600	142200	86580	13020	20448	19724	15603	1522	3049	8.86323	3.14783	0.00180666	1	1.26277	up
Com_430_pos	Nicotinic Acid	1.478	C6H5NO2	123.11	Vitamins	"59-67-6"	367000	266300	273300	405300	384700	319100	25900	76958	52399	38303	17200	12080	9.0455	3.1772	0.000250557	1	1.05591	up
Com_154_neg	Sedoheptulose 7-phosphate	0.87	C7H13BaO10P	425.473	Carbohydrates And Its Derivatives	"2646-35-7"	71540	56450	39780	160500	65680	30680	4690	5999	10660	3909	11210	10300	9.0795	3.18261	3.87911e-05	1	1.10107	up
Com_42_neg	Carbamoylphosphate	0.86	CH2NO5P--	139.004	Organic Acid And Its Derivatives	"590-55-6"	1523000	1076000	890400	1914000	1376000	1341000	109400	186300	154300	93410	147300	196000	9.1579	3.19502	9.03348e-08	1	1.1056	up
Com_591_pos	Hydrocortisone 17-butyrate	10.51	C25H36O6	432.55	Others	"13609-67-1"	108700	82190	83460	94930	96550	104200	10450	9588	8318	9221	11800	11100	9.42557	3.23658	2.69614e-11	1	1.16058	up
Com_294_pos	Lysopc 15:0	12.93	C23H48NO7P	481.317	Phospholipid		201800	173800	204900	206300	251700	185000	49590	31660	10510	6459	18290	10690	9.61879	3.26585	0.000404309	1	1.01194	up
Com_412_pos	N-Acetyl-L-glutamic acid	0.71	C7H11NO5	189.166	Amino Acid And Its Derivatives	"1188-37-0"	554600	515400	577500	489900	603600	597000	53120	104700	62960	39620	26150	42610	10.141	3.34212	4.04178e-05	1	1.0241	up
Com_16_neg	Shikimic Acid	5.24	C7H10O5	174.15	Alcohols and polyols	"138-59-0"	2137000	1845000	1642000	2174000	2189000	2627000	227600	252300	132300	146600	178700	292600	10.2545	3.35818	4.09791e-07	1	1.24206	up
Com_244_neg	Citramalate	1.44	C5H8O5	148.114	Organic Acid And Its Derivatives	"2306-22-1"	60880	66110	64970	96340	84930	46750	3129	5376	10924	9125	3820	8143	10.3655	3.37372	1.05022e-05	1	1.59418	up
Com_436_pos	1-Methylhistidine	0.84	C7H11N3O2	169.18	Amino Acid And Its Derivatives	"332-80-9"	381900	570200	539100	351800	305600	326000	50145	62940	5746	39395	38508	27742	11.0239	3.46256	0.000429293	1	1.12003	up
Com_399_pos	Mag (18:1)	15.23	C21H40O4	356.2	Glycerolipids		67680	51840	115200	28240	67360	83440	1619	14121	4088	3490	10323	3623	11.1035	3.47294	0.000118733	1	1.33795	up
Com_271_neg	Ala-Gln	0.85	C8H15N3O4	217.22	Amino Acid And Its Derivatives	"39537-23-0"	196700	188300	203700	149100	173200	266900	24574	43506	10890	7052	9321	8585	11.3338	3.50256	0.00015455	1	1.16622	up
Com_503_pos	N-Methylnicotinamine	1.82	C7H8N2O	136.15	Pyridine And Its Derivatives	"114-33-0"	169200	113200	97040	122900	137700	124100	27158	4636	11374	4384	13363	5977	11.4235	3.51393	0.000164187	1	1.13448	up
Com_91_neg	dUMP	0.92	C9H13N2O8P	308.182	Nucleotide And Its Derivates	"964-26-1"	94490	131100	113500	429600	182300	78520	7613	25700	20260	8662	15500	10590	11.6559	3.54299	2.84528e-05	1	1.25148	up
Com_134_neg	Galactaric acid	0.9	C6H10O8	210.14	Sugar Acids And Its Derivatives	"526-99-8"	70270	91310	66210	78420	79650	97060	4271	7373	17556	2451	2094	4909	12.4934	3.64309	0.000241489	1	1.28277	up
Com_420_pos	D-Myo-inositol 4-monophosohate	0.92	C6H13O9P	260.136	Alcohols and polyols	"46495-39-0"	1083000	1165000	723800	1183000	1258000	1210000	95469	116247	95444	35910	76930	106900	12.5694	3.65184	2.65902e-06	1	1.1716	up
Com_518_pos	N-Acetyl-Dl-glutamic acid	1.84	C7H11NO5	189.166	Amino Acid And Its Derivatives	"5817-08-3"	1349000	1472000	1135000	1765000	1484000	1294000	81886	126517	92451	127119	120047	89024	13.3413	3.73783	5.72652e-10	1	1.17957	up
Com_28_neg	4-Methylpentanoate	0.89	C6H12O2	116.158	Organic Acid And Its Derivatives	"646-07-1"	118400	141800	142400	152500	145900	148200	8928	20410	11010	6300	5509	8957	13.8953	3.79653	1.86083e-05	1	1.39153	up
Com_562_pos	Metformin	0.68	C4H11N5	129.165	Others	"657-24-9"	546100	383000	450900	351800	432900	451800	37340	48950	32080	32300	24080	10200	14.1471	3.82243	2.78217e-05	1	1.11328	up
Com_604_pos	DL-Citrulline	0.9	C6H13N3O3	175.19	Amino Acid And Its Derivatives	"627-77-0"	1365000	1378000	1308000	1098000	1504000	1429000	154100	73840	85600	89310	93980	71050	14.2319	3.83105	2.43699e-07	1	1.00798	up
Com_464_pos	Betaine	0.907	C5H11NO2	117.15	Organic Acid And Its Derivatives	"107-43-7"	32250000	35070000	17060000	14740000	31860000	22200000	1217000	3965000	951300	1307000	1835000	1050000	14.8354	3.89097	2.30717e-06	1	1.27081	up
Com_15_neg	Biopterin	2.097	C9H11N5O3	237.215	Organoheterocyclic compounds	"22150-76-1"	91870	71600	78430	73820	78890	72780	7203	12170	1336	6245	2318	1789	15.0475	3.91145	0.000373427	1	1.19357	up
Com_544_pos	Acetylcarnitine	1.44	C9H17NO4	203.236	Carnitine	"14992-62-2"	1401000	1567000	1129000	1759000	1891000	2301000	98349	175900	86860	106805	61830	125300	15.3394	3.93917	7.73748e-08	1	1.28542	up
Com_549_pos	Histamine	0.699	C5H9N3	111.15	Amino Acid And Its Derivatives	"51-45-6"	192400	135800	129700	146200	156400	121600	11130	10063	8299	6632	8358	12821	15.3936	3.94426	2.76002e-09	1	1.30909	up
Com_279_neg	N-Acetylalanine	2.15	C5H9NO3	131.13	Amino Acid And Its Derivatives	"97-69-8"	82490	77220	94300	106300	110500	107500	6443	7601	9070	3810	4514	4948	15.8938	3.99039	3.00126e-07	1	1.24195	up
Com_540_pos	3-(2-Hydroxyphenyl)propionic acid	4.06	C9H10O3	166.17	Phenylpropanoids and polyketides	"495-78-3"	660300	597600	548300	613800	638300	634600	33700	57375	46177	18180	34860	32305	16.5901	4.05225	6.45606e-06	1	1.06772	up
Com_532_pos	L-Cysteine-glutathione gisulfide	0.96	C13H22N4O8S2	426.466	Amino Acid And Its Derivatives	"13081-14-6"	154900	82530	72940	113500	110500	129700	8445	10250	8805	3093	2290	6109	17.0309	4.09009	1.44031e-05	1	1.59853	up
Com_76_neg	Erucic acid	2.37	C22H42O2	338.568	Fatty Acyls	"112-86-7"	122300	125200	103500	131700	124900	115100	2169	12404	9708	1603	7752	7824	17.4313	4.1236	0.00027136	1	1.04265	up
Com_187_neg	L-Cysteinesulfinic acid	0.88	C3H7NO4S	153.16	Organic Acid And Its Derivatives	"1115-65-7"	354900	148900	227200	214900	180100	263400	12300	9368	14060	4819	28176	8864	17.9076	4.1625	6.33256e-06	1	1.12397	up
Com_511_pos	L-Citrulline	0.89	C6H13N3O3	175.19	Amino Acid And Its Derivatives	"372-75-8"	648100	654600	563900	579100	636100	643400	56800	33070	25470	23040	49670	16920	18.1744	4.18383	1.48861e-05	1	1.10162	up
Com_486_pos	N-Acetylglycine	0.9	C4H7NO3	117.103	Amino Acid And Its Derivatives	"543-24-8"	31400000	38380000	14950000	15050000	29530000	22630000	1055000	2840000	754800	1043000	1446000	1007000	18.6526	4.2213	3.65673e-07	1	1.26461	up
Com_224_neg	Deoxycytidine	1.81	C9H13N3O4	227.091	Nucleotide And Its Derivates	"951-77-9"	137300	103900	95380	94490	116200	142900	11784	2645	8817	5781	663	7010	18.8057	4.2331	0.00054788	1	1.03646	up
Com_484_pos	Dl-Norleucine	0.9	C6H13NO2	131.173	Amino Acid And Its Derivatives	"616-06-8"	29540000	32530000	14330000	13160000	29460000	21360000	955100	2598000	744000	926000	1266000	936600	18.9046	4.24067	2.67719e-07	1	1.28288	up
Com_593_pos	Homocysteic acid	1.83	C4H9NO5S	183.18	Amino Acid And Its Derivatives	"1001-13-4"	730000	510800	588600	454200	675400	539100	12610	7019	53546	55447	11130	43830	19.0547	4.25208	0.000256092	1	1.15979	up
Com_225_neg	9,10-EODE	1.69	C18H32O3	296	Fatty Acyls		96210	105800	72140	95800	82970	74290	5334	3915	5818	2256	1902	7904	19.4334	4.28047	1.7535e-05	1	1.30259	up
Com_257_neg	N-Acetyl-Asp-Glu	2.02	C11H16N2O8	304.253	Amino Acid And Its Derivatives	"3106-85-2"	546900	347900	456700	447100	438100	370000	4438	41965	2248	24314	30328	30693	19.455	4.28207	0.000932616	1	1.08176	up
Com_401_pos	Linoleoylcarnitine	11.41	C25H45NO4	423.63	Carnitine	"36816-10-1"	229900	265600	257900	678200	361600	633300	30497	1663	1368	47874	31776	1143	21.2253	4.40771	0.00234087	1	1.11236	up
Com_185_neg	L-(-)-Glyceric acid	1	C3H6O4	106.077	Sugar Acids And Its Derivatives	"28305-26-2"	149500	105800	142200	138800	154300	118400	5753	6913	9696	2332	6932	4791	22.2149	4.47346	5.62298e-06	1	1.13544	up
Com_406_pos	Decanoylcarnitine	9.04	C17H33NO4	315.4	Carnitine	"3992-45-8"	114100	146800	129400	234600	168100	159400	1792	6896	7378	9621	9079	7424	22.5741	4.49659	1.26505e-05	1	1.09113	up
Com_305_pos	Carnitine-C18	12.4			Carnitine		55070	47010	86400	162200	60450	92490	6137	2788	6423	2837	1689	2228	22.7862	4.51009	9.15677e-07	1	1.46794	up
Com_328_pos	Isoquinoline	4.9	C9H7N	129.16	Organoheterocyclic compounds	"119-65-3"	147100	118200	126700	131700	146000	136300	1905	9198	2798	6423	10168	3908	23.4302	4.5503	5.7297e-05	1	1.1378	up
Com_144_neg	Aminomalonic acid	0.88	C3H5NO4	119.08	Organic Acid And Its Derivatives	"1068-84-4"	5196000	3411000	4122000	3920000	5116000	4372000	131500	138400	428600	82420	114800	139300	25.2527	4.65836	9.55628e-06	1	1.31428	up
Com_492_pos	Calcium phosphorylcholine chloride	0.87	C5H13NO4P.Ca.Cl	257.666	Cholines	"4826-71-5"	5690000	4233000	4332000	11010000	9626000	5155000	277600	337000	258600	194800	191200	285900	25.9181	4.69589	2.221e-07	1	1.1835	up
Com_133_neg	2-Phenylbutyric acid	1.83	C10H12O2	164.2	Benzene and substituted derivatives	"90-27-7"	600700	463500	498700	500800	538700	486100	22511	11630	28866	22256	26853	5071	26.3553	4.72002	4.79585e-05	1	1.16205	up
Com_111_neg	Succinic acid	1.936	C4H6O4	118.09	Tca Cycle	"110-15-6"	1432000	1472000	1105000	1343000	1686000	1323000	61740	85080	51060	42280	38360	33140	26.8273	4.74563	2.04067e-07	1	1.33891	up
Com_334_pos	Fexofenadine	12.04	C32H39NO4	501.656	Others	"83799-24-0"	2076000	2906000	2583000	4095000	3709000	2324000	122100	115600	53440	164600	92030	107800	26.9887	4.75429	2.73326e-08	1	1.21745	up
Com_343_pos	5-Methoxyindole-3-acetic acid	4.87	C11H11NO3	205.21	Indole And Its Derivatives	"3471-31-6"	638600	470400	481000	497000	550900	594000	14240	6224	7896	32885	29061	27944	27.3311	4.77247	5.48189e-05	1	1.1314	up
Com_368_pos	Glycyl-L-leucine	4.466	C8H16N2O3	188.22	Amino Acid And Its Derivatives	"869-19-2"	183200	62690	123000	105300	174000	193100	8411	5968	4393	2910	3524	5161	27.7041	4.79203	7.68538e-08	1	1.03451	up
Com_95_neg	Methylmalonate	1.938	C4H6O4	118.09	Organic Acid And Its Derivatives	"516-05-2"	474700	478200	387500	445200	574900	439200	17190	22980	15300	13590	14270	16840	27.9495	4.80475	6.25834e-11	1	1.31837	up
Com_461_pos	LysoPC 20:2	13.26	C28H54NO7P	547.36	Phospholipid		1100000	1122000	1291000	1769000	1584000	1440000	58290	91050	16230	46300	49160	33790	28.1731	4.81625	8.24366e-06	1	1.76585	up
Com_603_pos	Choline Glycerophosphate	0.89	C8H20NO6P	257.22	Cholines	"28319-77-9"	6050000	4514000	3949000	7957000	11250000	7013000	272900	318200	174700	198300	222500	250100	28.3518	4.82537	8.68091e-08	1	1.48257	up
Com_11_neg	L-Threonine	0.888	C4H9NO3	119.12	Amino Acid And Its Derivatives	"72-19-5"	3550000	2447000	2787000	2656000	3542000	3055000	86730	83660	242900	47080	79970	89800	28.6238	4.83914	6.25823e-06	1	1.3001	up
Com_566_pos	D-Homocysteine	1.86	C4H9NO2S	135.185	Amino Acid And Its Derivatives	"454-28-4"	1668000	1218000	1188000	1328000	1653000	1590000	83453	43700	25920	60896	54840	31820	28.7564	4.84581	1.10092e-06	1	1.08779	up
Com_170_neg	Itaconic acid	1.45	C5H6O4	130.1	Fatty Acyls	"97-65-4"	156300	275200	197900	271800	402100	194700	8353	4064	13800	4244	8115	11060	30.1797	4.91551	2.51809e-07	1	1.64611	up
Com_405_pos	Stearoylcarnitine	12.41	C25H49NO4	427.66	Carnitine	"25597-09-5"	53560	41160	77390	158900	59790	93770	3964	2881	2231	2536	1897	2532	30.2082	4.91687	6.18749e-07	1	1.6087	up
Com_286_neg	Gamma-Glu-Leu	5.09	C11H20N2O5	260.287	Organic Acid And Its Derivatives	"2566-39-4"	542100	477400	479800	670300	572200	459900	2066	1670	43069	1995	52362	1329	31.2388	4.96527	0.0011664	1	1.17771	up
Com_353_pos	5-Aminolevulinate	2.07	C5H9NO3	131.13	Organic Acid And Its Derivatives	"106-60-5"	1151000	893300	862900	1067000	1108000	965200	4414	4321	7324	87275	80482	3106	32.3525	5.01581	0.000834984	1	1.07239	up
Com_282_neg	Lysopg 18:1	13.81	C24H47O9P	510.6	Phospholipid		259100	148700	292800	214600	219700	180200	5532	1503	11752	6296	9648	5670	32.5512	5.02464	2.00806e-05	1	1.32314	up
Com_262_neg	Cholic acid	10.361	C24H40O5	408.57	Bile Acids	"81-25-4"	543183	502166	485916	556516	550183	1355000	36717	30281	28818	20063	2338	3380	32.8377	5.03728	0.000309211	1	1.2277	up
Com_377_pos	L-Palmitoylcarnitine	11.69	C23H45NO4	399.335	Carnitine	"2364-67-2"	151400	138500	169400	412500	179700	310700	1987	2794	1818	28558	1481	2049	35.2108	5.13795	8.23422e-05	1	1.37978	up
Com_433_pos	Trimethyllysine	1.03	C9H21N2O2	189.275	Amino Acid And Its Derivatives	"66989-56-8"	982000	777300	452300	739600	669000	578100	28310	18970	10620	17010	18460	24960	35.4796	5.14892	4.28551e-09	1	1.03766	up
Com_72_neg	L-Malate	1.089	C4H6O5	134.09	Tca Cycle	"97-67-6"	2570000	1927000	1810000	3354000	3017000	2192000	72320	153600	70900	48080	13160	53970	36.0896	5.17351	3.65953e-05	1	1.32358	up
Com_64_neg	gamma-Muricholate	9.997	C24H40O5	408.57	Bile Acids	"547-75-1"	1066000	1285000	588600	750000	262500	1417000	12300	8503	32996	29175	26614	32404	37.8127	5.2408	1.19179e-06	1	1.5123	up
Com_543_pos	2-Pyrrolidinone	2.04	C4H7NO	85.1	Organoheterocyclic compounds	"616-45-5"	5988000	4363000	4732000	5598000	5635000	5330000	136643	133639	173090	109080	132049	105041	40.0815	5.32486	2.37638e-11	1	1.09684	up
Com_191_neg	Lysopa 18:0	13.78	C21H43O7P	438.53	Phospholipid		126900	85320	170500	119300	117800	78080	9337	1204	833	1249	991	3524	40.7224	5.34775	5.52634e-05	1	1.32997	up
Com_258_neg	N-lactoyl-phenylalanine	6.97	C12H15NO4	237.25	Amino Acid And Its Derivatives		369600	290800	200300	361400	298500	217600	3316	8360	9806	8117	4583	5980	43.2797	5.43562	3.55682e-08	1	1.18059	up
Com_400_pos	L-beta-Imidazolelactic acid	0.83	C6H8N2O3	156.139	Carbohydrates And Its Derivatives	"14403-45-3"	1293000	793700	756800	797200	847000	938400	13860	34670	34640	23540	9231	7950	43.7974	5.45277	8.56425e-06	1	1.13927	up
Com_452_pos	L-Serine	0.846	C3H7NO3	105.093	Amino Acid And Its Derivatives	"56-45-1"	5692000	4224000	5131000	5440000	5534000	5307000	100200	125900	118200	136400	65241	132600	46.1696	5.52887	2.4377e-08	1	1.14195	up
Com_63_neg	Isocitrate	1.46	C6H8O7	192.12	Organic Acid And Its Derivatives	"320-77-4"	12470000	21460000	15740000	21560000	17180000	14280000	295300	626800	443100	267700	244900	294700	47.2681	5.5628	9.95205e-09	1	1.92633	up
Com_561_pos	Acetylcholine	1.02	C7H16INO2	146.207	Cholines	"51-84-3"	1223000	1521000	1610000	1245000	1528000	1231000	33090	19140	10840	28430	28850	51370	48.6723	5.60503	3.77108e-06	1	1.06745	up
Com_329_pos	Purine	4.1	C5H4N4	120.112	Nucleotide And Its Derivates	"120-73-0"	612100	482000	508700	518800	557800	523700	12680	12800	9948	6167	9237	12290	50.7446	5.66518	7.00943e-08	1	1.26528	up
Com_569_pos	Maleic Acid	0.94	C4H4O4	116.07	Organic Acid And Its Derivatives	"110-16-7"	6211000	4639000	5417000	5782000	7012000	5887000	146000	61700	153900	79370	91620	149600	51.2291	5.67889	2.40729e-07	1	1.20523	up
Com_533_pos	L-Cystathionine	0.84	C7H14N2O4S	222.262	Amino Acid And Its Derivatives	"56-88-2"	369800	270700	205800	369500	894800	412600	11410	3189	10860	5072	5147	12970	51.8665	5.69673	1.86787e-07	1	1.17548	up
Com_521_pos	O-Acetyl-L-homoserine	1	C6H11NO4	161.16	Amino Acid And Its Derivatives		2660000	2855000	3495000	3815000	3678000	3903000	101600	54446	90110	41908	48023	44284	53.6476	5.74544	9.04855e-08	1	1.24443	up
Com_545_pos	Ala-gly	0.84	C5H10N2O3	146.144	Amino Acid And Its Derivatives	"687-69-4"	5635000	4349000	4598000	4123000	5455000	4843000	71250	91980	95660	80240	99270	88480	55.0467	5.78258	7.83463e-14	1	1.12783	up
Com_349_pos	Vitamin B2	5.94	C17H20N4O6	376.364	Vitamins	"83-88-5"	12940000	7893000	8212000	8985000	11780000	10150000	152300	235900	176100	184800	150300	162400	56.4701	5.81942	6.86284e-12	1	1.86888	up
Com_378_pos	D-Phenylalanine	4.106	C9H11NO2	165.19	Amino Acid And Its Derivatives	"673-06-3"	460400000	379300000	379800000	414700000	464700000	448800000	7127000	8904000	6420000	4977000	6372000	8384000	60.3949	5.91636	1.13227e-09	1	1.30461	up
Com_568_pos	Adipic Acid	0.84	C6H10O4	146.14	Fatty Acyls	"124-04-9"	4274000	3192000	3323000	2980000	3694000	3520000	54971	51896	49059	33444	104000	47207	61.6101	5.9451	1.57411e-07	1	1.16836	up
Com_358_pos	L-(-)-alpha-Amino-epsilon-Caprolactam	0.7	C6H12N2O	128.172	Amino Acid And Its Derivatives	"21568-87-6"	1685000	1253000	1232000	1109000	1357000	1536000	19200	15700	23009	23991	33306	15750	62.4026	5.96354	2.44415e-09	1	1.11973	up
Com_441_pos	Phthalate	4.07	C8H6O4	166.13	Benzoic Acid And Its Derivatives	"88-99-3"	5609000	4531000	4792000	5004000	5442000	5243000	84890	101700	76130	55440	71520	100300	62.4944	5.96565	7.33479e-09	1	1.29855	up
Com_355_pos	Methylguanidine HCl	0.88	C2H8ClN3	109.56	Organic Acid And Its Derivatives	"21770-81-0"	2317000	1593000	1681000	1873000	2178000	1950000	16630	78703	18410	25400	26650	18680	62.8385	5.97358	3.69944e-06	1	1.08683	up
Com_419_pos	Dl-Tropic acid	4.09	C9H10O3	166.174	Organic Acid And Its Derivatives	"28845-94-5"	3683000	2946000	3121000	3153000	3584000	3307000	62340	58120	37250	34220	60060	61380	63.1649	5.98105	3.52494e-08	1	1.30614	up
Com_531_pos	2-(Formylamino)Benzoic Acid	4.07	C8H7NO3	164.138	Benzoic Acid And Its Derivatives	"3342-77-6"	38660000	30800000	32320000	34460000	38790000	35720000	569900	667100	520900	357000	507800	692400	63.5727	5.99034	5.23133e-09	1	1.29939	up
Com_574_pos	trans-Cinnamic acid	4.07	C9H8O2	148.16	Cinnamic acids and derivatives	"140-10-3"	3887000	3059000	3185000	3401000	3551000	3506000	62560	64060	41690	31210	66590	57000	63.7213	5.9937	8.80063e-08	1	1.2942	up
Com_397_pos	Benzamidine Hydrochloride Hydrate	4.09	C7H11ClN2O	174.628	Benzene and substituted derivatives	"206752-36-5"	7963000	6273000	6787000	6954000	7428000	7373000	129400	136400	102300	79700	96920	125400	63.8363	5.99631	1.81541e-09	1	1.30305	up
Com_506_pos	Phloretate	4.05	C9H10O3	166.177	Fatty Acyls	"501-97-3"	25100000	20350000	21520000	22080000	24240000	23720000	388800	418900	341000	237500	327500	412800	64.4298	6.00966	3.0911e-09	1	1.30651	up
Com_325_pos	6-Methylmercaptopurine	4.04	C6H6N4S	166.21	Purines and purine derivatives	"50-66-8"	34820000	28500000	30740000	32200000	34620000	33550000	496900	664400	453100	356200	445100	600000	64.4726	6.01061	6.59657e-09	1	1.30078	up
Com_524_pos	Cuminaldehyde	4.06	C10H12O	148.2	Prenol lipids	"122-03-2"	4453000	3646000	3780000	3975000	4375000	4155000	53440	73330	65680	43400	69250	70270	64.9599	6.02148	1.86826e-09	1	1.29932	up
Com_579_pos	7-Methylguanine	4.09	C6H7N5O	165.153	Nucleotide And Its Derivates	"578-76-7"	142700000	111900000	114300000	123500000	133600000	129400000	1940000	2345000	1720000	1347000	1729000	2269000	66.5551	6.05648	6.50548e-10	1	1.3018	up
Com_370_pos	D-Proline	0.967	C5H9NO2	115.13	Amino Acid And Its Derivatives	"344-25-2"	132600000	88290000	103300000	119200000	137500000	111700000	1880000	1449000	2701000	1130000	1575000	1534000	67.4447	6.07563	1.64716e-09	1	1.20509	up
Com_565_pos	Cystine	0.84	C6H12N2O4S2	240.301	Amino Acid And Its Derivatives	"923-32-0"	6003000	2842000	3497000	3486000	5070000	5431000	78460	58690	94600	42690	33770	81040	67.6403	6.07981	4.84752e-09	1	1.3742	up
Com_485_pos	N-acetyl-glutamate	1.67	C7H11NO5	189.166	Amino Acid And Its Derivatives		2194000	2107000	1840000	2796000	2436000	1740000	41850	39080	38540	17780	34840	21430	67.7604	6.08237	2.01791e-08	1	1.26852	up
Com_178_neg	L-Pyroglutamic acid	1.689	C5H7NO3	129.11	Organic Acid And Its Derivatives	"98-79-3"	2378000	2608000	2109000	2949000	2410000	1777000	38160	47280	42700	20930	19230	29030	72.1178	6.17228	3.29745e-08	1	1.27005	up
Com_583_pos	Porphobilinogen	4.9	C10H14N2O4	226.229	Organic nitrogen compounds	"487-90-1"	502100	364900	360400	368400	428700	427700	8510	9741	1335	2891	3815	6941	73.7881	6.20532	1.97135e-05	1	1.27341	up
Com_470_pos	gamma-Nonanolactone	4.1	C9H16O2	156.222	Esters	"104-61-0"	3927000	3116000	3088000	3453000	3719000	3567000	86650	57300	54280	11710	20340	48895	74.756	6.22412	2.14387e-05	1	1.33032	up
Com_508_pos	3-Methylindole	4.87	C9H9N	131.177	Indole And Its Derivatives	"83-34-1"	2065000	1519000	1527000	1593000	1809000	1883000	23740	40200	24660	8436	12380	29580	74.7935	6.22484	4.08986e-06	1	1.29425	up
Com_260_neg	Taurolithocholic acid sodium salt	12.297	C26H44NNaO5S	505.69	Bile Acids	"6042-32-6"	2750000	2654000	3730000	3029000	2818000	2634000	5173	73760	25770	84180	27610	16720	75.5318	6.23901	8.51868e-05	1	1.07493	up
Com_113_neg	Xanthurenic Acid	4.977	C10H7NO4	205.17	Organic Acid And Its Derivatives	"59-00-7"	1134000	924100	928500	942700	945900	898500	14100	18950	10220	7545	11140	14200	75.8151	6.24441	1.12259e-07	1	1.29494	up
Com_194_neg	LysoPE 18:0	13.73	C23H48NO7P	481.6	Phospholipid	"69747-55-3"	22080000	14100000	25660000	17520000	15500000	11590000	329700	286600	244700	150100	182500	188200	77.0372	6.26748	2.07794e-10	1	1.08694	up
Com_599_pos	L-Alanine	0.86	C3H7NO2	89.09	Amino Acid And Its Derivatives	"56-41-7"	13400000	11930000	12080000	17290000	16090000	14520000	128700	311800	226600	86570	159400	187000	77.5496	6.27705	3.49926e-07	1	1.17997	up
Com_347_pos	Sarcosine	0.9	C3H7NO2	89.093	Amino Acid And Its Derivatives	"107-97-1"	14630000	10730000	12630000	17620000	16760000	14670000	187900	182000	254500	121900	151100	207000	78.812	6.30034	6.48719e-11	1	1.18762	up
Com_171_neg	DL-Serine	0.83	C3H7NO3	105.09	Amino Acid And Its Derivatives	"302-84-1"	6846000	5219000	6022000	6308000	6490000	6405000	84180	59610	146000	46710	57020	70710	80.3266	6.32781	4.67306e-07	1	1.22533	up
Com_80_neg	D-threo-Isocitric acid	1.41	C6H8O7	192.124	Organic Acid And Its Derivatives	"6061-97-8"	8485000	12830000	10610000	17810000	15700000	11920000	121500	291400	175100	102500	95850	150600	82.5604	6.36738	6.8539e-09	1	1.99338	up
Com_272_neg	O-Aceyl-L-Serine	1.056	C5H9NO4	147.129	Amino Acid And Its Derivatives	"5147-00-2"	689600	635300	592800	706500	651500	618400	4878	5983	14880	8240	4154	8023	84.3646	6.39857	1.5374e-06	1	1.26119	up
Com_223_neg	5-oxoproline	1.63	C5H7NO3	129.043	Amino Acid And Its Derivatives	"149-87-1"	1348000	1482000	1220000	1730000	1377000	1066000	20970	20970	22310	10660	14550	6996	85.2513	6.41365	3.33511e-07	1	1.27308	up
Com_490_pos	L-Lysinamide	4.91	C6H15N3O	145.2	Amino Acid And Its Derivatives	"32388-19-5"	5377000	4066000	3986000	4291000	4927000	4814000	50500	57790	45270	44480	63010	58310	85.9876	6.42606	1.26756e-13	1	1.29701	up
Com_319_pos	L-Tryptophan	4.894	C11H12N2O2	204.23	Amino Acid And Its Derivatives	"73-22-3"	73760000	58390000	59490000	64430000	71650000	71440000	834500	959400	552500	530600	754200	992500	86.3291	6.43178	8.82485e-09	1	1.30858	up
Com_421_pos	Pantothenic acid	4.57	C9H17NO5	219.235	Vitamins	"79-83-4"	9434000	9478000	6599000	12390000	12150000	12450000	127600	153000	90880	67010	157300	125900	86.6037	6.43636	4.48689e-10	1	1.34415	up
Com_404_pos	Oleoylcarnitine	11.9	C25H47NO4	425.645	Carnitine	"38677-66-6"	1467000	1141000	1778000	3429000	1602000	2929000	4898	6720	7221	107715	2819	12450	87.0522	6.44381	6.50005e-05	1	1.25127	up
Com_483_pos	Dl-Indole-3-lactic acid	4.87	C11H11NO3	205.21	Organic Acid And Its Derivatives	"832-97-3"	92030000	65070000	68890000	73380000	85540000	82650000	1022000	1022000	627800	604300	807200	1159000	89.1899	6.47881	1.69556e-09	1	1.30387	up
Com_372_pos	N6-Acetyl-L-lysine	1.304	C8H16N2O3	188.22	Amino Acid And Its Derivatives	"692-04-6"	1892000	1367000	836800	1319000	1276000	1223000	16900	21010	3598	23991	4409	16400	91.6925	6.51873	1.15478e-05	1	1.14116	up
Com_394_pos	Carnitine-C14	10.83			Carnitine		143900	172800	168100	351700	153800	227800	1703	1223	1716	2686	3475	2386	92.3573	6.52915	1.00087e-09	1	1.3013	up
Com_172_neg	Calcium D-Panthotenate	4.59	C18H32CaN2O10	476.53	Vitamins	"137-08-6"	82200000	90110000	64600000	103600000	88460000	88270000	1013000	1400000	818400	607400	807200	906500	93.1544	6.54155	6.13299e-10	1	1.36677	up
Com_462_pos	1-Aminocyclopropane-1-carboxylic acid	0.89	C4H7NO2	101.048	Amino Acid And Its Derivatives	"22059-21-8"	10670000	8386000	8443000	10860000	10370000	9633000	73440	118100	134800	52755	85660	114500	100.754	6.65469	6.89717e-08	1	1.1877	up
Com_382_pos	SDMA	0.913	C8H18N4O2	202.25	Amino Acid And Its Derivatives	"30344-00-4"	1157000	725300	1110000	736800	869300	1373000	22940	14430	5403	7558	3236	3697	104.278	6.7043	5.36336e-06	1	1.2388	up
Com_606_pos	Glycine	0.88	C2H5NO2	75.07	Amino Acid And Its Derivatives	"56-40-6 "	601700	484900	542400	640800	619400	569300	6648	6938	2604	5362	5717	5481	105.603	6.72251	1.10044e-07	1	1.17164	up
Com_147_neg	Taurine	0.865	C2H7NO3S	125.15	Organic Acid And Its Derivatives	"107-35-7"	8789000	27870000	16330000	21830000	15730000	21870000	143300	420400	148000	107300	98910	132300	107.044	6.74206	1.62911e-08	1	1.01435	up
Com_283_neg	Lysope 18:1	12.81	C23H46NO7P	479.588	Phospholipid		36110000	51910000	64260000	55200000	50740000	39640000	835600	619900	445000	276200	296400	246200	109.536	6.77526	1.38746e-07	1	1.3341	up
Com_195_neg	PE(18:1(9Z)/0:0)	12.85	C23H46NO7P	479.6	Glycerolipids	"89576-29-4"	38780000	54670000	69750000	61350000	54720000	42890000	871500	640900	469700	288300	312800	255100	113.505	6.82661	1.14788e-07	1	1.33014	up
Com_560_pos	Thiamine	0.81	C12H17N4OS+	265.35	Vitamins	"70-16-6"	15890000	11070000	13000000	12410000	15060000	17440000	109500	115000	120000	108100	152700	129500	115.501	6.85176	5.31779e-13	1	1.1719	up
Com_390_pos	1-(4-Methoxyphenyl)-2-propanone	1.81	C10H12O2	164.201	Benzene and substituted derivatives	"122-84-9"	6372000	5073000	5058000	5209000	6597000	5906000	24280	37370	67072	50986	60616	53730	116.356	6.8624	9.37179e-08	1	1.22665	up
Com_324_pos	10-Formyl-Thf	4.85	C20H23N7O7	473.4	Organoheterocyclic compounds	"2800-34-2"	636000	1915000	1121000	1209000	1432000	1313000	2445	3548	2487	49127	2816	2077	122.016	6.93093	3.83604e-05	1	1.2063	up
Com_176_neg	L-Glutamic acid monosodium salt	0.86	C5H8NNaO4	169.11	Amino Acid And Its Derivatives	"142-47-2"	103800000	103400000	94240000	108800000	102600000	98920000	701000	845200	1538000	426700	533000	756900	127.429	6.99355	9.52737e-07	1	1.31942	up
Com_270_neg	4-Hydroxyisoleucine	1.038	C6H13NO3	147.172	Amino Acid And Its Derivatives	"781658-23-9"	97750000	95310000	89860000	100100000	95520000	93490000	670900	761900	1461000	437400	453200	685900	127.962	6.99958	1.01461e-06	1	1.31182	up
Com_446_pos	Asp-Phe methyl ester	5.36	C14H18N2O5	294.303	Organic Acid And Its Derivatives	"22839-47-0"	954000	651700	695100	944800	904300	859100	6750	7448	4097	6651	6817	6404	131.239	7.03605	3.0904e-12	1	1.3445	up
Com_179_neg	Citric acid	1.516	C6H8O7	192.12	Tca Cycle	"77-92-9"	28400000	44570000	36270000	56320000	53860000	35490000	263600	488600	350500	256500	271300	278100	133.559	7.06133	1.72584e-11	1	2.06497	up
Com_131_neg	ARCAR	1.06	C9H15N4O8P	338.211	Nucleotide And Its Derivates	"3031-94-5"	996300	1072000	1002000	912300	766600	1060000	7405	11580	3637	5237	7116	8255	134.379	7.07016	1.12238e-07	1	1.20432	up
Com_480_pos	1-Oleoyl-Sn-Glycero-3-Phosphocholine	12.82	C26H52NO7P	521.667	Phospholipid	"19420-56-5"	94620000	81160000	109900000	112800000	108800000	107700000	1099000	1194000	551900	650700	666100	386400	135.217	7.07913	1.95794e-07	1	1.56762	up
Com_299_pos	Lysopc 18:1	12.9	C26H52NO7P	521.667	Phospholipid	"3542-29-8"	59080000	50170000	68170000	73020000	69840000	67900000	689900	754600	316600	408400	413000	232300	137.907	7.10755	2.35445e-07	1	1.57146	up
Com_115_neg	cis-Aconitic acid	1.766	C6H6O6	174.11	Tca Cycle	"585-84-2"	758900	1648000	1020000	1796000	1565000	839900	8930	12580	8421	7872	8916	7775	139.975	7.12903	1.14432e-08	1	1.84877	up
Com_341_pos	6-Deoxy-D-glucose	1.825	C6H12O5	164.156	Carbohydrates And Its Derivatives	"7658-08-4"	5279000	3952000	3860000	4352000	5337000	5085000	38690	27710	28500	22150	31720	39920	147.676	7.20629	1.11379e-11	1	1.25851	up
Com_613_pos	L-Valine	1.2	C5H11NO2	117.146	Amino Acid And Its Derivatives	"72-18-4"	3479000	2855000	2808000	4080000	4133000	3567000	26110	6766	46700	30505	15320	14120	149.956	7.22839	3.56144e-06	1	1.24734	up
Com_444_pos	L-allo-Isoleucine	2.28	C6H13NO2	131.17	Amino Acid And Its Derivatives	"1509-34-8"	204400000	173800000	178600000	192900000	202100000	192400000	1080000	1250000	2164000	762500	1013000	1305000	151.059	7.23897	1.535e-07	1	1.40624	up
Com_48_neg	cis-4-Hydroxy-D-proline	2.26	C5H9NO3	131.13	Organic Acid And Its Derivatives	"2584-71-6"	1620000	1458000	1490000	1600000	1569000	1439000	8022	12960	14800	2757	7043	11270	161.402	7.33451	4.19949e-06	1	1.40035	up
Com_14_neg	L-Asparagine	0.843	C4H8N2O3	132.12	Amino Acid And Its Derivatives	"70-47-3"	11380000	9023000	9112000	7309000	9867000	9807000	48150	55720	69050	35440	57340	82700	162.164	7.34131	1.01373e-09	1	1.05058	up
Com_190_neg	Lysopa 16:0	12.54	C19H39O7P	410.48	Phospholipid		1319000	1269000	1862000	1433000	1420000	1315000	2164	7726	10560	3207	22859	4656	168.412	7.39585	1.42633e-05	1	1.08597	up
Com_427_pos	L-Carnitine	0.87	C7H15NO3	161.2	Carnitine	"541-15-1"	11750000	13730000	14550000	16280000	18340000	18480000	82280	139800	109800	50760	73830	94490	169.032	7.40115	2.91413e-09	1	1.23705	up
Com_476_pos	2-(3,4-dimethoxyphenyl)ethanamine	1.81	C10H15NO2	181.232	Benzene and substituted derivatives	"120-20-7"	27080000	18880000	21000000	25890000	27840000	30760000	148800	160900	113500	118400	163700	183500	170.398	7.41277	4.37611e-13	1	1.2714	up
Com_298_pos	Lysopc 17:0	13.17	C25H52NO7P	509.657	Phospholipid	"50930-23-9"	2488000	2396000	3718000	2696000	2097000	2825000	19610	23450	14340	12310	11860	13460	170.683	7.41518	3.35285e-11	1	1.64071	up
Com_326_pos	2-Hydroxycinnamate	1.81	C9H8O3	164.16	Cinnamic acids and derivatives	"614-60-8"	31470000	23690000	23960000	25180000	35620000	28670000	184100	203500	138900	111300	136300	204900	172.206	7.42799	2.79179e-11	1	1.28736	up
Com_392_pos	Lysopc 20:4	12.9	C28H50NO7P	543.681	Phospholipid		11840000	9472000	13350000	14390000	13890000	13190000	103600	119000	58050	62290	69280	29730	172.264	7.42848	2.94297e-07	1	1.57015	up
Com_327_pos	Piperidine	2.04	C5H11N	85.15	Organoheterocyclic compounds	"110-89-4"	6055000	4342000	4637000	5400000	5467000	5294000	18200	17700	36630	20630	61008	24500	174.598	7.44789	4.67403e-07	1	1.26675	up
Com_596_pos	trans-3-Hydroxy-L-proline	2.14	C5H9NO3	131.13	Amino Acid And Its Derivatives	"4298-08-2"	12630000	10350000	10860000	12640000	14200000	12080000	59050	75360	111000	42270	52930	75800	174.732	7.449	2.28911e-08	1	1.39641	up
Com_177_neg	L(+)-Asparagine monohydrate	0.83	C4H8N2O3.H2O	150.13	Amino Acid And Its Derivatives	"5794-13-8"	18040000	14500000	15920000	12650000	16110000	16660000	87060	78870	96290	64820	83880	124700	175.274	7.45346	3.18293e-11	1	1.05176	up
Com_512_pos	L-Leucine	2.32	C6H13NO2	131.17	Amino Acid And Its Derivatives	"61-90-5"	358000000	293600000	312000000	342000000	381500000	333200000	1568000	1841000	3169000	1126000	1424000	2097000	179.982	7.49171	7.47358e-08	1	1.40301	up
Com_538_pos	L-Tyrosine	1.84	C9H11NO3	181.189	Amino Acid And Its Derivatives	"60-18-4"	115000000	86240000	93100000	97550000	120600000	111200000	661400	795500	470200	382200	518400	607100	181.58	7.50446	3.16984e-10	1	1.29721	up
Com_482_pos	DL-Leucine	2.3	C6H13NO2	131.173	Amino Acid And Its Derivatives	"328-39-2"	10420000	8512000	8905000	10120000	10740000	9830000	48840	53310	91090	26940	44310	56240	182.481	7.5116	1.71562e-07	1	1.40379	up
Com_537_pos	L-Methionine sulfone	1.84	C5H11NO4S	181.21	Amino Acid And Its Derivatives	"7314-32-1"	70530000	53750000	57340000	57600000	77510000	63480000	365300	438100	327700	214700	324900	379800	185.423	7.53468	5.82718e-11	1	1.29846	up
Com_83_neg	DL-o-Tyrosine	1.81	C9H11NO3	181.189	Organic Acid And Its Derivatives	"2370-61-8"	39720000	30240000	31320000	32210000	32150000	31220000	197800	221800	178700	102700	163200	180000	188.527	7.55863	3.30345e-09	1	1.28849	up
Com_535_pos	Methionine sulfoxide	0.92	C5H11NO4S	181.21	Amino Acid And Its Derivatives	"62697-73-8"	5616000	3300000	3248000	4547000	5097000	3706000	12660	5788	6670	42846	52892	14280	188.802	7.56073	1.21757e-05	1	1.30442	up
Com_454_pos	L-Glutamate	0.886	C5H9NO4	147.129	Amino Acid And Its Derivatives	"56-86-0"	223300000	247000000	212800000	288700000	260000000	257700000	1041000	1332000	2334000	751600	778000	1134000	202.087	7.65883	1.51076e-07	1	1.29793	up
Com_443_pos	L-allo-Threonine	0.87	C4H9NO3	119.12	Amino Acid And Its Derivatives	"28954-12-3"	29980000	19060000	22050000	23670000	31310000	26860000	123300	112400	195700	72850	113400	98910	213.422	7.73757	3.60907e-10	1	1.17376	up
Com_495_pos	N-Methyl-a-aminoisobutyric acid	1.22	C5H11NO2	117.146	Organic Acid And Its Derivatives	"2566-34-9"	93360000	62550000	70510000	82250000	80570000	79240000	322700	196000	783500	220500	265800	314000	222.82	7.79974	2.98428e-07	1	1.29338	up
Com_541_pos	Indole-3-acetamide	0.81	C10H10N2O	174.2	Indole And Its Derivatives	"879-37-8"	5799000	4116000	4433000	3996000	4796000	4548000	41357	6085	13600	9931	46238	5768	225.144	7.81471	1.59805e-05	1	1.19788	up
Com_475_pos	1-Stearoyl-Sn-Glycerol-3-Phosphocholine	13.78	C26H54NO7P	523.683	Phospholipid	"19420-57-6"	9193000	5994000	11600000	9619000	10260000	7078000	52700	53420	30250	32270	33920	34790	226.434	7.82294	4.31907e-12	1	1.27886	up
Com_592_pos	Homoserine	0.9	C4H9NO3	119.119	Amino Acid And Its Derivatives	"1927-25-9"	50640000	35090000	41650000	44800000	50470000	41060000	198600	146600	295400	126800	180600	177300	234.346	7.8725	7.38656e-10	1	1.18624	up
Com_577_pos	PAF C-16	13.8	C26H54NO7P	523.683	Phospholipid	"74389-68-7"	12940000	8312000	16670000	13390000	14290000	10000000	70820	88130	35970	32620	52660	40430	235.792	7.88137	8.91426e-10	1	1.2863	up
Com_456_pos	DL-Norvaline	1.068	C5H11NO2	117.15	Amino Acid And Its Derivatives	"760-78-1"	88270000	70010000	67450000	79880000	84300000	80790000	374200	169000	726000	160700	230700	266000	244.316	7.93261	1.16791e-06	1	1.31664	up
Com_415_pos	LysoPC 18:0	13.8	C26H54NO7P	523.36	Phospholipid		12580000	7981000	15380000	13160000	13860000	9832000	67340	64250	38210	44320	48370	33570	245.872	7.94177	7.80334e-12	1	1.28209	up
Com_581_pos	6-Aminohexanoate	2.09	C6H13NO2	131.173	Organic Acid And Its Derivatives	"60-32-2"	34670000	23750000	25690000	29450000	31870000	31100000	115800	93040	241400	54210	72660	122300	252.398	7.97956	3.43058e-07	1	1.32548	up
Com_509_pos	isoleucine	2.11	C6H13NO2	131.17	Amino Acid And Its Derivatives	"73-32-5"	327200000	247700000	248200000	296300000	297800000	292800000	1052000	919000	2208000	683800	746200	1151000	252.959	7.98276	1.25218e-07	1	1.33164	up
Com_457_pos	Methionine	1.46	C5H11NO2S	149.211	Amino Acid And Its Derivatives	"59-51-8"	30470000	22600000	24520000	20480000	32550000	26100000	93980	103300	160000	57930	84190	112500	256.12	8.00068	9.72044e-10	1	1.37145	up
Com_469_pos	L-Pipecolate	1.049	C6H11NO2	129.16	Amino Acid And Its Derivatives	"3105-95-1"	4494000	3869000	3539000	3730000	4293000	4036000	14160	11720	19740	7931	10910	20520	281.957	8.13933	6.74343e-08	1	1.26821	up
Com_292_pos	Lysopc 16:1	11.75	C24H48NO7P	493.61	Phospholipid		29570000	33690000	41100000	38840000	45000000	49180000	196200	236600	86350	62260	58970	74650	331.986	8.37498	4.56073e-07	1	1.30031	up
Com_516_pos	LysoPE 18:2	12.08	C23H44NO7P	477.6	Phospholipid		1184000	1757000	1636000	2390000	2314000	1749000	8285	6089	6274	2933	7515	1728	336.035	8.39247	1.96544e-07	1	1.24777	up
Com_467_pos	Pipecolic acid	1.042	C6H11NO2	129.16	Organic Acid And Its Derivatives	"535-75-1"	98530000	79190000	82090000	87260000	89990000	94730000	221600	255600	479600	172400	202500	243700	337.559	8.39899	4.92568e-08	1	1.29881	up
Com_570_pos	Pipecolinic Acid	0.85	C6H11NO2	129.16	Amino Acid And Its Derivatives	"1723-00-8"	6197000	5125000	5337000	5588000	6167000	5699000	14980	22360	29120	10780	8909	11110	350.744	8.45427	3.53379e-07	1	1.29545	up
Com_310_pos	Cycloleucine	0.84	C6H11NO2	129.157	Amino Acid And Its Derivatives	"52-52-8"	123900000	101200000	102000000	109300000	118900000	114400000	246400	327300	589500	174300	244400	306500	354.639	8.47021	1.42878e-07	1	1.30335	up
Com_590_pos	Imatinib	11.76	C29H31N7O	493.603	Others	"152459-95-5"	81340000	93400000	113000000	109900000	126700000	135500000	545400	645200	74050	230100	193900	54990	378.427	8.56387	1.36402e-05	1	1.35782	up
Com_79_neg	L-Histidine	0.76	C6H9N3O2	155.15	Amino Acid And Its Derivatives	"71-00-1"	8692000	6180000	6413000	6026000	6733000	6091000	18760	7301	39310	6683	10210	18980	396.419	8.63088	1.7569e-06	1	1.33207	up
Com_607_pos	L-Arginine	0.794	C6H14N4O2	174.2	Amino Acid And Its Derivatives	"74-79-3"	107500000	73210000	84780000	61550000	79730000	79220000	184200	198100	275300	92780	122400	150900	474.748	8.89102	2.34154e-09	1	1.28295	up
Com_514_pos	D-Glutamine	0.86	C5H10N2O3	146.14	Amino Acid And Its Derivatives	"5959-95-5"	101500000	67510000	79770000	66560000	101000000	80390000	162800	166100	241200	77660	155300	222700	484.256	8.91962	4.0292e-09	1	1.22512	up
Com_141_neg	Taurocholic acid	8.09	C26H45NO7S	515.7	Bile Acids	"81-24-3"	4053000	5281000	2492000	4271000	5186000	3576000	6756	18300	4955	4344	6769	8495	500.998	8.96866	6.99261e-09	1	1.189	up
Com_296_pos	Lysopc 18:2	12.16	C26H50NO7P	519.65	Phospholipid		10490000	11550000	11380000	15020000	19400000	14440000	37390	30540	26590	18010	18490	15560	561.332	9.13271	6.29888e-11	1	1.63186	up
Com_119_neg	Pyrophosphate	0.97	H4O7P2	177.975	Others	"2466-09-3"	25830000	23910000	27130000	27470000	26130000	27270000	53670	40960	32660	49710	49640	40270	590.986	9.20698	4.34232e-10	1	1.09528	up
Com_297_pos	Lysopc 18:3	12.57	C26H48NO7P	517.317	Phospholipid		72080000	66050000	79770000	75360000	74990000	78230000	186800	206300	107500	67920	84640	65150	621.57	9.27977	3.87196e-07	1	1.17455	up
Com_184_neg	Taurohyocholic acid sodium salt	9.03	C26H44NNaO7S	537.69	Bile Acids		351100000	72206565	82900000	62501406	415300000	340900000	303621	384099	482990	216216	228176	181100	737.616	9.52673	1.42058e-06	1	1.09473	up
Com_193_neg	Lysope 16:0	12.48	C21H44NO7P	453.55	Phospholipid		45040000	53510000	84070000	49470000	46780000	54270000	119900	97880	68580	39180	46610	55900	778.274	9.60413	1.62772e-09	1	1.14544	up
Com_1_neg	Tauro-alpha-Muricholic acid sodium salt	9.01	C26H44NO7S.Na	537.69	Bile Acids	"25696-60-0"	322800000	72206565	82900000	62501406	380800000	312100000	303621	6348	482990	216216	228176	287604	808.75	9.65955	1.77462e-05	1	1.17762	up
Com_295_pos	Lysopc 16:0	12.57	C24H50NO7P	495.63	Phospholipid		255200000	227000000	313400000	279800000	291200000	297900000	472700	582200	288900	204700	283500	200100	819.103	9.6779	5.08111e-08	1	1.21011	up
Com_474_pos	1-Palmitoyl-Sn-Glycero-3-Phosphocholine	12.52	C24H50NO7P	495.63	Phospholipid	"17364-16-8"	103700000	91140000	134700000	125000000	130200000	137200000	144600	221000	88420	67860	74050	64220	1093.6	10.0949	3.76781e-08	1	1.22431	up
Com_266_neg	Taurodeoxycholic acid sodium salt	10.504	C26H44NNaO6S	521.69	Bile Acids	"1180-95-6"	190400000	216500000	136000000	203200000	143100000	100700000	129500	141500	209400	37800	51480	41740	1619.02	10.6609	1.31478e-07	1	1.1731	up
Com_559_pos	L-Lysine	0.74	C6H14N2O2	146.19	Amino Acid And Its Derivatives	"56-87-1"	190600000	139500000	144900000	152200000	159300000	166200000	78950	85150	97580	53350	55210	64440	2191.73	11.0979	3.20891e-11	1	1.16373	up
Com_301_pos	Lysopc 14:0	11.37	C22H46NO7P	467.577	Phospholipid	"20559-16-4"	10540000	9589000	14690000	9820000	8333000	13190000	6777	3428	1173	2409	4268	1452	3391.71	11.7278	1.06213e-07	1	1.24961	up

## Sheet: DY vs HY
Compound_ID	Name	RT [min]	Formula	Molecular Weight	Class(English)	CAS	all_D_7	all_D_8	all_D_9	all_D_10	all_D_11	all_D_12	all_H_7	all_H_8	all_H_9	all_H_10	all_H_11	all_H_12	FC	log2FC	Pvalue	ROC	VIP	Up.Down
Com_523_pos	Cytarabine	1	C9H13N3O5	243.22	Nucleotide And Its Derivates	"147-94-4"	13220	5664	6074	51070	19200	16430	350000	679800	158200	603900	546800	628700	0.0376282	-4.73204	1.39e-05	1	4.25387	down
Com_381_pos	Cytidine	1.029	C9H13N3O5	243.22	Nucleotide And Its Derivates	"65-46-3"	17350	14520	14250	50870	9751	21530	256700	573200	255500	528300	648600	581000	0.0451134	-4.4703	1.18e-06	1	4.24717	down
Com_337_pos	Gly-Phe	4.88	C11H14N2O3	222.24	Amino Acid And Its Derivatives	"3321-03-7"	78610	21980	27090	32680	49180	83230	250700	1124000	598700	261500	690500	225600	0.0929134	-3.42797	7.51e-05	1	1.67424	down
Com_336_pos	Gly-Tyr	3.09	C11H14N2O4	238.24	Amino Acid And Its Derivatives	"658-79-7"	27010	15360	12930	9004	20130	31020	100800	621600	188600	75640	115400	64080	0.099007	-3.33633	0.000792255	1	1.74798	down
Com_140_neg	Glycochenodeoxycholic acid	10.48	C26H43NO5.Na	471.6	Bile Acids	"640-79-9"	57480	9468	49620	8266	6058	6858	60840	328700	174400	77260	335100	189700	0.118139	-3.08144	0.00110837	1	2.06078	down
Com_139_neg	Glycoursodeoxycholic acid	10.47	C26H43NO5	449.631	Bile Acids	"64480-66-6"	65010	5117	45640	3207	6712	4344	54890	303300	154400	68620	298000	166600	0.124334	-3.0077	0.0027278	0.972222	2.07595	down
Com_550_pos	Biotin	6.003	C10H16N2O3S	244.31	Vitamins	"58-85-5"	117000	113800	123600	93620	113600	129000	809500	804300	774100	625100	902300	812400	0.146079	-2.77517	7.4e-11	1	3.07164	down
Com_263_neg	Tauroursodeoxycholic acid Dihydrate	9.015	C26H45NO6S.2H2O	535.7	Bile Acids	"14605-22-2"	187700	97840	37060	51680	88700	63060	274200	482600	578300	626600	871000	627000	0.152048	-2.7174	6.78e-05	1	1.20053	down
Com_267_neg	Taurohyodeoxycholic acid sodium salt	8.928	C26H44NNaO6S	521.69	Bile Acids	"110026-03-4"	186700	115100	36940	56250	74330	58380	271900	461500	544000	651300	882100	633600	0.153205	-2.70646	7.9e-05	1	1.21987	down
Com_445_pos	Asp-glu	0.96	C9H14N2O7	262.217	Amino Acid And Its Derivatives	"6157-06-8"	31090	16660	6829	27790	42230	31160	96590	138800	148900	174800	117300	78820	0.206246	-2.27756	0.000737403	1	2.03206	down
Com_261_neg	Chenodeoxycholic acid	11.768	C24H40O4	392.57	Bile Acids	"474-25-9"	78850	28010	99050	86360	27300	25580	155400	249200	261200	143400	456600	222500	0.231909	-2.10837	0.000969831	1	1.98469	down
Com_13_neg	Trehalose	0.962	C12H22O11	342.296	Carbohydrates And Its Derivatives	"99-20-7"	4760	4293	7635	6749	7426	12500	10420	48660	33450	27330	41190	16490	0.244244	-2.03361	0.00123662	0.972222	1.48704	down
Com_98_neg	DL-Panthenol	4.647	C9H19NO4	205.25	Fatty Acyls	"16485-10-2"	3357	2406	2873	2575	2717	1856	12150	17350	6020	9161	8854	5502	0.267358	-1.90316	0.000327374	1	2.93624	down
Com_122_neg	Hydantoin-5-propionic acid	2.18	C6H8N2O4	172.14	Organoheterocyclic compounds	"5624-26-0"	49430	32660	26950	34660	21330	43730	136000	142700	105600	126800	100100	114800	0.287548	-1.79812	3.6e-05	1	3.45213	down
Com_547_pos	S-adenosyl-L-methioninamine	0.86	C15H22N6O5S	398.437	Amino Acid And Its Derivatives	"91279-78-6"	38720	19690	25830	32880	42640	34100	120700	150400	57310	142500	86230	100400	0.294826	-1.76206	9.64e-05	1	1.50816	down
Com_284_neg	Hydroxypyruvic acid	2.17	C3H4O4	104.061	Organic Acid And Its Derivatives	"1113-60-6"	165200	78590	83580	90960	59510	114500	374200	421700	261200	314000	289400	339100	0.296229	-1.75521	7.89e-05	1	2.90183	down
Com_451_pos	N-carbamoyl-L-aspartate	0.9	C5H8N2O5	176.127	Amino Acid And Its Derivatives	"13184-27-5"	124300	53430	65410	57810	118900	90840	121100	400900	194300	390900	256400	174700	0.331983	-1.59082	0.00159998	0.972222	1.10448	down
Com_86_neg	Sucrose	0.99	C12H22O11	342.297	Carbohydrates And Its Derivatives	"57-50-1"	3160	3718	7993	8426	3467	4558	10480	28810	13320	12270	19620	8722	0.335994	-1.57349	0.00148706	1	1.09217	down
Com_423_pos	Ergothioneine	1.03	C9H15N3O2S	229.299	Organic Acid And Its Derivatives	"497-30-3"	351500	364000	372800	196800	389800	341100	535900	1100000	539200	1901000	861600	1050000	0.33669	-1.57051	0.00210162	1	2.02427	down
Com_439_pos	2-Furoylglycine	0.79	C7H7NO4	169.13	Amino Acid And Its Derivatives	"5657-19-2"	42880	74230	68190	56190	37110	41520	166100	159800	136600	159700	182300	145900	0.336827	-1.56992	8.26e-05	1	1.27094	down
Com_206_neg	Inositol	0.85	C6H12O6	180.16	Phenols And Its Derivatives	"87-89-8"	92510	107600	117300	182200	130000	119500	353500	328300	329300	446800	343100	417200	0.337711	-1.56614	7.14e-06	1	2.03363	down
Com_294_pos	Lysopc 15:0	12.93	C23H48NO7P	481.317	Phospholipid		201800	173800	204900	206300	251700	185000	613000	572900	592700	506400	635700	578600	0.349641	-1.51605	7.36e-08	1	1.04795	down
Com_117_neg	Riboflavin-5-phosphate	5.52	C17H21N4O9P	456.344	Nucleotide And Its Derivates	"146-17-8"	1657	2098	1837	7757	3071	1460	7112	7526	8492	8929	9739	8290	0.356972	-1.48612	0.00432794	0.944444	1.42838	down
Com_459_pos	Anserine	0.771	C10H16N4O3	240.26	Organic Acid And Its Derivatives	"584-85-0"	39980	24490	27910	55670	29840	26890	135500	91590	71830	127000	93310	48140	0.360928	-1.47022	0.000602589	0.972222	2.19677	down
Com_2_neg	2,3-Dinor-TXB2	0.97	C18H30O6	342.427	Eicosanoid	"63250-09-9"	3948	4886	3991	5013	2183	3706	5109	18230	13840	8454	11340	7900	0.365745	-1.45109	0.00206245	1	1.3629	down
Com_616_pos	3-Methylhistidine	0.76	C7H13N3O3	169.181	Amino Acid And Its Derivatives	"368-16-1"	84350	119100	113900	82360	69280	82900	218700	239200	237700	263700	316400	209800	0.371518	-1.4285	5.49e-06	1	1.12556	down
Com_610_pos	Tetraethylammonium fluoride dihydrate	1.04	C8H20FN	149.25	Nucleotide And Its Derivates	"63123-01-3"	72242	52878	60573	19230	18510	97003	99150	200500	56840	166200	135400	155500	0.393854	-1.34427	0.0148063	0.916667	2.22606	down
Com_312_pos	Glu-Glu	1	C10H16N2O7	276.243	Amino Acid And Its Derivatives	"3929-61-1"	521200	220500	122600	266700	354000	137500	396000	764200	833000	853700	582400	489700	0.414009	-1.27227	0.00588959	0.944444	1.96758	down
Com_339_pos	Galactinol	0.95	C12H22O11	342.297	Carbohydrates And Its Derivatives	"3687-64-7"	72050	50440	274400	87900	82070	148200	157000	501600	341900	186200	287700	190900	0.429388	-1.21965	0.0136889	0.916667	1.79591	down
Com_93_neg	Thymidine 3,5-cyclic monophosphate	4.2	C10H13N2O7P	304.193	Nucleotide And Its Derivates	"6453-60-7"	1772	1210	1446	2170	1524	1356	4555	5391	3814	1294	4282	1516	0.454537	-1.13753	0.0427343	0.777778	2.04422	down
Com_434_pos	Testosterone	0.72	C19H28O2	288.424	Hormones	"58-22-0"	90360	43280	57180	38090	45700	70550	116500	117800	111100	131600	122600	155300	0.457226	-1.12902	0.000980046	1	1.4454	down
Com_473_pos	1-Methylguanine	4.03	C6H7N5O	165.153	Nucleotide And Its Derivates	"938-85-2"	12170	8301	11970	22460	17660	13390	10350	8509	8949	9105	6673	10350	1.59357	0.672266	0.0281056	0.861111	1.33285	up
Com_247_neg	D-Arabinose 5-phosphate	0.9	C5H11O8P	230.11	Carbohydrates And Its Derivatives	"13137-52-5"	348700	207700	195200	341200	326000	253600	205700	129800	163700	143700	154100	247400	1.6013	0.679246	0.00872433	0.916667	2.07729	up
Com_552_pos	Allantoin	0.943	C4H6N4O3	158.12	Organoheterocyclic compounds	"97-59-6"	65760	55350	68230	58480	63430	84310	48430	26890	28720	36770	49090	52120	1.63441	0.70877	0.00533938	1	1.63035	up
Com_89_neg	D-Xylulose 5-phosphate	0.9	C5H11O8P	230.11	Carbohydrates And Its Derivatives	"4212-65-1"	343700	207300	163900	321600	297900	253100	195000	122100	139700	126600	149000	224900	1.65831	0.729714	0.00886422	0.916667	1.97544	up
Com_153_neg	Ribose 1-phosphate	0.9	C5H11O8P	230.11	Carbohydrates And Its Derivatives	"14075-00-4"	310200	218800	143300	309300	256700	228600	192500	99620	128600	119200	130400	207600	1.67088	0.740609	0.0108121	0.944444	2.09507	up
Com_196_neg	4-Hydroxyphenyllactate	5.02	C9H10O4	182.173	Organic Acid And Its Derivatives	"6482-98-0"	68870	66610	60620	70800	65980	50640	42660	26870	24250	28810	57750	45820	1.69579	0.761958	0.00822746	0.972222	1.01841	up
Com_619_pos	3-Guanidinopropanoate	0.9	C4H9N3O2	131.133	Organic nitrogen compounds	"353-09-3"	85130	138300	85170	151500	96640	83740	44390	60040	39870	88450	66150	74910	1.71338	0.776848	0.00827634	0.916667	1.44083	up
Com_200_neg	3-(2-Naphthyl)-D-Alanine	6.22	C13H13NO2	215.248	Amino Acid And Its Derivatives	"76985-09-6"	22160	17220	28460	21400	22010	58880	17010	16920	13070	20100	19330	12110	1.72651	0.787856	0.0458243	0.944444	1.26887	up
Com_36_neg	orotidine-5-phosphate	2.75			Nucleotide And Its Derivates		7726	10171	8672	3970	9490	5960	3922	3191	5385	2599	6638	4837	1.73073	0.791382	0.0214134	0.888889	1.05377	up
Com_571_pos	Isonicotinamide	1.51	C6H6N2O	122.12	Pyridine And Its Derivatives	"1453-82-3"	110700	103700	131000	154900	173800	224400	90110	69660	47720	76720	84320	121700	1.83281	0.87406	0.00567328	0.944444	1.71342	up
Com_542_pos	Stachydrine	0.97	C7H13NO2	143.18	Amino Acid And Its Derivatives	"471-87-4"	431900	326700	424600	228600	511400	510400	177200	196700	261800	283000	180000	218100	1.84812	0.886056	0.00370525	0.944444	1.89305	up
Com_34_neg	D-Ribose	0.92	C5H10O5	150.13	Carbohydrates And Its Derivatives	"50-69-1"	46900	35090	54090	62520	64070	63900	29670	22820	30250	31930	32030	25300	1.89866	0.924984	0.000518846	1	1.33371	up
Com_87_neg	D-Ribose 5-phophate	0.89	C5H11O8P	230.11	Organic Acid And Its Derivatives	"207671-46-3"	73470	62820	36630	139300	90660	79060	43550	43080	25180	40480	44280	55360	1.91299	0.935831	0.0207538	0.861111	2.11489	up
Com_525_pos	2-Deoxy-D-galactose	0.69	C6H12O5	164.156	Carbohydrates And Its Derivatives	"1949-89-9"	305800	181200	266900	255800	333200	300700	101400	123100	120600	141500	193300	173900	1.92504	0.944889	0.000566224	0.972222	1.64494	up
Com_431_pos	Nicotinamide	1.539	C6H6N2O	122.12	Vitamins	"98-92-0"	236900	154000	221600	296100	371300	400100	170500	138400	103100	141500	135800	183100	1.92572	0.9454	0.00603054	0.944444	1.79608	up
Com_311_pos	cis-gondoic acid	16.03	C20H38O2	310.515	Fatty Acyls	"26764-41-0"	212200	103600	157900	118300	130100	362500	100600	84430	105700	104300	94020	63380	1.96333	0.9733	0.0244799	0.944444	1.87809	up
Com_416_pos	O-Acetyl-L-carnitine	1.45	C9H17lNO4	203.236	Carnitine	"3040-38-8"	443400	489000	424500	530900	466800	543800	214500	376900	200500	248500	217600	186400	2.00665	1.00479	0.000454165	1	1.09157	up
Com_463_pos	Levodopa	1.019	C9H11NO4	197.19	Amino Acid And Its Derivatives	"59-92-7"	39010	40170	34230	62060	61570	61360	18640	37860	15340	16000	20910	38880	2.02127	1.01526	0.0055402	0.944444	2.27693	up
Com_12_neg	Deoxyguanosine	3.181	C10H13N5O4	267.241	Nucleotide And Its Derivates	"961-07-9"	7548	9537	7876	15837	7616	5324	2138	4560	1530	5820	2837	9658	2.02456	1.01761	0.0299288	0.833333	1.4831	up
Com_585_pos	Picolinamide	1.51	C6H6N2O	122.125	Pyridine And Its Derivatives	"1452-77-3"	167100	100200	127600	126800	184200	204700	75020	78360	46170	72950	78670	96440	2.03436	1.02458	0.000832625	1	1.94205	up
Com_409_pos	D-Ala-D-Ala	0.95	C6H12N2O3	160.171	Amino Acid And Its Derivatives	"923-16-0"	35950	41480	35110	27220	37140	37050	17980	14860	18760	20500	14750	18100	2.03859	1.02757	4.12e-06	1	1.46459	up
Com_182_neg	L-Arabinitol	0.925	C5H12O5	152.15	Sugar Alcohols	"7643-75-6"	16160	13360	13050	14550	20310	14190	6355	7555	8503	8789	8917	4483	2.05417	1.03855	0.000371386	1	1.88984	up
Com_148_neg	N-Acetyl-DL-phenylalanine	6.85	C11H13NO3	207.226	Amino Acid And Its Derivatives	"2901-75-9"	32660	30680	25820	24880	36140	24230	10070	14590	13960	15840	15660	10450	2.1647	1.11417	3.16e-05	1	1.32926	up
Com_555_pos	Digitoxigenine	6.12	C23H34O4	374.5	Steroids and steroid derivatives	"143-62-4"	43700	34210	54420	63620	44930	33050	29370	24610	14300	16790	23620	17830	2.16511	1.11444	0.000479436	1	1.51813	up
Com_564_pos	L-arginino-succinate	0.84			Amino Acid And Its Derivatives		99780	68310	59470	162300	158400	98620	47140	47980	42540	33530	59760	61790	2.20974	1.14388	0.00521047	0.944444	2.08618	up
Com_100_neg	Homo-Gamma-Linolenic Acid (C20:3)	7.41	C20H34O2	306.483	Eicosanoid		8004	9529	7363	13023	7825	7643	4131	4379	4102	893	5981	4636	2.21321	1.14614	0.0207	1	2.35414	up
Com_551_pos	L-Thyroxine	8.845	C15H11I4NO4	776.87	Hormones	"51-48-9"	13030	7706	11490	11020	17190	14570	3616	3165	9240	4211	8196	4940	2.24784	1.16854	0.00318236	0.944444	2.35208	up
Com_16_neg	Shikimic Acid	5.24	C7H10O5	174.15	Alcohols and polyols	"138-59-0"	2137000	1845000	1642000	2174000	2189000	2627000	891700	905800	822600	950200	1223000	797000	2.25641	1.17403	4.35e-06	1	1.05145	up
Com_273_neg	3-Methyl-2-oxobutanoic acid	3.829	C5H8O3	116.12	Organic Acid And Its Derivatives	"759-05-7"	18180	23470	20110	22570	22650	10740	7438	7149	6637	9190	10380	9791	2.32717	1.21858	0.000330757	1	2.21553	up
Com_429_pos	Progesterone	12.331	C21H30O2	314.46	Hormones	"57-83-0"	1529000	741600	1365000	353200	1634000	1987000	549800	598100	612200	359100	854400	278900	2.33968	1.22631	0.03721	0.833333	1.71695	up
Com_236_neg	hydroxyphenylpyruvate	4.43	C9H7O4-	179.149	Organic Acid And Its Derivatives	"622-54-8"	16850	27930	19520	11130	22040	13460	5978	7281	7064	7962	10240	7218	2.42507	1.27803	0.000660421	1	2.73279	up
Com_199_neg	alpha-Ketocaproic acid	6.08	C6H10O3	130.142	Organic Acid And Its Derivatives	"2492-75-3"	114000	156600	140500	167300	142400	70280	46390	44370	35430	54440	62170	53870	2.66653	1.41496	0.000197794	1	1.91057	up
Com_168_neg	N-Acetyl-L-tyrosine	5.17	C11H13NO4	223.23	Amino Acid And Its Derivatives	"537-55-3"	9630	8707	7697	6835	11180	8509	3835	3386	2058	3874	3564	2973	2.66927	1.41645	1.61e-05	1	3.14776	up
Com_63_neg	Isocitrate	1.46	C6H8O7	192.12	Organic Acid And Its Derivatives	"320-77-4"	12470000	21460000	15740000	21560000	17180000	14280000	3758000	18270000	2589000	5053000	4285000	4334000	2.68197	1.42329	0.00571703	0.888889	1.46311	up
Com_243_neg	Citraconic acid	1.56	C5H6O4	130.099	Fatty Acyls	"498-23-7"	598300	695000	721600	921600	998400	603100	268000	250300	205100	360600	273400	292000	2.7513	1.46012	6.37e-06	1	2.10461	up
Com_366_pos	H-Gly-Pro-OH	1.035	C7H12N2O3	172.18	Amino Acid And Its Derivatives	"704-15-4"	74240	24500	25510	12000	55490	39480	6373	21930	7793	21450	8554	10530	3.01736	1.59328	0.0120469	0.944444	2.66628	up
Com_134_neg	Galactaric acid	0.9	C6H10O8	210.14	Sugar Acids And Its Derivatives	"526-99-8"	70270	91310	66210	78420	79650	97060	21660	21440	23120	35790	30480	26300	3.04125	1.60466	1.72e-06	1	1.26554	up
Com_532_pos	L-Cysteine-glutathione gisulfide	0.96	C13H22N4O8S2	426.466	Amino Acid And Its Derivatives	"13081-14-6"	154900	82530	72940	113500	110500	129700	47310	21350	12030	35540	37010	33400	3.55803	1.83108	0.000472095	1	1.76691	up
Com_331_pos	S-Methyl-5'-thioadenosine	4.94	C11H15N5O3S	297.333	Nucleotide And Its Derivates		454800	443300	556700	546400	731400	631300	118700	197500	179600	138600	163900	142500	3.57557	1.83817	3.83e-07	1	2.86118	up
Com_612_pos	5'-Deoxy-5'-(methylthio)adenosine	4.91	C11H15N5O3S	297.333	Nucleotide And Its Derivates	"2457-80-9"	320100	336300	397200	425300	548700	443000	94000	147200	124200	114100	120300	90660	3.57819	1.83923	4.09e-07	1	2.82929	up
Com_115_neg	cis-Aconitic acid	1.766	C6H6O6	174.11	Tca Cycle	"585-84-2"	758900	1648000	1020000	1796000	1565000	839900	332700	365300	250000	423900	342800	401500	3.60448	1.84979	0.000131768	1	1.14798	up
Com_91_neg	dUMP	0.92	C9H13N2O8P	308.182	Nucleotide And Its Derivates	"964-26-1"	94490	131100	113500	429600	182300	78520	47560	38640	27360	57220	32400	62320	3.87763	1.95517	0.00286937	1	1.57636	up
Com_399_pos	Mag (18:1)	15.23	C21H40O4	356.2	Glycerolipids		67680	51840	115200	28240	67360	83440	14400	23400	24860	11540	20260	10950	3.92524	1.97278	0.000349986	1	1.70285	up
Com_80_neg	D-threo-Isocitric acid	1.41	C6H8O7	192.124	Organic Acid And Its Derivatives	"6061-97-8"	8485000	12830000	10610000	17810000	15700000	11920000	2249000	2593000	1706000	2987000	2290000	2680000	5.33299	2.41494	5.46e-07	1	1.82006	up
Com_403_pos	Dodecanoylcarnitine	10	C19H37NO4	343.501	Carnitine	"25518-54-1"	157100	196800	159300	268900	224800	231500	55089	835	54439	61175	2290	57122	5.3622	2.42282	0.0248951	1	1.77816	up
Com_244_neg	Citramalate	1.44	C5H8O5	148.114	Organic Acid And Its Derivatives	"2306-22-1"	60880	66110	64970	96340	84930	46750	11690	12960	11930	16320	8380	11150	5.79843	2.53566	2.07e-07	1	2.84005	up
Com_179_neg	Citric acid	1.516	C6H8O7	192.12	Tca Cycle	"77-92-9"	28400000	44570000	36270000	56320000	53860000	35490000	6805000	7472000	5034000	8470000	7109000	7866000	5.96197	2.57579	3.45e-07	1	1.832	up
Com_393_pos	Carnitine-C12	9.94			Carnitine		142100	188400	153200	260800	201000	212500	48504	44796	41450	1436	2247	47755	6.21952	2.6368	0.0142891	1	1.84401	up
Com_291_neg	3-Indoleacrylate	5.36	C11H9NO2	187.195	Indole And Its Derivatives	"1204-06-4"	17700	30750	20870	22390	29220	27010	1678	826	470	1890	8992	9158	6.42826	2.68443	0.0042658	1	3.1874	up
Com_395_pos	Carnitine-C16	11.65			Carnitine		27710	28290	34840	83570	35110	67490	5885	6682	7280	5879	9866	1894	7.38969	2.88551	6.31e-05	1	2.70651	up
Com_377_pos	L-Palmitoylcarnitine	11.69	C23H45NO4	399.335	Carnitine	"2364-67-2"	151400	138500	169400	412500	179700	310700	33260	32500	34680	22510	42420	11440	7.70432	2.94567	1.63e-05	1	1.63598	up
Com_298_pos	Lysopc 17:0	13.17	C25H52NO7P	509.657	Phospholipid	"50930-23-9"	2488000	2396000	3718000	2696000	2097000	2825000	330500	280700	497700	258000	389500	280500	7.96308	2.99333	3.34e-08	1	1.62898	up
Com_305_pos	Carnitine-C18	12.4			Carnitine		55070	47010	86400	162200	60450	92490	11060	10160	12770	6116	12480	8821	8.20135	3.03586	1.02e-05	1	2.32734	up
Com_405_pos	Stearoylcarnitine	12.41	C25H49NO4	427.66	Carnitine	"25597-09-5"	53560	41160	77390	158900	59790	93770	8647	10100	10740	7930	14990	5276	8.40057	3.07049	1.09e-05	1	2.45882	up
Com_303_pos	Arachidonoylcarnitine	11.42	C27H46NO4	448.668	Carnitine	"36816-11-2"	666900	613200	900500	2149000	978000	1295000	85100	68330	74870	148500	160700	36760	11.4976	3.52326	8.63e-06	1	3.47497	up
Com_466_pos	Trimethylamine N-oxide	0.872	C3H9NO	75.11	Polyamine	"1184-78-7"	1389000	992900	1122000	1302000	453300	1003000	138000	101300	93060	49390	95380	61910	11.6173	3.53821	7.29e-07	1	2.05119	up
Com_404_pos	Oleoylcarnitine	11.9	C25H47NO4	425.645	Carnitine	"38677-66-6"	1467000	1141000	1778000	3429000	1602000	2929000	164300	153000	194500	103300	204900	71330	13.8512	3.79194	7.34e-07	1	1.5238	up
Com_529_pos	2-Aminooctanoic acid	1.03	C8H17NO2	159.226	Organic Acid And Its Derivatives	"2187-07-7"	269200	259900	274000	663800	280500	265000	19760	15750	15330	36800	35320	17040	14.3743	3.84542	3.17e-07	1	3.73976	up
Com_401_pos	Linoleoylcarnitine	11.41	C25H45NO4	423.63	Carnitine	"36816-10-1"	229900	265600	257900	678200	361600	633300	38230	17130	23280	18090	46290	3548	16.5555	4.04923	0.00014077	1	2.04696	up
Com_394_pos	Carnitine-C14	10.83			Carnitine		143900	172800	168100	351700	153800	227800	13620	6176	12490	7234	27920	2949	17.3053	4.11314	5.72e-05	1	2.13949	up
Com_64_neg	gamma-Muricholate	9.997	C24H40O5	408.57	Bile Acids	"547-75-1"	1066000	1285000	588600	750000	262500	1417000	33410	115004	14900	19570	66500	56990	17.5247	4.13131	3.4e-05	1	3.0481	up
Com_402_pos	Tetradecanoylcarnitine	10.88	C21H41NO4	371.555	Carnitine	"25597-07-3"	102000	112300	114100	238200	98910	161400	8712	4777	8422	4219	18850	933	18.0104	4.17076	0.000314043	1	2.37524	up
Com_406_pos	Decanoylcarnitine	9.04	C17H33NO4	315.4	Carnitine	"3992-45-8"	114100	146800	129400	234600	168100	159400	7100	2557	7439	2245	15730	1137	26.3036	4.71719	0.000161635	1	3.00916	up

## Sheet: DY vs QY
Compound_ID	Name	RT [min]	Formula	Molecular Weight	Class(English)	CAS	all_D_7	all_D_8	all_D_9	all_D_10	all_D_11	all_D_12	all_Q_7	all_Q_8	all_Q_9	all_Q_10	all_Q_11	all_Q_12	FC	log2FC	Pvalue	ROC	VIP	Up.Down
Com_267_neg	Taurohyodeoxycholic acid sodium salt	8.928	C26H44NNaO6S	521.69	Bile Acids	"110026-03-4"	186700	115100	36940	56250	74330	58380	2234000	2877000	1547000	2106000	2021000	4666000	0.0341531	-4.87184	9.13606e-07	1	1.9506	down
Com_263_neg	Tauroursodeoxycholic acid Dihydrate	9.015	C26H45NO6S.2H2O	535.7	Bile Acids	"14605-22-2"	187700	97840	37060	51680	88700	63060	2216000	2830000	1573000	2084000	2033000	4651000	0.0341873	-4.8704	7.97808e-07	1	1.91079	down
Com_219_neg	5-Methyl-dl-tryptophan	4.26	C12H14N2O2	218.252	Amino Acid And Its Derivatives	"951-55-3"	3212	18819	2228	1931	2707	1796	100100	85950	37280	41520	46560	91520	0.0761745	-3.71455	0.000126	1	2.88364	down
Com_396_pos	N-Acetyl-aspartic acid	1.37	C6H9NO5	175.139	Amino Acid And Its Derivatives		228200	434300	180700	1724000	259800	457400	3962000	3625000	3278000	6840000	4067000	3198000	0.131534	-2.92649	0.000504361	1	2.30584	down
Com_428_pos	Inosine	2.826	C10H12N4O5	268.23	Nucleotide And Its Derivates	"58-63-9"	47790	45280	15250	126800	46490	53000	527900	315200	466300	391200	415700	351900	0.135568	-2.88291	0.000331627	1	3.06316	down
Com_614_pos	Hypoxanthine-9-beta-D-Arabinofuranoside	2.58	C10H12N4O5	268.226	Nucleotide And Its Derivates	"7013-16-3"	68130	82630	22740	147500	70630	80960	666900	407700	707200	574900	545300	434400	0.141647	-2.81963	0.000186053	1	3.02777	down
Com_151_neg	UDP-N-Acetyl-Alpha-D-Mannosamine	0.96	C17H27N3O17P2	607.354	Nucleotide And Its Derivates	"26575-17-7"	39380	9942	10560	10430	5799	12590	153700	96290	154300	98560	69310	50230	0.142517	-2.8108	0.000108173	1	1.15949	down
Com_447_pos	Allopurinol	2.69	C5H4N4O	136.111	Nucleotide And Its Derivates	"315-30-0"	81070	95370	26420	179300	61980	85560	660600	440600	689700	541800	563300	451400	0.158242	-2.65979	0.000342091	1	3.11793	down
Com_337_pos	Gly-Phe	4.88	C11H14N2O3	222.24	Amino Acid And Its Derivatives	"3321-03-7"	78610	21980	27090	32680	49180	83230	151500	628600	302100	162800	213800	217400	0.174663	-2.51735	0.000235902	1	1.14205	down
Com_261_neg	Chenodeoxycholic acid	11.768	C24H40O4	392.57	Bile Acids	"474-25-9"	78850	28010	99050	86360	27300	25580	566500	329400	217600	378200	203700	204000	0.181715	-2.46025	0.000364269	1	2.08244	down
Com_293_pos	Lysopc 16:2 (2N Isomer)	11.13	C24H46NO7P	491.308	Phospholipid		34630	25660	47980	32340	34990	49330	265400	128500	195600	222200	168900	228000	0.186108	-2.42579	4.36524e-07	1	1.602	down
Com_479_pos	1-Methylnicotinamide	2.68	C7H9N2O+	137.159	Pyridine And Its Derivatives	"3106-60-3"	29560	25380	89698	60390	24960	36420	299700	159600	266100	203400	230400	206100	0.195128	-2.35751	0.000159471	1	2.79535	down
Com_54_neg	9,10-Dihome	11.33	C18H34O4	314.46	Eicosanoid	"53734-70-6"	2390	2646	2430	1934	2826	2233	17710	8859	6836	9325	10350	16700	0.207208	-2.27085	6.76267e-05	1	3.45034	down
Com_584_pos	4-Aminobenzoate	2.74	C7H7NO2	137.136	Benzoic Acid And Its Derivatives	"150-13-0"	20840	16670	51171	49130	19840	34420	191900	115500	190200	159200	159900	107200	0.207892	-2.2661	0.00011593	1	2.82769	down
Com_254_neg	Deoxyinosine	3.33	C10H12N4O4	252.23	Nucleotide And Its Derivates	"890-38-0"	37680	12130	15680	46990	25600	57080	252900	137200	153900	159800	103700	107700	0.213243	-2.22943	0.000512295	1	1.88083	down
Com_523_pos	Cytarabine	1	C9H13N3O5	243.22	Nucleotide And Its Derivates	"147-94-4"	13220	5664	6074	51070	19200	16430	40600	67380	170200	71730	103900	32800	0.229461	-2.12368	0.00353267	0.944444	1.78881	down
Com_9_neg	5'-Adenylic acid	1.036	C10H14N5O7P	347.221	Nucleotide And Its Derivates	"61-19-8"	5152	2189	9635	9636	3553	2922	9257	34370	21510	22420	33260	17990	0.238367	-2.06874	0.000989867	0.944444	2.39801	down
Com_13_neg	Trehalose	0.962	C12H22O11	342.296	Carbohydrates And Its Derivatives	"99-20-7"	4760	4293	7635	6749	7426	12500	40640	40130	36580	28190	14050	14960	0.248427	-2.0091	0.000368739	1	1.36843	down
Com_251_neg	4-Amino-5-imidazolecarboxamide	0.915	C4H6N4O	126.12	Organoheterocyclic compounds	"360-97-4"	5223	16360	8362	9971	9765	11150	38440	25820	51340	42210	40100	40830	0.2548	-1.97256	4.19404e-05	1	3.39761	down
Com_238_neg	UDP-galactose	0.92	C15H22N2Na2O17P2	610.265	Nucleotide And Its Derivates	"2956-16-3"	11570	4133	14329	2042	9631	5718	20960	23420	53390	31220	29820	26920	0.255333	-1.96955	0.00252065	1	1.01495	down
Com_60_neg	4-Hydroxy-6-methyl-2-pyrone	0.84	C6H6O3	126.11	Organoheterocyclic compounds	"675-10-5"	57500	201900	102900	145800	117800	130200	456400	409400	551200	497600	484500	536000	0.257606	-1.95676	0.0002647	1	2.02984	down
Com_140_neg	Glycochenodeoxycholic acid	10.48	C26H43NO5.Na	471.6	Bile Acids	"640-79-9"	57480	9468	49620	8266	6058	6858	148400	53230	102800	57460	92730	48720	0.273672	-1.86948	0.00830797	0.888889	1.29556	down
Com_56_neg	N-Acetylglucosamine 1-phosphate	0.91	C8H16NO9P	301.1	Carbohydrates And Its Derivatives		119400	170800	233100	336500	174700	176600	673100	808900	759900	842100	556100	727300	0.277305	-1.85046	7.04091e-05	1	1.38864	down
Com_547_pos	S-adenosyl-L-methioninamine	0.86	C15H22N6O5S	398.437	Amino Acid And Its Derivatives	"91279-78-6"	38720	19690	25830	32880	42640	34100	176700	102700	141900	116500	73150	84270	0.278847	-1.84245	3.43923e-05	1	1.43728	down
Com_374_pos	Guanosine monophosphate	1.01	C10H14N5O8P	363.058	Nucleotide And Its Derivates		10180	6421	9938	13200	19130	8112	45610	25600	52190	46910	47420	22060	0.279332	-1.83995	0.000142594	1	1.15046	down
Com_189_neg	Linolelaidic Acid (C18:2N6T)	15.16	C18H32O2	280.445	Fatty Acyls	"506-21-8"	39920	67430	55800	66500	69360	48630	177400	89040	297400	250900	206000	219800	0.280233	-1.8353	0.000282891	1	2.00377	down
Com_211_neg	Linoleic acid	15.19	C18H32O2	280.4	Fatty Acyls	"60-33-3"	36180	66390	66470	61930	67980	49220	175700	74020	311700	248500	212000	213600	0.2818	-1.82725	0.000948889	1	1.91029	down
Com_55_neg	ADP-ribose	1.05	C15H23N5O14P2	591.315	Nucleotide And Its Derivates	"20762-30-5"	8924	2571	7679	1382	2961	6212	7783	12560	28390	17420	26290	12530	0.283206	-1.82008	0.00454721	0.972222	2.2202	down
Com_459_pos	Anserine	0.771	C10H16N4O3	240.26	Organic Acid And Its Derivatives	"584-85-0"	39980	24490	27910	55670	29840	26890	139500	114300	123800	116100	118100	109500	0.283904	-1.81652	7.92955e-05	1	2.57324	down
Com_139_neg	Glycoursodeoxycholic acid	10.47	C26H43NO5	449.631	Bile Acids	"64480-66-6"	65010	5117	45640	3207	6712	4344	126200	51010	91380	57880	81170	50350	0.283914	-1.81647	0.0137837	0.916667	1.37904	down
Com_381_pos	Cytidine	1.029	C9H13N3O5	243.22	Nucleotide And Its Derivates	"65-46-3"	17350	14520	14250	50870	9751	21530	34160	84970	117700	70050	92050	46850	0.287745	-1.79714	0.00139194	0.944444	1.59297	down
Com_169_neg	(3-Methoxy-4-hydroxyphenyl)ethylene glycol sulfate	2.21	C9H12O7S	264.252	Organic Acid And Its Derivatives	"3415-67-6"	16290	13780	16290	23670	19410	20550	63140	77500	57830	53310	58500	70010	0.289227	-1.78973	4.36386e-07	1	1.2801	down
Com_557_pos	11-cis-Retinol	12.17	C20H30O	286.5	Prenol lipids	"22737-96-8"	10220	11360	13300	15640	22010	9495	43490	32900	48180	45870	54000	42720	0.307026	-1.70357	4.06951e-05	1	1.49198	down
Com_86_neg	Sucrose	0.99	C12H22O11	342.297	Carbohydrates And Its Derivatives	"57-50-1"	3160	3718	7993	8426	3467	4558	29810	24550	15520	12870	11890	5789	0.311882	-1.68093	0.00423212	0.944444	1.01705	down
Com_206_neg	Inositol	0.85	C6H12O6	180.16	Phenols And Its Derivatives	"87-89-8"	92510	107600	117300	182200	130000	119500	345800	301200	473600	457400	478300	339500	0.312676	-1.67726	3.10572e-06	1	1.95312	down
Com_455_pos	D-2-Aminobutyric acid	0.947	C4H9NO2	103.12	Organic Acid And Its Derivatives	"2623-91-8"	456000	401100	367400	411800	686900	389200	1351000	1511000	1775000	1540000	1358000	1130000	0.313029	-1.67563	3.03782e-06	1	1.21745	down
Com_10_neg	UMP	1.037	C9H13N2O9P	324.181	Nucleotide And Its Derivates	"58-97-9"	60580	25990	13260	92440	16730	48490	109400	149900	130300	154100	127700	94800	0.336061	-1.5732	0.00763536	1	1.05773	down
Com_339_pos	Galactinol	0.95	C12H22O11	342.297	Carbohydrates And Its Derivatives	"3687-64-7"	72050	50440	274400	87900	82070	148200	649600	690900	268900	197000	181100	138100	0.336404	-1.57173	0.0178568	0.861111	1.85648	down
Com_122_neg	Hydantoin-5-propionic acid	2.18	C6H8N2O4	172.14	Organoheterocyclic compounds	"5624-26-0"	49430	32660	26950	34660	21330	43730	126300	76520	91950	110500	88060	124700	0.337783	-1.56583	5.34975e-05	1	2.71362	down
Com_228_neg	12,13-EODE	12.67	C18H32O3	296	Eicosanoid		6199	5945	6585	6336	7097	8191	22260	14860	23940	18360	18430	20340	0.341425	-1.55036	5.09444e-07	1	2.3352	down
Com_2_neg	2,3-Dinor-TXB2	0.97	C18H30O6	342.427	Eicosanoid	"63250-09-9"	3948	4886	3991	5013	2183	3706	14700	17090	14420	10290	3326	5446	0.36351	-1.45993	0.0182922	0.861111	1.15585	down
Com_439_pos	2-Furoylglycine	0.79	C7H7NO4	169.13	Amino Acid And Its Derivatives	"5657-19-2"	42880	74230	68190	56190	37110	41520	108500	140100	173000	137900	159500	136200	0.374322	-1.41765	7.38954e-05	1	1.03786	down
Com_284_neg	Hydroxypyruvic acid	2.17	C3H4O4	104.061	Organic Acid And Its Derivatives	"1113-60-6"	165200	78590	83580	90960	59510	114500	293300	227600	212100	246000	235300	337200	0.381785	-1.38917	0.000339042	1	2.09853	down
Com_576_pos	Oxypurinol	1.68	C5H4N4O2	152.11	Nucleotide And Its Derivates	"2465-59-0"	119100	95530	94350	301200	103200	78080	444800	258800	370200	419700	288200	279100	0.384055	-1.38062	0.00178627	0.916667	2.03092	down
Com_315_pos	N-Acetylneuraminic acid	0.988	C11H19NO9	309.27	Amino Acid And Its Derivatives	"131-48-6"	47280	57370	42710	90430	36770	52610	140000	145900	108100	142200	125400	114900	0.421339	-1.24695	0.000406611	1	1.38523	down
Com_387_pos	1,4-Dihydro-1-Methyl-4-Oxo-3-Pyridinecarboxamide	1.69	C7H8N2O2	152.151	Pyridine And Its Derivatives	"769-49-3"	237200	196900	177600	645000	191600	201800	741600	572500	658000	813200	514200	575200	0.425865	-1.23153	0.00345447	0.916667	1.92619	down
Com_215_neg	Cis-4,7,10,13,16,19-Docosahexaenoic Acid(C22:6N3)	14.89	C22H32O2	328.5	Fatty Acyls	"6217-54-5"	5582	6409	14550	5790	6297	5007	10660	6880	26890	16900	13200	23680	0.444303	-1.17038	0.0145098	0.916667	1.5412	down
Com_252_neg	Xanthine	1.714	C5H4N4O2	152.11	Nucleotide And Its Derivates	"69-89-6"	183600	189500	149400	372100	127500	115400	433500	370500	448500	452100	365900	458400	0.4498	-1.15264	0.00304378	0.944444	1.92784	down
Com_149_neg	Sulfoacetic acid	0.95	C2H4O5S	140.115	Organic Acid And Its Derivatives	"123-43-3"	53950	75540	67710	58890	79360	67040	147500	118300	138200	173100	132400	163500	0.461042	-1.11703	2.85997e-06	1	1.5662	down
Com_550_pos	Biotin	6.003	C10H16N2O3S	244.31	Vitamins	"58-85-5"	117000	113800	123600	93620	113600	129000	292700	172600	287400	218100	295700	222500	0.463815	-1.10838	9.79241e-05	1	1.0923	down
Com_414_pos	1,4-Diaminobutane	0.699	C4H12N2	88.15	Polyamine	"110-60-1"	209000	157300	160300	221100	239500	128300	304300	448800	393500	360700	545300	348200	0.464637	-1.10582	0.000154913	1	1.55204	down
Com_493_pos	Pyridoxine O-Glucoside	0.99	C14H21NO8	331.127	Pyridine And Its Derivatives		203500	217400	234400	379500	429700	200100	502100	629400	595600	601900	592100	654800	0.465505	-1.10313	0.0014738	1	1.26082	down
Com_519_pos	N6-Succinyl Adenosine	4.54	C14H17N5O8	383.313	Nucleotide And Its Derivates	"4542-23-8"	65360	33160	61080	81630	73990	56310	119800	210000	109100	165500	77100	89070	0.48215	-1.05245	0.00583869	0.972222	2.0717	down
Com_413_pos	Melamine	0.9	C3H6N6	126.12	Others	"108-78-1"	31560	23860	21980	20460	33560	47450	73810	34170	74660	73980	61040	50510	0.485835	-1.04146	0.00242604	0.972222	1.20894	down
Com_548_pos	O-Anisic Acid	2.81	C8H8O3	152.147	Benzoic Acid And Its Derivatives	"579-75-9"	13760	7268	4455	5239	5557	8293	16306	19590	11580	16559	18510	7876	0.492939	-1.02052	0.00734069	0.916667	1.21831	down
Com_102_neg	(+/-)-Equol	7.83	C15H14O3	242.27	Hormones	"94105-90-5"	1835	3388	2021	2102	3095	2953	3148	6153	7044	5802	4599	4095	0.499141	-1.00248	0.00172744	0.972222	3.01801	down
Com_321_pos	Hexadecanamide	14.82	C16H33NO	255.44	Fatty Acyls	"629-54-9"	17340000	9276000	13530000	10830000	11520000	13930000	8984000	8472000	7905000	7632000	7727000	8441000	1.55461	0.636549	0.00428043	1	1.14229	up
Com_153_neg	Ribose 1-phosphate	0.9	C5H11O8P	230.11	Carbohydrates And Its Derivatives	"14075-00-4"	310200	218800	143300	309300	256700	228600	181800	171900	133500	142600	144700	165400	1.5607	0.642191	0.0138075	0.888889	1.53681	up
Com_89_neg	D-Xylulose 5-phosphate	0.9	C5H11O8P	230.11	Carbohydrates And Its Derivatives	"4212-65-1"	343700	207300	163900	321600	297900	253100	192900	183100	149100	150500	160900	176400	1.56728	0.648265	0.0131802	0.916667	1.50894	up
Com_478_pos	1-Methylguanosine	4.04	C11H15N5O5	297.267	Nucleotide And Its Derivates	"2140-65-0"	61110	69930	56890	89800	81480	45000	41560	50390	37910	48450	37790	33840	1.61723	0.693523	0.00452608	0.944444	1.45725	up
Com_525_pos	2-Deoxy-D-galactose	0.69	C6H12O5	164.156	Carbohydrates And Its Derivatives	"1949-89-9"	305800	181200	266900	255800	333200	300700	196600	241000	132100	172300	121100	150300	1.62187	0.697656	0.00506668	0.944444	1.11449	up
Com_41_neg	N-Oleoyl Glycine	14.62	C20H37NO3	339.513	Organic Acid And Its Derivatives	"2601-90-3"	7335	12130	15680	12640	11030	10860	5039	5025	9857	9519	7725	5231	1.64343	0.716713	0.0121265	0.916667	1.17658	up
Com_488_pos	Feruloyl Putrescine	15.1	C14H20N2O3	264.32	Phenolamides	"501-13-3"	307400	175200	267200	184000	224400	240700	112300	121700	151600	138700	160000	133100	1.7114	0.775179	0.000851502	1	1.27535	up
Com_539_pos	Oleamide	15.08	C18H35NO	281.5	Fatty Acyls	"301-02-0"	79770000	44940000	70250000	51600000	57550000	64520000	31810000	32920000	37950000	39010000	40690000	30550000	1.73123	0.791794	0.000618449	1	1.25251	up
Com_264_neg	Myristic acid	1.03	C14H28O2	228.371	Fatty Acyls	"544-63-8"	439600	454500	442500	453500	497000	261000	131900	355800	110100	274700	252300	334700	1.74587	0.803948	0.0252082	0.916667	2.15871	up
Com_168_neg	N-Acetyl-L-tyrosine	5.17	C11H13NO4	223.23	Amino Acid And Its Derivatives	"537-55-3"	9630	8707	7697	6835	11180	8509	5605	7613	3089	5483	3379	4488	1.7722	0.825538	0.00516669	0.972222	1.74921	up
Com_496_pos	Niflumic Acid	15.12	C13H9F3N2O2	282.218	Others	"4394-00-7"	893000	472000	747900	511600	606000	717700	305600	342600	401500	405500	429200	321200	1.79008	0.840024	0.00111982	1	1.35574	up
Com_526_pos	dAMP	1.47	C10H14N5O6P	331.222	Nucleotide And Its Derivates	"653-63-4"	16316	9367	10568	11230	12676	18569	5945	6830	9670	6594	9786	5055	1.79412	0.843277	0.00335437	0.944444	1.72195	up
Com_175_neg	D-3-Phenyllactic acid	6.77	C9H10O3	166.17	Organic Acid And Its Derivatives	"7326-19-4"	50550	33090	27250	81780	36750	32220	18060	28380	31740	20200	20040	25410	1.81909	0.863218	0.0199588	0.944444	1.65828	up
Com_58_neg	L-Erythrulose	1.04	C4H8O4	120.1	Carbohydrates And Its Derivatives	"533-50-6"	15590	19940	17760	20500	27590	15100	16640	9007	8427	15658	8320	5649	1.82854	0.870694	0.00988214	0.888889	1.31554	up
Com_34_neg	D-Ribose	0.92	C5H10O5	150.13	Carbohydrates And Its Derivatives	"50-69-1"	46900	35090	54090	62520	64070	63900	43760	40280	27040	20950	20870	22450	1.86239	0.897155	0.003678	0.944444	1.25021	up
Com_594_pos	Phe-Phe	6.51	C18H20N2O3	312.363	Amino Acid And Its Derivatives	"2577-40-4"	14650	9321	10310	7389	11670	11270	7183	9615	4645	2797	5716	4735	1.86244	0.897196	0.00950626	0.944444	1.39633	up
Com_473_pos	1-Methylguanine	4.03	C6H7N5O	165.153	Nucleotide And Its Derivates	"938-85-2"	12170	8301	11970	22460	17660	13390	10130	8795	7096	6892	7403	5219	1.88758	0.916539	0.00607186	0.944444	1.71332	up
Com_534_pos	L-Methionine Methyl Ester	0.95	C6H14ClNO2S	199.699	Amino Acid And Its Derivatives	"2491-18-1"	30570	24700	55200	56340	74450	67420	36390	31730	23760	18470	26810	22530	1.933	0.950838	0.0197789	0.861111	2.12983	up
Com_236_neg	hydroxyphenylpyruvate	4.43	C9H7O4-	179.149	Organic Acid And Its Derivatives	"622-54-8"	16850	27930	19520	11130	22040	13460	12480	13570	8615	4916	7591	9848	1.94546	0.96011	0.00797824	0.916667	1.9504	up
Com_230_neg	Cyclohexaneacetic acid	1.03	C8H14O2	142.2	Fatty Acyls	"5292-21-7"	268800	354300	303200	403000	330300	343500	112800	85410	122100	255100	257000	170500	1.99729	0.998042	0.0075262	1	1.12483	up
Com_87_neg	D-Ribose 5-phophate	0.89	C5H11O8P	230.11	Organic Acid And Its Derivatives	"207671-46-3"	73470	62820	36630	139300	90660	79060	52670	59170	39370	23560	34390	31980	1.99859	0.998983	0.0162343	0.916667	2.11751	up
Com_551_pos	L-Thyroxine	8.845	C15H11I4NO4	776.87	Hormones	"51-48-9"	13030	7706	11490	11020	17190	14570	10744	3045	5234	3616	9301	5364	2.01067	1.00768	0.0110605	0.944444	1.91572	up
Com_409_pos	D-Ala-D-Ala	0.95	C6H12N2O3	160.171	Amino Acid And Its Derivatives	"923-16-0"	35950	41480	35110	27220	37140	37050	16090	26640	13880	17360	15400	16540	2.02011	1.01443	0.000137178	1	1.34023	up
Com_90_neg	D-Xylonate	0.91	C5H10O6	166.129	Organic Acid And Its Derivatives	"526-91-0"	733800	942300	854000	979200	895700	903000	434400	458200	460900	332700	521500	406700	2.03029	1.02169	6.42827e-06	1	1.0626	up
Com_180_neg	DL-Norepinephrine	0.917	C8H12ClNO3	205.639	Hormones	"55-27-6"	7665	5279	7986	9394	4176	4537	3049	5252	3145	2452	3149	2116	2.0371	1.02652	0.00351366	0.944444	2.05687	up
Com_49_neg	cholesteryl sulfate	0.94	C27H46O4S	466.717	Hormones	"1256-86-6"	14500	5303	4327	6768	4957	3894	4287	5162	2118	1834	2485	3533	2.04691	1.03345	0.0257435	0.888889	1.97656	up
Com_199_neg	alpha-Ketocaproic acid	6.08	C6H10O3	130.142	Organic Acid And Its Derivatives	"2492-75-3"	114000	156600	140500	167300	142400	70280	91900	73120	73800	36050	52990	43570	2.12982	1.09073	0.00282099	0.916667	1.39162	up
Com_182_neg	L-Arabinitol	0.925	C5H12O5	152.15	Sugar Alcohols	"7643-75-6"	16160	13360	13050	14550	20310	14190	5648	7303	8091	8097	6736	6868	2.14351	1.09997	6.76629e-06	1	1.76647	up
Com_273_neg	3-Methyl-2-oxobutanoic acid	3.829	C5H8O3	116.12	Organic Acid And Its Derivatives	"759-05-7"	18180	23470	20110	22570	22650	10740	11870	10230	10030	8998	7391	5997	2.15937	1.11061	0.000735859	0.972222	1.85339	up
Com_138_neg	Ribulose-5-phosphate	0.93	C5H11O8P	230.02	Carbohydrates And Its Derivatives		94860	65440	26000	137400	75220	66080	36210	35840	31630	28450	53670	17710	2.2849	1.19213	0.0205678	0.861111	2.17748	up
Com_240_neg	Glyceraldehyde 3-phosphate diethyl acetal	0.96	C7H15BaO7P	379.491	Organic Acid And Its Derivatives	"93965-35-6"	48940	35140	41620	45420	79870	37060	19410	27370	20690	12360	16440	16040	2.56478	1.35883	0.000203179	1	1.71825	up
Com_35_neg	2-Hydroxy-3-methylbutanoic acid	4.932	C5H10O3	118.13	Fatty Acyls	"4026-18-0"	21820	22660	15820	33960	13720	17280	7720	7129	7598	7544	7027	11740	2.56901	1.36121	0.000314878	1	1.97104	up
Com_311_pos	cis-gondoic acid	16.03	C20H38O2	310.515	Fatty Acyls	"26764-41-0"	212200	103600	157900	118300	130100	362500	72060	62770	55440	67240	77830	70290	2.67387	1.41893	0.00440363	1	2.5662	up
Com_4_neg	12(S)-HETE	13.03	C20H32O3	320.466	Eicosanoid	"54397-83-0"	2579	5318	4526	7756	8404	3296	1927	1263	1981	1931	1500	1839	3.05325	1.61035	0.00174706	1	3.4679	up
Com_50_neg	8(R)-Hydroxy-(5Z,9E,11Z,14Z)-eicosatetraenoic acid	13.08	C20H32O3	320.466	Eicosanoid	"105500-09-2"	4017	6866	6729	12580	11330	3394	2641	1270	2728	2470	3539	1837	3.10086	1.63267	0.00281047	0.972222	2.71615	up
Com_198_neg	2-Hydroxy-2-methylbutanedioic acid	1.5	C5H8O5	148.114	Fatty Acyls	"597-44-4"	69470	117100	70310	164600	142200	86580	66900	29270	32520	20620	27800	32340	3.10461	1.63441	0.000378215	1	1.29376	up
Com_429_pos	Progesterone	12.331	C21H30O2	314.46	Hormones	"57-83-0"	1529000	741600	1365000	353200	1634000	1987000	418100	491300	367600	409600	369100	332100	3.18695	1.67218	0.0109755	0.861111	2.06364	up
Com_142_neg	Dl-Lanthionine	0.84	C6H12N2O4S	208.236	Amino Acid And Its Derivatives	"3183-08-2"	31780	20720	33520	45970	61540	52910	14850	15210	14180	11760	10020	10370	3.22608	1.68978	0.000401864	1	2.5496	up
Com_303_pos	Arachidonoylcarnitine	11.42	C27H46NO4	448.668	Carnitine	"36816-11-2"	666900	613200	900500	2149000	978000	1295000	245800	400500	250900	282300	300500	329900	3.64805	1.86712	0.000716994	1	1.5521	up
Com_612_pos	5'-Deoxy-5'-(methylthio)adenosine	4.91	C11H15N5O3S	297.333	Nucleotide And Its Derivates	"2457-80-9"	320100	336300	397200	425300	548700	443000	138300	111100	102700	117100	79720	118400	3.70227	1.88841	3.347e-07	1	2.63362	up
Com_331_pos	S-Methyl-5'-thioadenosine	4.94	C11H15N5O3S	297.333	Nucleotide And Its Derivates		454800	443300	556700	546400	731400	631300	186800	155600	134300	161900	103400	157900	3.73808	1.9023	4.24404e-07	1	2.68854	up
Com_553_pos	(+,-)-Octopamine HCl	1.034	C8H12ClNO2	189.64	Polyamine	"770-05-8"	78820	457000	595100	678600	494200	233500	94830	75450	181600	91160	46660	151300	3.95822	1.98485	0.0108664	0.888889	1.29312	up
Com_170_neg	Itaconic acid	1.45	C5H6O4	130.1	Fatty Acyls	"97-65-4"	156300	275200	197900	271800	402100	194700	84340	55280	61670	38270	53050	76470	4.05874	2.02103	1.89352e-05	1	1.46709	up
Com_63_neg	Isocitrate	1.46	C6H8O7	192.12	Organic Acid And Its Derivatives	"320-77-4"	12470000	21460000	15740000	21560000	17180000	14280000	2061000	2907000	11930000	2450000	1811000	3645000	4.14006	2.04965	0.00136609	1	1.81201	up
Com_243_neg	Citraconic acid	1.56	C5H6O4	130.099	Fatty Acyls	"498-23-7"	598300	695000	721600	921600	998400	603100	159000	178100	176700	164900	171500	204100	4.30428	2.10577	2.17077e-06	1	2.73522	up
Com_603_pos	Choline Glycerophosphate	0.89	C8H20NO6P	257.22	Cholines	"28319-77-9"	6050000	4514000	3949000	7957000	11250000	7013000	1475000	1620000	1349000	985500	2416000	1457000	4.37872	2.13051	3.38707e-05	1	1.4505	up
Com_64_neg	gamma-Muricholate	9.997	C24H40O5	408.57	Bile Acids	"547-75-1"	1066000	1285000	588600	750000	262500	1417000	76770	80331	296400	68256	580800	91813	4.49534	2.16843	0.00355056	0.944444	1.61888	up
Com_399_pos	Mag (18:1)	15.23	C21H40O4	356.2	Glycerolipids		67680	51840	115200	28240	67360	83440	9615	16600	18370	16940	20110	9025	4.56386	2.19026	0.000159014	1	1.70647	up
Com_291_neg	3-Indoleacrylate	5.36	C11H9NO2	187.195	Indole And Its Derivatives	"1204-06-4"	17700	30750	20870	22390	29220	27010	1734	937	7924	2874	6619	7193	5.42282	2.43904	0.00236614	1	2.31889	up
Com_529_pos	2-Aminooctanoic acid	1.03	C8H17NO2	159.226	Organic Acid And Its Derivatives	"2187-07-7"	269200	259900	274000	663800	280500	265000	56990	74980	51290	40870	51480	68440	5.84915	2.54823	8.68404e-06	1	2.18355	up
Com_115_neg	cis-Aconitic acid	1.766	C6H6O6	174.11	Tca Cycle	"585-84-2"	758900	1648000	1020000	1796000	1565000	839900	162700	182800	172200	191000	120800	228600	7.20896	2.84979	4.38755e-06	1	1.62666	up
Com_244_neg	Citramalate	1.44	C5H8O5	148.114	Organic Acid And Its Derivatives	"2306-22-1"	60880	66110	64970	96340	84930	46750	2477	11970	9867	12020	12260	8841	7.31227	2.87032	0.000161832	1	3.06022	up
Com_179_neg	Citric acid	1.516	C6H8O7	192.12	Tca Cycle	"77-92-9"	28400000	44570000	36270000	56320000	53860000	35490000	5422000	5957000	4428000	5410000	3382000	5933000	8.34895	3.06159	5.14423e-08	1	1.98273	up
Com_80_neg	D-threo-Isocitric acid	1.41	C6H8O7	192.124	Organic Acid And Its Derivatives	"6061-97-8"	8485000	12830000	10610000	17810000	15700000	11920000	1427000	1663000	1351000	1528000	1070000	1804000	8.7476	3.12889	6.80501e-08	1	2.14077	up
Com_298_pos	Lysopc 17:0	13.17	C25H52NO7P	509.657	Phospholipid	"50930-23-9"	2488000	2396000	3718000	2696000	2097000	2825000	322000	217000	342800	339600	379400	221400	8.90133	3.15402	1.48133e-08	1	1.55275	up
Com_152_neg	Uric Acid	1.14	C5H4N4O3	168.11	Organic Acid And Its Derivatives	"69-93-2"	431600	13660	197700	11980	108100	403100	7748	15320	10980	8555	4252	8298	21.1437	4.40216	0.0141085	0.944444	1.55812	up

## Sheet: HY vs HW
Compound_ID	Name	RT [min]	Formula	Molecular Weight	Class(English)	CAS	all_H_7	all_H_8	all_H_9	all_H_10	all_H_11	all_H_12	all_H_1	all_H_2	all_H_3	all_H_4	all_H_5	all_H_6	FC	log2FC	Pvalue	ROC	VIP	Up.Down
Com_151_neg	UDP-N-Acetyl-Alpha-D-Mannosamine	0.96	C17H27N3O17P2	607.354	Nucleotide And Its Derivates	"26575-17-7"	6270	11750	6163	14850	15310	12450	1291000	1731000	2560000	2153000	2024000	3970000	0.0048651	-7.68331	5.41789e-10	1	1.42119	down
Com_238_neg	UDP-galactose	0.92	C15H22N2Na2O17P2	610.265	Nucleotide And Its Derivates	"2956-16-3"	1476	11867	4169	14217	2560	9724	424900	376300	534500	544500	378100	689000	0.0149333	-6.06532	3.65127e-05	1	1.43573	down
Com_69_neg	Uridine 5'-Diphospho-N-Acetylgalactosamine	1	C17H27N3O17P2	607.354	Nucleotide And Its Derivates	"7277-98-7"	1623	11477	10010	1571	12075	2043	195800	268700	382400	329800	249600	582700	0.0193126	-5.69431	5.29761e-05	1	1.41655	down
Com_380_pos	Adenosine	2.762	C10H13N5O4	267.24	Nucleotide And Its Derivates	"58-61-7"	4629	8013	17940	10640	2693	10730	321200	278200	193500	484300	300800	346600	0.0283929	-5.13833	6.44705e-06	1	1.13909	down
Com_438_pos	Vidarabine	2.56	C10H13N5O4	267.24	Nucleotide And Its Derivates	"5536-17-4"	10680	4829	16370	14020	10320	8858	318000	284300	185100	491900	327200	350200	0.0332585	-4.91013	5.19391e-08	1	1.1196	down
Com_588_pos	4-Chloro-6-methoxy-2-(methylsulfinyl)pyrimidine	2.72	C10H13N5O5	283.241	Nucleotide And Its Derivates	"85-30-3"	88690	89230	46360	106100	121500	100900	2289000	2732000	2120000	3215000	1797000	4284000	0.0336302	-4.8941	6.27165e-09	1	1.19186	down
Com_226_neg	UDP-D-glucose	0.95	C15H24N2O17P2	566.1	Carbohydrates And Its Derivatives	"133-89-1"	15269	17978	16911	20093	18039	15901	304600	279500	413300	416900	278800	533500	0.0467938	-4.41754	1.00607e-07	1	1.43001	down
Com_520_pos	2-Phenylglycine	2.78	C8H9NO2	151.163	Amino Acid And Its Derivatives	"2835-06-5"	37460	29370	91354	41480	47410	24730	694800	856500	628500	1011000	583100	1415000	0.0523818	-4.25479	3.27118e-07	1	1.17223	down
Com_517_pos	2-Hydroxy-6-Aminopurine	2.76	C5H5N5O	151.126	Nucleotide And Its Derivates	"3373-53-3"	19500	26410	107416	119290	3597	21080	506200	588600	456800	703700	436100	982300	0.0809247	-3.62728	0.00176562	1	1.26233	down
Com_237_neg	UDP-D-glucuronate	0.94	C15H22N2O18P2	580.285	Nucleotide And Its Derivates	"2616-64-0"	15269	17978	16911	20093	18039	15901	136500	139300	181300	167800	136900	197500	0.108611	-3.20275	1.38324e-09	1	1.12145	down
Com_56_neg	N-Acetylglucosamine 1-phosphate	0.91	C8H16NO9P	301.1	Carbohydrates And Its Derivatives		193800	301900	148800	368400	247800	256700	1594000	1759000	1239000	1904000	2790000	2807000	0.125478	-2.9945	5.68773e-07	1	1.03532	down
Com_278_neg	5-Hydroxymethyluracil	1.041	C5H6N2O3	142.11	Nucleotide And Its Derivates	"4433-40-3"	62610	27650	63250	23440	50120	50420	305900	431200	376900	441600	241400	391700	0.126783	-2.97957	6.58075e-06	1	1.3698	down
Com_23_neg	3b,7b-Dihydroxy-5-androsten-17-one	0.96	C19H28O3	304.424	Hormones	"2487-48-1"	11630	11950	9102	7273	13760	10890	85780	63290	79240	76460	83650	93340	0.134102	-2.8986	5.89879e-08	1	1.11196	down
Com_567_pos	Dimethyl fumarate	0.9	C6H8O4	144.125	Fatty Acyls	"624-49-7"	739600	808500	556965	723700	628216	535175	5031000	4650000	4770000	4140000	4905000	5257000	0.138843	-2.84847	1.68148e-08	1	1.15504	down
Com_230_neg	Cyclohexaneacetic acid	1.03	C8H14O2	142.2	Fatty Acyls	"5292-21-7"	192800	248200	223800	88320	207600	346800	928900	1207000	1336000	1347000	736800	1054000	0.197818	-2.33775	6.20283e-05	1	1.16642	down
Com_361_pos	Isomaltose	0.9	C12H22O11	342.297	Carbohydrates And Its Derivatives	"499-40-1"	91370	117800	128700	134900	111100	70990	409300	654800	531100	551900	510100	575100	0.202599	-2.3033	4.09786e-07	1	1.18339	down
Com_174_neg	L-Arabinose	0.9	C5H10O5	150.13	Carbohydrates And Its Derivatives	"5328-37-0"	8987	7441	6750	7630	12100	7742	64870	25740	30670	35200	59970	32370	0.203561	-2.29647	2.73728e-05	1	1.14043	down
Com_207_neg	Homovanillic acid	6.091	C9H10O4	182.17	Organic Acid And Its Derivatives	"306-08-1"	66880	41720	216633	48800	12740	203630	340900	580300	335800	583400	568600	310200	0.217124	-2.20341	0.00610352	1	1.04642	down
Com_413_pos	Melamine	0.9	C3H6N6	126.12	Others	"108-78-1"	53580	39010	25130	37720	19210	38680	113500	173800	119000	188400	163700	206300	0.221136	-2.17699	1.56717e-05	1	1.21209	down
Com_206_neg	Inositol	0.85	C6H12O6	180.16	Phenols And Its Derivatives	"87-89-8"	353500	328300	329300	446800	343100	417200	1906000	1613000	1066000	1533000	1883000	1951000	0.22289	-2.1656	7.68071e-07	1	1.18434	down
Com_289_neg	D-Galactose	0.9	C6H12O6	180.16	Carbohydrates And Its Derivatives	"59-23-4"	384500	566500	746100	419700	412400	363900	2058000	2233000	2030000	2171000	1718000	2666000	0.224689	-2.154	3.83516e-06	1	1.0866	down
Com_30_neg	Fructose	0.92	C6H12O6	180.063	Carbohydrates And Its Derivatives	"7660-25-5"	199400	324300	329200	245900	470900	246000	1565000	1358000	961500	1540000	848800	1534000	0.232564	-2.1043	5.05881e-06	1	1.15706	down
Com_118_neg	D-Glucopyranose	0.87	C6H12O6	180.156	Carbohydrates And Its Derivatives	"28905-12-6"	200100	382200	187300	237500	206600	192700	912300	967700	724900	831700	918000	1390000	0.244821	-2.0302	2.12526e-06	1	1.22919	down
Com_379_pos	Uridine	1.86	C9H12N2O6	244.2	Nucleotide And Its Derivates	"58-96-8"	141500	135000	72130	176000	166100	189200	373800	611300	358800	557000	533400	936900	0.261014	-1.9378	6.26892e-05	1	1.08722	down
Com_183_neg	alpha-D-Glucose	0.912	C6H12O6	180.16	Carbohydrates And Its Derivatives	"492-62-6"	313200	391100	341500	562200	347400	544600	1266000	1822000	1326000	2110000	1205000	1831000	0.261506	-1.93508	2.44863e-06	1	1.00291	down
Com_548_pos	O-Anisic Acid	2.81	C8H8O3	152.147	Benzoic Acid And Its Derivatives	"579-75-9"	10890	11540	6245	2948	18410	8142	25420	34240	22640	35680	42130	53620	0.272189	-1.87732	0.00150515	1	1.10688	down
Com_597_pos	4-Acetamidobutanoate	1.03	C6H11NO3	145.156	Organic Acid And Its Derivatives	"3025-96-5"	41960	27100	38010	30368	30930	51020	99980	111800	140100	189300	141900	116500	0.274379	-1.86576	2.19731e-06	1	1.15322	down
Com_201_neg	dADP	0.75	C10H15N5O9P2	411.202	Nucleotide And Its Derivates	"2793-06-8"	10320	8403	11830	15150	16770	10970	44590	36840	49540	42990	45050	46020	0.277112	-1.85146	1.34198e-05	1	1.37206	down
Com_318_pos	Uracil	1.47	C4H4N2O2	112.09	Nucleotide And Its Derivates	"66-22-8"	48350	33670	20230	97900	58250	127300	175800	244300	190300	240900	219700	224400	0.297746	-1.74785	0.00361761	1	1.0067	down
Com_437_pos	Furfural	0.87	C5H4O2	96.08	Aldehydes	"98-01-1"	175400	177100	149000	211200	157400	148900	481500	572100	494200	559200	523700	618200	0.313645	-1.6728	3.24204e-08	1	1.18524	down
Com_108_neg	Allitol	0.91	C6H14O6	182.172	Sugar Alcohols	"488-44-8"	76850	69560	108700	75590	74630	83350	262200	262500	225300	244200	375500	179200	0.315501	-1.66428	6.50738e-06	1	1.32651	down
Com_481_pos	L-Hydroxylysine	0.9	C6H14N2O3	163.195	Amino Acid And Its Derivatives	"1190-94-9"	123100	135800	121100	106800	99760	111000	309700	412100	346000	397900	318800	425200	0.315681	-1.66346	3.09702e-08	1	1.1881	down
Com_110_neg	scyllo-Inositol	0.853	C6H12O6	180.16	Carbohydrates And Its Derivatives	"488-59-5"	638000	555900	461600	678900	539300	610500	1966000	1672000	1125000	1336000	2009000	1924000	0.347309	-1.52571	1.4616e-05	1	1.2327	down
Com_459_pos	Anserine	0.771	C10H16N4O3	240.26	Organic Acid And Its Derivatives	"584-85-0"	135500	91590	71830	127000	93310	48140	251200	251100	173000	239100	403200	315000	0.347525	-1.52481	0.000322395	1	1.0183	down
Com_357_pos	Imidazoleacetic acid	0.91	C5H6N2O2	126.113	Organic Acid And Its Derivatives	"645-65-8"	1434000	1440000	1282000	1487000	1599000	1312000	3381000	4341000	3634000	4272000	4001000	4665000	0.352103	-1.50593	3.66698e-08	1	1.18818	down
Com_97_neg	Gluconolactone	1.02	C6H10O6	178.14	Amino Acid And Its Derivatives	"90-80-2"	6558	7468	10120	10750	8477	11730	18410	33510	18580	24910	21130	39220	0.353769	-1.49912	0.000119496	1	1.01319	down
Com_200_neg	3-(2-Naphthyl)-D-Alanine	6.22	C13H13NO2	215.248	Amino Acid And Its Derivatives	"76985-09-6"	17010	16920	13070	20100	19330	12110	53630	35630	43900	40680	40640	62130	0.356242	-1.48907	5.69308e-06	1	1.19658	down
Com_431_pos	Nicotinamide	1.539	C6H6N2O	122.12	Vitamins	"98-92-0"	170500	138400	103100	141500	135800	183100	430700	359300	311100	355200	261300	500200	0.393363	-1.34607	2.45465e-05	1	1.1546	down
Com_351_pos	S-ribosyl-L-homocysteine	0.91			Amino Acid And Its Derivatives		676200	762600	802500	783600	869500	802600	1929000	2088000	1803000	2151000	1916000	1995000	0.395304	-1.33897	2.39348e-09	1	1.01795	down
Com_585_pos	Picolinamide	1.51	C6H6N2O	122.125	Pyridine And Its Derivatives	"1452-77-3"	75020	78360	46170	72950	78670	96440	245700	172600	171900	175000	119500	236100	0.399367	-1.32421	9.74233e-05	1	1.08997	down
Com_265_neg	Sorbitol	0.91	C6H14O6	182.172	Sugar Alcohols	"50-70-4"	106500	73570	113100	83360	109800	95280	238400	228000	218500	212400	403900	151000	0.400503	-1.32012	0.000383428	1	1.14089	down
Com_276_neg	L-Dihydroorotic Acid	1.051	C5H6N2O4	158.11	Organic Acid And Its Derivatives	"5988-19-2"	208100	175400	169500	173300	169700	191000	423100	413800	417000	432400	436100	414700	0.428442	-1.22283	5.03858e-07	1	1.2922	down
Com_609_pos	S-Methyl-L-cysteine	1.04	C4H9NO2S	135.185	Amino Acid And Its Derivatives	"1187-84-4"	41330	32780	38000	31555	20710	44380	84370	78740	74290	72100	102300	63970	0.438773	-1.18845	0.000180741	1	1.07783	down
Com_96_neg	Dulcitol	0.897	C6H14O6	182.17	Carbohydrates And Its Derivatives	"608-66-2"	84220	41910	85330	47080	62580	81230	172400	150500	102600	142600	210500	132800	0.441464	-1.17963	0.000522474	1	1.10822	down
Com_526_pos	dAMP	1.47	C10H14N5O6P	331.222	Nucleotide And Its Derivates	"653-63-4"	11193	9121	12660	11841	11381	10960	22250	29890	27910	20340	28910	22020	0.443801	-1.17201	4.92733e-06	1	1.13016	down
Com_61_neg	Ethyl myristate	15.68	C16H32O2	256.42	Fatty Acyls	"124-06-1"	537100	672200	892000	746200	721400	836000	1407000	1320000	1967000	1606000	1280000	1257000	0.498461	-1.00445	4.43264e-05	1	1.0937	down
Com_37_neg	2-Oxoadipic acid	8.05	C6H8O5	160.125	Organic Acid And Its Derivatives	"3184-35-8"	10520	12650	11940	15000	10730	13050	7730	7113	6873	8817	6860	8201	1.62061	0.696535	4.91299e-05	1	1.44804	up
Com_582_pos	p-Mentha-1,3,8-triene	11.37	C10H14	134.218	Fatty Acyls	"18368-95-1"	1116000	1204000	1583000	1207000	1173000	1126000	742700	851400	741300	564700	889900	704600	1.64842	0.721086	0.000165178	1	1.16796	up
Com_89_neg	D-Xylulose 5-phosphate	0.9	C5H11O8P	230.11	Carbohydrates And Its Derivatives	"4212-65-1"	195000	122100	139700	126600	149000	224900	85400	66600	86110	88050	73210	125500	1.82388	0.867011	0.00127419	0.972222	1.01235	up
Com_290_neg	DL-3,4-Dihydroxyphenyl glycol	7.37	C8H10O4	170.163	Benzene and substituted derivatives	"28822-73-3"	3784	2889	4118	5663	4283	4638	2566	2076	1293	3042	2097	2411	1.88172	0.912052	0.00181521	0.972222	1.27085	up
Com_186_neg	Lactic acid	1.44	C3H6O3	90.078	Organic Acid And Its Derivatives	"50-21-5"	3374000	5076000	2898000	3595000	3662000	5096000	2061000	2270000	1865000	1982000	1795000	2593000	1.88612	0.915422	0.000413261	1	1.03025	up
Com_132_neg	5-Phosphoribosyl 1-pyrophosphate	1.01	C5H13O14P3	196.25	Carbohydrates And Its Derivatives	"97-55-2"	8939	8354	4758	7934	14930	9879	1891	4579	4697	5563	5430	6604	1.90495	0.929754	0.0198026	0.916667	1.0226	up
Com_29_neg	beta-Hydroxyisobutyrate	2.4	C4H8O3	104.104	Organic Acid And Its Derivatives	"2068-83-9"	48410	48370	49420	59380	56610	71950	23860	28600	25650	34260	23690	33880	1.96622	0.975427	2.81539e-05	1	1.02116	up
Com_84_neg	D-Lactic acid	1.44	C3H6O3	90.08	Organic Acid And Its Derivatives	"10326-41-7"	124700	175600	106100	124000	128600	170100	59070	77840	68410	73900	60530	80880	1.97109	0.978994	8.47412e-05	1	1.07405	up
Com_39_neg	N-Propionylglycine	2.08	C5H9NO3	131.13	Amino Acid And Its Derivatives	"21709-90-0"	10600	11500	7218	14220	11180	9417	4843	5105	5161	5544	5365	6281	1.98567	0.989622	0.000366844	1	1.36399	up
Com_75_neg	3-Methyladipic acid	5.747	C7H12O4	160.17	Fatty Acyls	"3058-01-3"	49700	60150	60450	59590	57190	56040	28880	29420	26040	28800	26930	30020	2.01728	1.01241	1.24176e-08	1	1.31034	up
Com_167_neg	(R)-3-Hydroxyisobutyric acid	2.37	C4H8O3	104.104	Organic Acid And Its Derivatives	"1910-47-0"	36520	44600	36240	49960	45890	54720	18570	21160	17820	26590	18170	25700	2.09304	1.0656	2.27851e-05	1	1.12706	up
Com_136_neg	Pimelic acid	5.77	C7H12O4	160.17	Fatty Acyls	"111-16-0"	43990	58020	59070	64860	55750	57160	31490	19400	26670	19560	27210	29490	2.2029	1.1394	3.33787e-05	1	1.2656	up
Com_71_neg	L-Lactic acid	1.487	C3H6O3	90.08	Organic Acid And Its Derivatives	"79-33-4"	94940	112100	85970	87770	115000	135000	38080	61560	36840	40400	44340	63920	2.21218	1.14547	9.69193e-05	1	1.2119	up
Com_425_pos	Punicic Acid	12.7	C18H30O2	278.43	Fatty Acyls	"544-72-9"	98260	92560	113600	108300	107200	122600	51230	42500	47050	60270	47120	40220	2.22796	1.15572	1.34976e-06	1	1.27228	up
Com_507_pos	Alpha-Linolenic acid	12.64	C18H30O2	278.435	Eicosanoid	"463-40-1"	74620	61340	80310	81650	71950	80100	35540	39410	28970	33930	27410	29000	2.31633	1.21184	7.7276e-07	1	1.29267	up
Com_321_pos	Hexadecanamide	14.82	C16H33NO	255.44	Fatty Acyls	"629-54-9"	12240000	7926000	11070000	10190000	9608000	10060000	3604000	4468000	3752000	4971000	4407000	4774000	2.35194	1.23385	9.53085e-07	1	1.09744	up
Com_580_pos	6-Phosphogluconic Acid Trisodium Salt	9.45	C6H10Na3O10P	342.081	Sugar Acids And Its Derivatives	"53411-70-4"	641700	657700	1780000	629300	556200	941900	379900	364100	346700	364100	365700	378300	2.36802	1.24368	0.00722647	1	1.00732	up
Com_496_pos	Niflumic Acid	15.12	C13H9F3N2O2	282.218	Others	"4394-00-7"	629500	488800	587800	477300	476400	390400	170800	224700	169700	236300	224100	226900	2.43529	1.28409	2.75112e-06	1	1.01173	up
Com_488_pos	Feruloyl Putrescine	15.1	C14H20N2O3	264.32	Phenolamides	"501-13-3"	237900	171000	224600	174100	175600	139600	64510	77670	58680	86290	74170	90720	2.48385	1.31258	7.34017e-06	1	1.04632	up
Com_25_neg	dCMP	1.04	C9H14N3O7P	307.197	Nucleotide And Its Derivates	"1032-65-1"	33500	31200	24600	20510	38130	27880	12418	11180	10150	12750	4649	17860	2.54786	1.34928	0.00171137	1	1.38119	up
Com_388_pos	Nandrolone	9.45	C18H26O2	274.398	Hormones	"434-22-0"	157000	166600	460900	164300	131000	236500	82370	87180	94520	80710	81920	79040	2.60272	1.38002	0.00538726	1	1.06479	up
Com_274_neg	(S)-Leucic acid	6.404	C6H12O3	132.16	Organic Acid And Its Derivatives	"13748-90-8"	18850	26690	15180	16410	23690	29040	8199	12860	8867	9672	4625	5481	2.61267	1.38552	0.000537566	1	1.12575	up
Com_197_neg	D-Glucosamine 6-phosphate	0.86	C6H14NO8P	259.151	Sugar Acids And Its Derivatives	"3616-42-0"	23430	27290	23840	36550	30860	22060	9313	10900	5823	15790	7370	13530	2.61502	1.38682	0.000496847	1	1.23091	up
Com_335_pos	Feruloylcholine	14.42	C15H22NO4	280.34	Cholines		232800	184900	235000	157200	175200	159300	55320	66340	68560	84140	70010	76580	2.71861	1.44287	1.33605e-06	1	1.05751	up
Com_386_pos	10E,12Z-Octadecadienoic acid	14.42	C18H32O2	280.445	Fatty Acyls	"2420-56-6"	664000	534200	700100	465700	499700	464100	154700	199700	157100	226000	206500	212000	2.87872	1.52543	9.15251e-07	1	1.13376	up
Com_128_neg	Hydroxyhydroquinone	0.92	C6H6O3	126.11	Phenols And Its Derivatives	"533-73-3"	565700	442000	358000	762300	596000	579000	189800	222100	181600	183800	160600	201700	2.89839	1.53525	5.78422e-05	1	1.15611	up
Com_288_neg	Glycerol-3-phosphate	0.9	C3H9O6P	172.074	Fatty Acyls	"57-03-4"	953400	748000	712500	1119000	876800	1480000	280500	285300	304200	316300	324400	398500	3.0849	1.62523	4.00714e-05	1	1.41763	up
Com_409_pos	D-Ala-D-Ala	0.95	C6H12N2O3	160.171	Amino Acid And Its Derivatives	"923-16-0"	17980	14860	18760	20500	14750	18100	4999	9692	2790	6511	4722	4019	3.20624	1.68088	0.000505433	1	1.09544	up
Com_192_neg	Lysope 14:0	11.27	C19H40NO7P	425.5	Phospholipid		488400	399600	469000	349100	417300	469600	112831	147887	135958	168299	112677	127419	3.22083	1.68743	9.26845e-08	1	1.34131	up
Com_45_neg	Anthranilic acid	1.44	C7H7NO2	137.14	Benzoic Acid And Its Derivatives	"118-92-3"	34530	53780	29030	43880	38790	76250	9695	23877	8979	7759	6240	25204	3.37916	1.75667	0.00151811	1	1.02353	up
Com_43_neg	carbamaoyl asparatate	1.07			Amino Acid And Its Derivatives		37790	41760	64700	40830	50730	48240	18100	12680	11200	17570	10870	13320	3.39205	1.76216	1.43345e-06	1	1.16011	up
Com_228_neg	12,13-EODE	12.67	C18H32O3	296	Eicosanoid		12490	9072	11420	14770	13100	14870	4037	3098	3474	3060	4095	3631	3.53924	1.82344	2.97166e-07	1	1.30683	up
Com_435_pos	Styrene	10.53	C8H8	104.149	Benzene and substituted derivatives	"100-42-5"	235900	275600	288800	269200	286200	235700	68772	72084	67525	91360	62892	76868	3.62092	1.85636	9.95915e-09	1	1.32412	up
Com_528_pos	L-2-Aminoadipic acid	0.91	C6H11NO4	161.156	Organic Acid And Its Derivatives	"542-32-5"	190800	153300	139700	203400	145700	179400	36509	27120	27223	65050	53690	49620	3.9053	1.96543	6.97143e-05	1	1.06572	up
Com_610_pos	Tetraethylammonium fluoride dihydrate	1.04	C8H20FN	149.25	Nucleotide And Its Derivates	"63123-01-3"	99150	200500	56840	166200	135400	155500	24100	40610	41800	23800	34090	43540	3.91262	1.96813	0.000263375	1	1.22004	up
Com_41_neg	N-Oleoyl Glycine	14.62	C20H37NO3	339.513	Organic Acid And Its Derivatives	"2601-90-3"	13990	10380	14560	14780	13720	10700	4265	2984	3620	2181	3548	3070	3.97244	1.99003	7.24148e-07	1	1.50919	up
Com_47_neg	allantoate	1.06	C4H8N4O4	176.131	Organic Acid And Its Derivatives		16720	25350	30730	24640	26000	22550	7986	9084	6208	3786	2760	6557	4.01281	2.00461	0.000208548	1	1.11069	up
Com_340_pos	3-Hydroxy-3-Methylpentane-1,5-Dioic Acid	0.87	C6H10O5	162.14	Fatty Acyls	"503-49-1"	687900	702700	747400	1147000	878100	554400	240300	196600	88340	224900	225400	192500	4.03882	2.01393	3.4802e-05	1	1.43895	up
Com_465_pos	Choline Hydroxide	0.828	C5H15NO2	121.18	Cholines	"123-41-1"	31990000	29730000	23350000	33560000	29850000	33280000	5899000	7236000	7135000	8124000	6239000	8990000	4.16661	2.05887	1.49263e-08	1	1.15459	up
Com_129_neg	3-Phosphoglyceric acid	1.03	C3H8NaO6P	194.056	Carbohydrates And Its Derivatives	"17603-42-8"	39250	24150	23360	75460	56030	40710	8121	7003	10960	14880	8881	12180	4.17509	2.06181	0.000217692	1	1.22681	up
Com_472_pos	Choline Chloride	0.83	C5H14ClNO	139.62	Cholines	"67-48-1"	19280000	17220000	13300000	19820000	18320000	19150000	3429000	3826000	4049000	5059000	4055000	5217000	4.17749	2.06264	2.25053e-08	1	1.15788	up
Com_162_neg	D-Fructose 1,6-bisphosphate	0.86	C6H14O12P2	340.116	Sugar Acids And Its Derivatives	"488-69-7"	29020	20700	29590	24200	24520	21990	2703	3661	11066	3183	4040	10725	4.24049	2.08423	0.00113767	1	1.19556	up
Com_373_pos	N,N-Dimethylglycine	0.9	C4H9NO2	103.12	Amino Acid And Its Derivatives	"1118-68-9"	5037000	4810000	3506000	5077000	4360000	5082000	873400	1078000	1086000	1234000	914900	1299000	4.29772	2.10357	1.36616e-08	1	1.13791	up
Com_196_neg	4-Hydroxyphenyllactate	5.02	C9H10O4	182.173	Organic Acid And Its Derivatives	"6482-98-0"	42660	26870	24250	28810	57750	45820	4341	11767	11338	6907	3149	13068	4.47222	2.16099	0.000465192	1	1.20921	up
Com_504_pos	Trigonelline	0.94	C7H7NO2	137.14	Alkaloids and derivatives	"535-83-1"	140700	110500	134900	284600	176000	179100	62670	35590	17770	40220	18590	52490	4.51238	2.17389	0.000214029	1	1.0776	up
Com_578_pos	N7-Methylguanosine	4.15	C11H17N5O5	298.28	Nucleotide And Its Derivates	"20244-86-4"	162400	203800	171800	224100	239700	216200	34310	47100	30710	42600	23890	88620	4.55787	2.18836	0.000155797	1	1.42188	up
Com_73_neg	Ureidosuccinic acid	1.031	C5H8N2O5	176.13	Amino Acid And Its Derivatives	"923-37-5"	39110	38420	54930	28340	31960	39120	9074	7847	5893	12430	7062	7280	4.67632	2.22537	6.83192e-07	1	1.25944	up
Com_594_pos	Phe-Phe	6.51	C18H20N2O3	312.363	Amino Acid And Its Derivatives	"2577-40-4"	8134	15100	9705	13150	14180	10070	2005	3323	2792	1548	2613	2154	4.87281	2.28475	9.79248e-07	1	1.56951	up
Com_411_pos	Carnosine	0.76	C9H14N4O3	226.232	Organic Acid And Its Derivatives	"305-84-0"	38510	97790	52670	61440	58530	38730	4373	3726	28010	4481	4802	23186	5.0697	2.3419	0.00238742	1	1.11936	up
Com_99_neg	Tiglic acid	1.07	C5H8O2	100.116	Fatty Acyls	"80-59-1"	866300	1137000	1223000	2007000	1642000	1171000	200800	330600	286700	340400	189600	201400	5.19284	2.37652	1.6744e-06	1	1.13026	up
Com_85_neg	Dihydroxyacetone phosphate	0.9	C3H7O6P	170.058	Carbohydrates And Its Derivatives	"57-04-5"	67720	59250	74280	85430	55210	86330	10930	12440	13130	12480	11560	19390	5.35744	2.42154	3.93833e-08	1	1.53122	up
Com_121_neg	Succinic anhydride	1.02	C4H4O3	100.07	Organic Acid And Its Derivatives	"108-30-5"	764500	1108000	1211000	1931000	1589000	1091000	189800	319300	214000	327300	198500	180700	5.38227	2.42822	2.54887e-06	1	1.13628	up
Com_450_pos	2-Methylsuccinic Acid	0.94	C5H8O4	132.115	Organic Acid And Its Derivatives	"498-21-5"	406900	390100	380400	674500	637900	456900	67950	122400	94090	104500	48110	106000	5.4262	2.43994	4.06276e-06	1	1.25173	up
Com_90_neg	D-Xylonate	0.91	C5H10O6	166.129	Organic Acid And Its Derivatives	"526-91-0"	460000	484300	583000	705200	492600	580400	74260	101900	101000	111900	78810	136400	5.47024	2.4516	1.00331e-07	1	1.21226	up
Com_458_pos	3-Aminoisobutyric acid	0.931	C4H9NO2	103.12	Amino Acid And Its Derivatives	"144-90-1"	145900	144000	105000	149400	156000	186100	54360	13260	8695	17730	21520	43260	5.58099	2.48052	0.000797823	1	1.23312	up
Com_250_neg	Ribitol	0.927	C5H12O5	152.15	Sugar Alcohols	"488-81-3"	23840	23070	16530	16220	27990	22840	2914	4141	6227	4089	1541	4220	5.6411	2.49598	6.4783e-05	1	1.01626	up
Com_155_neg	Sedoheptulose 1,7-bisphosphate	0.88	C7H16O13P2	370.142	Organic Acid And Its Derivatives	"815-91-8"	17380	15490	17210	12100	14010	26350	2170	4712	4720	2322	2020	2182	5.65707	2.50005	1.11403e-05	1	1.15673	up
Com_497_pos	Nε-(1-Carboxymethyl)-L-lysine	0.84	C8H16N2O4	204.224	Amino Acid And Its Derivatives	"5746-04-3"	66740	73140	144100	164000	91060	70710	3581	14307	17247	21243	26590	24454	5.67621	2.50493	0.000820178	1	1.09331	up
Com_163_neg	dATP	0.73	C10H16N5O12P3	491.001	Nucleotide And Its Derivates	"1927-31-7"	22550	24750	18970	22540	25900	30610	5199	2899	4191	3857	5179	4203	5.69257	2.50908	5.15419e-08	1	1.44478	up
Com_501_pos	3-Methylxanthine	1.83	C6H6N4O2	166.14	Purines and purine derivatives	"1076-22-8"	34950	39890	42260	47900	53970	44640	1282	13200	12110	4057	11426	3192	5.82345	2.54187	0.00280856	1	1.20188	up
Com_547_pos	S-adenosyl-L-methioninamine	0.86	C15H22N6O5S	398.437	Amino Acid And Its Derivatives	"91279-78-6"	120700	150400	57310	142500	86230	100400	22393	21260	2728	20215	23641	21128	5.90437	2.56178	0.00158036	1	1.03681	up
Com_315_pos	N-Acetylneuraminic acid	0.988	C11H19NO9	309.27	Amino Acid And Its Derivatives	"131-48-6"	92060	106400	68950	130200	115200	106500	9706	13210	17040	13350	27280	23770	5.93459	2.56915	9.60687e-06	1	1.3354	up
Com_602_pos	Creatine	0.94	C4H9N3O2	131.133	Organic Acid And Its Derivatives	"57-00-1"	12180000	10710000	9755000	19760000	16050000	12810000	1841000	2822000	2370000	3072000	1243000	2327000	5.9426	2.57109	1.56337e-06	1	1.27051	up
Com_248_neg	Deoxyribose 5-Phosphate	0.82	C5H11O7P	214.11	Nucleotide And Its Derivates	"7685-50-9"	345000	345000	321600	378700	341300	333000	2361	83404	67725	124109	55837	3109	6.13469	2.61699	0.0155122	1	1.33128	up
Com_493_pos	Pyridoxine O-Glucoside	0.99	C14H21NO8	331.127	Pyridine And Its Derivatives		372400	347400	352400	488400	412400	420500	40460	58740	53040	66040	81240	83110	6.25539	2.6451	1.13648e-06	1	1.37297	up
Com_313_pos	Ectoine	0.95	C6H10N2O2	142.156	Others	"96702-03-3"	160300	232900	161500	209200	299400	203000	25360	49600	22408	40851	26897	31340	6.44572	2.68834	5.21565e-07	1	1.20681	up
Com_500_pos	N-Tetradecanamide	13.59	C14H29NO	227.386	Fatty Acyls	"638-58-4"	530800	448800	575000	445900	483600	472500	75280	69290	67920	82810	80240	74160	6.57461	2.7169	1.82533e-11	1	1.2324	up
Com_461_pos	LysoPC 20:2	13.26	C28H54NO7P	547.36	Phospholipid		1835000	1054000	1154000	1282000	1263000	1135000	172400	247700	156100	233900	193200	165600	6.60707	2.72401	1.09904e-08	1	1.0229	up
Com_460_pos	(S)-2-Aminobutanoate	0.947	C4H9NO2	103.12	Amino Acid And Its Derivatives	"1492-24-6"	1512000	1585000	1246000	1445000	1713000	1924000	171200	233500	223400	296000	209000	291400	6.61636	2.72604	1.93514e-08	1	1.11155	up
Com_94_neg	2-Methylpentanedioic acid	5.012	C6H10O4	146.14	Organic Acid And Its Derivatives	"617-62-9"	20600	24630	105600	31210	20160	25490	1500	7023	8064	5999	10020	1499	6.67615	2.73902	0.00148294	1	1.23862	up
Com_453_pos	Hypoxanthine	1.509	C5H4N4O	136.11	Nucleotide And Its Derivates	"68-94-0"	1106000	1011000	599300	750800	896500	1360000	232400	172400	126200	117400	107600	91540	6.75319	2.75557	1.20445e-06	1	1.23485	up
Com_312_pos	Glu-Glu	1	C10H16N2O7	276.243	Amino Acid And Its Derivatives	"3929-61-1"	396000	764200	833000	853700	582400	489700	75690	71920	91310	109500	90850	120600	6.99984	2.80732	8.26331e-07	1	1.68445	up
Com_367_pos	L-Homocitrulline	0.972	C7H15N3O3	189.21	Amino Acid And Its Derivatives	"1190-49-4"	49920	82630	36420	57160	56200	59170	4777	7591	4309	13400	6848	11610	7.03616	2.81479	1.42148e-05	1	1.14891	up
Com_77_neg	CTP	0.87	C9H16N3O14P3	483.156	Nucleotide And Its Derivates	"65-47-4"	29400	23740	15200	34920	26700	30120	4913	3186	4294	3253	3814	3259	7.04608	2.81682	4.84994e-07	1	1.10755	up
Com_154_neg	Sedoheptulose 7-phosphate	0.87	C7H13BaO10P	425.473	Carbohydrates And Its Derivatives	"2646-35-7"	46820	18250	12030	33540	28650	61060	2100	7372	4558	3273	6033	5024	7.06453	2.82059	0.000141159	1	1.03022	up
Com_342_pos	5-Hydroxylysine	0.72	C6H15ClN2O3	198.65	Amino Acid And Its Derivatives	"13204-98-3"	41570	26810	36560	35940	25130	24370	3529	3487	3022	3490	3194	10180	7.0768	2.8231	1.86868e-05	1	1.2453	up
Com_235_neg	O-Phospho-L-serine	0.83	C3H8NO6P	185.072	Amino Acid And Its Derivatives	"407-41-0"	33050	18630	21660	32160	23230	45450	4134	6673	3372	3267	4530	2498	7.11694	2.83126	1.32601e-06	1	1.2487	up
Com_231_neg	Tricarballylic acid	1.9	C6H8O6	176.12	Organic Acid And Its Derivatives	"99-14-9"	46580	38000	39140	78470	50750	56000	10310	13860	4901	2292	2821	7757	7.36606	2.88089	0.000351195	1	1.16982	up
Com_522_pos	NG,NG-Dimethyl-L-arginine	0.93	C8H20Cl2N4O2	202.254	Amino Acid And Its Derivatives	"220805-22-1"	224700	216100	176100	177600	227800	130700	40998	40325	5296	8162	5594	51232	7.60519	2.92698	0.0023348	1	1.11481	up
Com_202_neg	2-deoxyglucose-6-phosphate	0.98	C6H13O8P	244.136	Nucleotide And Its Derivates	"3573-50-0"	56940	33170	19630	20880	20340	23810	2827	2531	4880	3635	3708	5286	7.64289	2.93412	5.23529e-06	1	1.28485	up
Com_440_pos	Picolinic acid	1.48	C6H5NO2	123.11	Organoheterocyclic compounds	"98-98-6"	203300	269300	187700	258300	210400	182300	31245	14770	26293	44129	33172	16220	7.90754	2.98323	1.68564e-05	1	1.22192	up
Com_598_pos	Val-Ser	1.01	C8H16N2O4	204.224	Amino Acid And Its Derivatives	"13588-94-8"	77270	106900	152500	201700	161500	82300	13064	14252	14146	19984	18575	16603	8.09499	3.01703	9.0575e-06	1	1.36385	up
Com_170_neg	Itaconic acid	1.45	C5H6O4	130.1	Fatty Acyls	"97-65-4"	111800	92000	84430	144000	91730	133500	14910	21260	8285	10550	15180	10590	8.1394	3.02492	6.48838e-07	1	1.07137	up
Com_21_neg	Hydroxyphenyllactic acid	5.07	C9H10O4	182.17	Organic Acid And Its Derivatives	"306-23-0"	32800	23700	15860	28430	43490	35150	3747	3350	3130	3968	3754	3868	8.22432	3.0399	1.3393e-05	1	1.15949	up
Com_38_neg	Phosphonotyrosine	0.94	C9H12NO6P	261.168	Amino Acid And Its Derivatives	"21820-51-9"	112900	92080	93090	117100	95980	104400	9043	14660	15620	16000	8920	9625	8.33311	3.05885	1.575e-06	1	1.21907	up
Com_181_neg	Fumaric acid	1.82	C4H4O4	116.07	Tca Cycle	"110-17-8"	369700	374100	321000	483200	471400	351400	34070	74950	32890	44480	34260	60330	8.43761	3.07683	1.90855e-06	1	1.32063	up
Com_591_pos	Hydrocortisone 17-butyrate	10.51	C25H36O6	432.55	Others	"13609-67-1"	86340	84390	100400	87650	100300	86610	9624	10920	9659	12270	10440	11320	8.49548	3.0867	2.33041e-12	1	1.17202	up
Com_198_neg	2-Hydroxy-2-methylbutanedioic acid	1.5	C5H8O5	148.114	Fatty Acyls	"597-44-4"	47720	70770	32340	61290	42030	57900	6427	8552	2914	4862	4984	8820	8.53552	3.09348	2.52361e-06	1	1.16859	up
Com_616_pos	3-Methylhistidine	0.76	C7H13N3O3	169.181	Amino Acid And Its Derivatives	"368-16-1"	218700	239200	237700	263700	316400	209800	23929	25822	18025	40501	27398	33493	8.78121	3.13442	2.53432e-07	1	1.06719	up
Com_52_neg	6-Phospho-D-gluconate	0.98	C6H13O10P	276.135	Sugar Acids And Its Derivatives	"921-62-0"	44630	53300	69460	61040	30020	61980	5337	2435	3396	9279	6923	6943	9.33844	3.22318	9.48337e-06	1	1.07861	up
Com_332_pos	Isobutyrylglycine	0.63	C6H11NO3	145.156	Organic Acid And Its Derivatives	"15926-18-8"	384300	519300	180300	272400	263700	269000	39096	34797	20439	34682	26780	45137	9.40124	3.23285	5.83004e-07	1	1.17884	up
Com_518_pos	N-Acetyl-Dl-glutamic acid	1.84	C7H11NO5	189.166	Amino Acid And Its Derivatives	"5817-08-3"	714700	792800	800100	1229000	1024000	1121000	39880	109392	89210	122759	116353	92915	9.95883	3.31598	3.01308e-06	1	1.12483	up
Com_218_neg	8,15-Dihete	7.14	C20H32O4	336.466	Eicosanoid	"80234-65-7"	35140	48950	49740	43020	42620	47120	993	2605	1966	9725	8455	2494	10.1605	3.34489	0.000663614	1	1.30543	up
Com_562_pos	Metformin	0.68	C4H11N5	129.165	Others	"657-24-9"	399700	501500	487700	443000	496700	402800	43010	45890	55680	29760	49780	43380	10.2108	3.35203	3.2587e-08	1	1.00465	up
Com_308_pos	Carnitine-C5	5.43			Carnitine		531000	1512000	557100	1198000	1073000	792400	81990	119500	76610	129000	47110	97010	10.2745	3.36099	1.74303e-06	1	1.4225	up
Com_169_neg	(3-Methoxy-4-hydroxyphenyl)ethylene glycol sulfate	2.21	C9H12O7S	264.252	Organic Acid And Its Derivatives	"3415-67-6"	39260	34650	26670	24870	44740	50210	2215	2390	5786	5497	2153	2524	10.7172	3.42186	3.28935e-06	1	1.18794	up
Com_107_neg	Glycylglycine	0.8	C4H8N2O3	132.12	Amino Acid And Its Derivatives	"556-50-3"	44380	94820	78180	82470	65340	59970	5194	5862	9335	5577	7944	5301	10.8423	3.4386	2.10521e-08	1	1.27154	up
Com_279_neg	N-Acetylalanine	2.15	C5H9NO3	131.13	Amino Acid And Its Derivatives	"97-69-8"	87780	104500	82910	127900	115600	110900	9882	9050	7387	14680	5538	9785	11.1784	3.48264	4.13026e-07	1	1.14849	up
Com_359_pos	Ip7G	0.96	C16H23N5O5	365.384	Nucleotide And Its Derivates	"59384-58-6"	360600	455700	377200	468400	415600	359500	88770	32550	9992	25380	30140	29960	11.2412	3.49072	0.000201979	1	1.24064	up
Com_608_pos	L-Cysteine	0.88	C3H7NO2S	121.16	Amino Acid And Its Derivatives	"52-90-4"	205700	279600	216400	273400	245500	202900	21279	19421	7865	26632	12490	38932	11.2424	3.49088	6.03587e-05	1	1.38218	up
Com_302_pos	Isovalerylcarnitine	5.66	C12H23NO4	245.32	Carnitine	"31023-24-2"	476900	1289000	474500	1162000	996200	669200	62120	104000	88430	91940	41770	60280	11.2984	3.49805	1.74838e-06	1	1.39113	up
Com_15_neg	Biopterin	2.097	C9H11N5O3	237.215	Organoheterocyclic compounds	"22150-76-1"	80980	91550	79770	105800	79210	66750	7523	10410	2978	10120	2987	10060	11.4356	3.51546	8.35079e-05	1	1.07268	up
Com_455_pos	D-2-Aminobutyric acid	0.947	C4H9NO2	103.12	Organic Acid And Its Derivatives	"2623-91-8"	684700	815300	564800	539800	931900	938300	48010	74200	47060	70110	55650	95870	11.4474	3.51695	2.08285e-08	1	1.20595	up
Com_550_pos	Biotin	6.003	C10H16N2O3S	244.31	Vitamins	"58-85-5"	809500	804300	774100	625100	902300	812400	53084	60632	59180	74296	78650	77677	11.7162	3.55043	2.16763e-10	1	1.70001	up
Com_362_pos	beta amino butyric acid	0.98	C4H9NO2	103.12	Amino Acid And Its Derivatives	"541-48-0"	646500	777200	537100	654700	522700	703800	50600	54810	20440	55570	80830	65480	11.7231	3.55128	1.56387e-05	1	1.37016	up
Com_259_neg	Glycocholic acid hydrate	9.373	C26H43NO6.H2O	483.62	Bile Acids	"475-31-0"	13640	93400	33370	27260	50650	49120	7112	7070	2351	1887	1864	1996	12.0036	3.58539	5.7289e-05	1	1.02988	up
Com_439_pos	2-Furoylglycine	0.79	C7H7NO4	169.13	Amino Acid And Its Derivatives	"5657-19-2"	166100	159800	136600	159700	182300	145900	8053	12672	4409	16379	17709	18700	12.1968	3.60843	7.00163e-05	1	1.28034	up
Com_527_pos	2-Methylbutyroylcarnitine	5.45	C12H23NO4	245.315	Fatty Acyls	"31023-25-3"	454100	1266000	434700	1055000	973900	738700	74210	71430	51900	85280	37710	80540	12.2732	3.61744	1.65796e-06	1	1.41639	up
Com_549_pos	Histamine	0.699	C5H9N3	111.15	Amino Acid And Its Derivatives	"51-45-6"	110600	145300	128600	137400	107400	140600	13079	7458	8730	8298	10637	14070	12.3635	3.62802	6.59245e-08	1	1.28065	up
Com_225_neg	9,10-EODE	1.69	C18H32O3	296	Fatty Acyls		87420	73010	87550	63560	72810	76660	2676	7867	3739	4072	10965	6704	12.7977	3.67781	3.59444e-05	1	1.19099	up
Com_556_pos	Sepiapterin	0.84	C9H11N5O3	237.22	Organoheterocyclic compounds	"17094-01-8"	141100	143800	141300	182900	142400	204500	16698	13144	3200	14230	3312	22365	13.105	3.71205	0.000365379	1	1.52873	up
Com_352_pos	Spermidine	0.68	C7H19N3	145.246	Polyamine	"124-20-9"	136200	167400	57660	82840	95160	97720	13540	5279	8553	5546	3653	11030	13.3817	3.74218	2.0402e-06	1	1.22805	up
Com_491_pos	Phosphoethanolamine	0.86	C2H8NO4P	141.063	Organic Acid And Its Derivatives	"1071-23-4"	139700	96430	91110	143600	155400	228200	6828	11890	15690	4801	13430	11170	13.3906	3.74315	9.18156e-07	1	1.53533	up
Com_430_pos	Nicotinic Acid	1.478	C6H5NO2	123.11	Vitamins	"59-67-6"	417600	555000	416500	650100	527800	426900	43204	16640	46084	44631	43546	21930	13.8584	3.79269	3.89016e-06	1	1.26039	up
Com_503_pos	N-Methylnicotinamine	1.82	C7H8N2O	136.15	Pyridine And Its Derivatives	"114-33-0"	104300	150900	102500	163000	134000	136200	2969	2538	10145	9599	15362	16193	13.9228	3.79938	0.000237224	1	1.29382	up
Com_511_pos	L-Citrulline	0.89	C6H13N3O3	175.19	Amino Acid And Its Derivatives	"372-75-8"	496800	533700	564700	489500	548900	538500	87870	32040	24870	27220	21600	32220	14.047	3.81219	3.42014e-05	1	1.08108	up
Com_604_pos	DL-Citrulline	0.9	C6H13N3O3	175.19	Amino Acid And Its Derivatives	"627-77-0"	1099000	1175000	1121000	1186000	1255000	1073000	148600	100900	52760	57320	43960	86790	14.0905	3.81665	2.27664e-05	1	1.08681	up
Com_336_pos	Gly-Tyr	3.09	C11H14N2O4	238.24	Amino Acid And Its Derivatives	"658-79-7"	100800	621600	188600	75640	115400	64080	1854	2012	27698	20866	2003	26327	14.4393	3.85193	0.0019191	1	1.09617	up
Com_436_pos	1-Methylhistidine	0.84	C7H11N3O2	169.18	Amino Acid And Its Derivatives	"332-80-9"	383000	427100	347800	420200	347300	293800	54915	15730	11970	8201	9736	48328	14.906	3.89782	0.000241233	1	1.37199	up
Com_334_pos	Fexofenadine	12.04	C32H39NO4	501.656	Others	"83799-24-0"	1696000	1818000	1838000	1727000	1772000	1793000	79390	140900	84310	131500	121200	137700	15.3151	3.93688	1.11927e-06	1	1.06971	up
Com_262_neg	Cholic acid	10.361	C24H40O5	408.57	Bile Acids	"81-25-4"	134400	1162000	353000	163900	861300	471400	1962	6283	47773	49652	37623	57255	15.687	3.9715	0.00198728	1	1.00632	up
Com_445_pos	Asp-glu	0.96	C9H14N2O7	262.217	Amino Acid And Its Derivatives	"6157-06-8"	96590	138800	148900	174800	117300	78820	4909	9546	3716	10220	14090	4894	15.9411	3.99468	3.30128e-06	1	1.47811	up
Com_420_pos	D-Myo-inositol 4-monophosohate	0.92	C6H13O9P	260.136	Alcohols and polyols	"46495-39-0"	986600	950000	881500	1074000	893100	732100	42090	51050	64791	72839	62733	43950	16.3498	4.0312	4.11336e-09	1	1.35095	up
Com_111_neg	Succinic acid	1.936	C4H6O4	118.09	Tca Cycle	"110-15-6"	1429000	1376000	1250000	1593000	1930000	1895000	100500	128200	94520	85280	59000	93010	16.9007	4.07901	3.5555e-09	1	1.20817	up
Com_307_pos	Carnitine-C6	6.47			Carnitine		98290	231800	129700	288600	177700	183700	16532	2333	5744	6879	15953	16686	17.3061	4.11321	5.77645e-05	1	1.33143	up
Com_287_neg	N-Acetyl-D-glucosamine 6-phosphate	1.81	C8H16NO9P	301.188	Sugar Acids And Its Derivatives		468500	602000	447300	623400	508000	514200	9111	56107	5318	49546	43650	15440	17.6557	4.14206	0.000457499	1	1.29609	up
Com_328_pos	Isoquinoline	4.9	C9H7N	129.16	Organoheterocyclic compounds	"119-65-3"	95640	112300	78890	126100	122800	101700	4155	3415	3792	9390	11178	3704	17.8883	4.16094	9.91772e-06	1	1.08544	up
Com_536_pos	L-Saccharopine	1.03	C11H20N2O6	276.286	Amino Acid And Its Derivatives	"997-68-2"	120600	197400	118300	266600	360800	157800	2704	3843	10204	6249	13502	31274	18.0226	4.17174	8.80418e-05	1	1.46638	up
Com_42_neg	Carbamoylphosphate	0.86	CH2NO5P--	139.004	Organic Acid And Its Derivatives	"590-55-6"	1984000	1581000	1275000	2257000	2106000	3260000	115100	95200	114800	74840	149400	141700	18.0351	4.17274	1.72368e-08	1	1.51698	up
Com_95_neg	Methylmalonate	1.938	C4H6O4	118.09	Organic Acid And Its Derivatives	"516-05-2"	466700	461200	392100	539100	637200	646700	28330	36950	28540	30000	20610	26560	18.3812	4.20016	1.65295e-10	1	1.21692	up
Com_258_neg	N-lactoyl-phenylalanine	6.97	C12H15NO4	237.25	Amino Acid And Its Derivatives		208100	209600	118500	192300	187800	261600	3147	4554	5400	41732	4201	4848	18.4387	4.20466	0.000173259	1	1.11829	up
Com_133_neg	2-Phenylbutyric acid	1.83	C10H12O2	164.2	Benzene and substituted derivatives	"90-27-7"	586600	764500	491900	726900	696100	664900	48426	5624	50554	7982	26020	58841	19.9086	4.31532	0.000417487	1	1.19576	up
Com_603_pos	Choline Glycerophosphate	0.89	C8H20NO6P	257.22	Cholines	"28319-77-9"	9702000	12590000	6575000	15770000	6598000	19810000	367900	477800	644600	674800	576200	686300	20.7273	4.37346	9.45039e-07	1	1.41177	up
Com_540_pos	3-(2-Hydroxyphenyl)propionic acid	4.06	C9H10O3	166.17	Phenylpropanoids and polyketides	"495-78-3"	454100	536100	455300	590100	603100	475800	31800	13190	25920	15850	9400	53956	20.7473	4.37485	4.24562e-05	1	1.26148	up
Com_81_neg	Stearic acid	2.27	C18H36O2	284.477	Fatty Acyls	"57-11-4"	11970000	14770000	11170000	15360000	15800000	13870000	44490	32300	1306870	24300	1252802	1320158	20.8344	4.38089	0.00375635	1	1.03296	up
Com_144_neg	Aminomalonic acid	0.88	C3H5NO4	119.08	Organic Acid And Its Derivatives	"1068-84-4"	5264000	5473000	6281000	5944000	5661000	6424000	270600	190100	288700	253300	297800	353500	21.1892	4.40526	1.78228e-08	1	1.26543	up
Com_417_pos	Tyramine	1.98	C8H11NO	137.179	Benzene and substituted derivatives	"51-67-2"	94560	101800	94790	95310	89900	88530	4644	4048	5487	6644	2315	3489	21.2149	4.40701	3.77263e-06	1	1.35579	up
Com_338_pos	gamma-Muurolene	4.87	C15H24	204.351	Fatty Acyls	"24268-39-1"	294200	345600	273500	369100	396000	303600	10950	17460	15200	13000	14280	21360	21.4851	4.42526	1.73515e-09	1	1.27564	up
Com_432_pos	Pregnenolone	12.19	C21H32O2	316.48	Hormones	"145-13-1"	86760	205500	172600	89960	165000	60070	6272	5559	8827	9232	1318	3787	22.2858	4.47805	1.08232e-05	1	1.3243	up
Com_72_neg	L-Malate	1.089	C4H6O5	134.09	Tca Cycle	"97-67-6"	4965000	5336000	4700000	6581000	5816000	4974000	170300	349800	235100	216900	178500	291700	22.4447	4.4883	4.73454e-08	1	1.16066	up
Com_566_pos	D-Homocysteine	1.86	C4H9NO2S	135.185	Amino Acid And Its Derivatives	"454-28-4"	1493000	1930000	1385000	1726000	1807000	1506000	70316	90836	13130	91222	67676	88293	23.3633	4.54617	9.27623e-05	1	1.11212	up
Com_185_neg	L-(-)-Glyceric acid	1	C3H6O4	106.077	Sugar Acids And Its Derivatives	"28305-26-2"	132900	156600	120400	157000	159200	133500	5852	2665	4140	5672	8485	8886	24.0784	4.58967	4.45751e-06	1	1.23163	up
Com_11_neg	L-Threonine	0.888	C4H9NO3	119.12	Amino Acid And Its Derivatives	"72-19-5"	3712000	3933000	4228000	4091000	4064000	4685000	138500	134300	157200	173900	197900	200500	24.6563	4.62388	1.3475e-09	1	1.27215	up
Com_510_pos	Creatinine	0.898	C4H7N3O	113.12	Organic Acid And Its Derivatives	"60-27-5"	552100	569100	499700	855900	643400	564900	11810	16380	18760	37529	15660	49208	24.6748	4.62496	7.32172e-06	1	1.45268	up
Com_371_pos	L-Hydroxyproline	0.88	C5H9NO3	131.13	Amino Acid And Its Derivatives	"51-35-4"	1509000	1540000	1994000	1407000	1400000	1460000	40600	90190	55090	94430	36940	52380	25.1873	4.65463	1.02463e-06	1	1.26076	up
Com_451_pos	N-carbamoyl-L-aspartate	0.9	C5H8N2O5	176.127	Amino Acid And Its Derivatives	"13184-27-5"	121100	400900	194300	390900	256400	174700	12490	7688	7019	7570	9820	15913	25.4264	4.66826	2.97788e-07	1	1.42227	up
Com_257_neg	N-Acetyl-Asp-Glu	2.02	C11H16N2O8	304.253	Amino Acid And Its Derivatives	"3106-85-2"	523900	576600	351300	654500	655300	542800	51344	2898	5768	7499	49553	11640	25.6748	4.68228	0.000415978	1	1.276	up
Com_224_neg	Deoxycytidine	1.81	C9H13N3O4	227.091	Nucleotide And Its Derivates	"951-77-9"	119300	176800	112900	156600	144800	142600	1260	7720	3801	9611	1558	8682	26.14	4.70819	0.000152125	1	1.19519	up
Com_572_pos	2,6-Diaminooimelic Acid	0.94	C7H14N2O4	190.2	Amino Acid And Its Derivatives	"583-93-7"	132500	146100	167500	195600	209500	157100	9577	4906	5994	6849	4143	3939	28.4766	4.83171	4.52493e-08	1	1.34108	up
Com_191_neg	Lysopa 18:0	13.78	C21H43O7P	438.53	Phospholipid		116700	101700	113600	90580	95100	84520	5317	4154	6026	3232	674	1054	29.4374	4.87958	0.000155886	1	1.25242	up
Com_468_pos	gamma-Glutamylglutamic acid	1.05	C10H16N2O7	276.243	Amino Acid And Its Derivatives	"1116-22-9"	224400	190100	223700	355300	305600	210200	3819	4413	3553	28994	5469	4266	29.8788	4.90105	3.7517e-05	1	1.34056	up
Com_187_neg	L-Cysteinesulfinic acid	0.88	C3H7NO4S	153.16	Organic Acid And Its Derivatives	"1115-65-7"	594400	855000	548100	425800	648200	650600	13700	30240	17970	19740	16680	13720	33.2182	5.0539	1.2348e-09	1	1.40018	up
Com_421_pos	Pantothenic acid	4.57	C9H17NO5	219.235	Vitamins	"79-83-4"	7934000	7793000	6996000	10850000	11340000	7983000	178400	241300	287600	324000	261000	291400	33.4003	5.06179	4.37875e-11	1	1.11527	up
Com_343_pos	5-Methoxyindole-3-acetic acid	4.87	C11H11NO3	205.21	Indole And Its Derivatives	"3471-31-6"	571400	612700	505400	626800	655000	535500	33768	5749	23930	6514	4190	30120	33.6316	5.07175	0.000153192	1	1.3167	up
Com_565_pos	Cystine	0.84	C6H12N2O4S2	240.301	Amino Acid And Its Derivatives	"923-32-0"	6022000	8053000	5337000	7596000	6980000	8055000	202600	228900	173400	220600	240800	167400	34.0788	5.0908	4.561e-12	1	1.21017	up
Com_172_neg	Calcium D-Panthotenate	4.59	C18H32CaN2O10	476.53	Vitamins	"137-08-6"	78620000	77750000	66030000	106300000	103400000	89390000	1793000	2090000	2433000	2875000	2983000	2918000	34.5541	5.11078	3.51001e-11	1	1.12634	up
Com_139_neg	Glycoursodeoxycholic acid	10.47	C26H43NO5	449.631	Bile Acids	"64480-66-6"	54890	303300	154400	68620	298000	166600	4413	2071	1429	16611	2873	1832	35.7799	5.16108	1.36913e-05	1	1.30007	up
Com_408_pos	Hexanoylcarnitine	6.6	C13H25NO4	259.34	Carnitine	"22671-29-0"	101700	245000	131100	317300	181000	202900	3001	13929	4071	6085	2299	3036	36.3653	5.18449	1.55307e-06	1	1.45282	up
Com_76_neg	Erucic acid	2.37	C22H42O2	338.568	Fatty Acyls	"112-86-7"	181500	194900	153700	179100	170200	142500	2147	5806	4515	4966	4868	5691	36.5056	5.19004	4.64111e-07	1	1.29742	up
Com_543_pos	2-Pyrrolidinone	2.04	C4H7NO	85.1	Organoheterocyclic compounds	"616-45-5"	5339000	6282000	4676000	6392000	6295000	5245000	139116	163972	164465	187257	165327	7766	41.3442	5.36961	0.000468203	1	1.27411	up
Com_329_pos	Purine	4.1	C5H4N4	120.112	Nucleotide And Its Derivates	"120-73-0"	498100	609100	459200	604200	593500	495100	7279	14260	17390	10300	15530	13810	41.482	5.37441	7.27434e-08	1	1.27359	up
Com_378_pos	D-Phenylalanine	4.106	C9H11NO2	165.19	Amino Acid And Its Derivatives	"673-06-3"	365500000	438800000	357900000	458000000	424600000	392300000	5709000	11280000	10350000	8624000	10200000	9816000	43.536	5.44414	8.977e-09	1	1.27314	up
Com_524_pos	Cuminaldehyde	4.06	C10H12O	148.2	Prenol lipids	"122-03-2"	3730000	4628000	3552000	4660000	4375000	3739000	47560	134700	104900	64640	101400	84820	45.8793	5.51977	3.10061e-07	1	1.27338	up
Com_506_pos	Phloretate	4.05	C9H10O3	166.177	Fatty Acyls	"501-97-3"	19030000	24420000	18920000	24040000	24050000	20090000	292700	555600	526100	443100	500900	506400	46.2157	5.53031	1.04301e-09	1	1.27353	up
Com_424_pos	Dl-3-Hydroxynorvaline	0.85	C5H11NO3	133.146	Amino Acid And Its Derivatives	"2280-42-4"	12500000	13550000	10540000	16500000	13500000	14210000	236400	393896	142300	406009	218751	340220	46.5016	5.53921	3.50327e-07	1	1.23059	up
Com_397_pos	Benzamidine Hydrochloride Hydrate	4.09	C7H11ClN2O	174.628	Benzene and substituted derivatives	"206752-36-5"	6639000	8296000	6138000	8214000	7687000	6535000	107700	185100	170600	131200	171200	163000	46.8443	5.5498	8.67147e-11	1	1.27608	up
Com_441_pos	Phthalate	4.07	C8H6O4	166.13	Benzoic Acid And Its Derivatives	"88-99-3"	4214000	5489000	4153000	5504000	5311000	4607000	71230	129300	107800	93430	112700	102300	47.4707	5.56896	5.73244e-11	1	1.28121	up
Com_419_pos	Dl-Tropic acid	4.09	C9H10O3	166.174	Organic Acid And Its Derivatives	"28845-94-5"	2665000	3186000	2569000	3532000	3416000	2912000	36480	80530	68270	56800	70540	69140	47.8835	5.58146	8.61831e-09	1	1.2902	up
Com_531_pos	2-(Formylamino)Benzoic Acid	4.07	C8H7NO3	164.138	Benzoic Acid And Its Derivatives	"3342-77-6"	29480000	38490000	28750000	37870000	37230000	30700000	428100	845100	797100	616500	791400	749200	47.9065	5.58215	1.75394e-09	1	1.28224	up
Com_492_pos	Calcium phosphorylcholine chloride	0.87	C5H13NO4P.Ca.Cl	257.666	Cholines	"4826-71-5"	7696000	7540000	6250000	11420000	6463000	14500000	123000	190200	189500	176200	198800	239700	48.2092	5.59124	4.23173e-09	1	1.50472	up
Com_521_pos	O-Acetyl-L-homoserine	1	C6H11NO4	161.16	Amino Acid And Its Derivatives		2256000	2906000	2361000	3693000	3056000	2058000	57150	61480	48939	44234	45451	80860	48.2973	5.59387	4.0555e-11	1	1.26715	up
Com_515_pos	L-Ornithine	0.762	C5H12N2O2	132.16	Amino Acid And Its Derivatives	"70-26-8"	1859000	1676000	1760000	2062000	2341000	1649000	72260	25920	22040	20220	16060	77710	48.448	5.59836	1.65731e-05	1	1.27309	up
Com_574_pos	trans-Cinnamic acid	4.07	C9H8O2	148.16	Cinnamic acids and derivatives	"140-10-3"	3151000	3737000	2921000	3909000	3801000	3204000	41040	73500	88780	53960	81060	84640	48.9929	5.6145	3.57052e-08	1	1.28386	up
Com_325_pos	6-Methylmercaptopurine	4.04	C6H6N4S	166.21	Purines and purine derivatives	"50-66-8"	27390000	34560000	26330000	35590000	34130000	28620000	375200	762200	679000	552200	714500	697000	49.3691	5.62554	3.16312e-09	1	1.28998	up
Com_545_pos	Ala-gly	0.84	C5H10N2O3	146.144	Amino Acid And Its Derivatives	"687-69-4"	3377000	4239000	3306000	4017000	5002000	3693000	63440	93710	79800	77020	80640	79040	49.8976	5.6409	1.0186e-12	1	1.16409	up
Com_579_pos	7-Methylguanine	4.09	C6H7N5O	165.153	Nucleotide And Its Derivates	"578-76-7"	104400000	133700000	98490000	135100000	132700000	111100000	1463000	2866000	2665000	2117000	2600000	2550000	50.1711	5.64878	7.53144e-10	1	1.28673	up
Com_283_neg	Lysope 18:1	12.81	C23H46NO7P	479.588	Phospholipid		39900000	46220000	45680000	28010000	37520000	36990000	468700	1183000	589400	902500	816500	574700	51.6715	5.6913	1.31188e-08	1	1.17654	up
Com_568_pos	Adipic Acid	0.84	C6H10O4	146.14	Fatty Acyls	"124-04-9"	2774000	3289000	2502000	2658000	3410000	2487000	40300	62803	79470	44698	49603	52983	51.9013	5.6977	7.45426e-10	1	1.17533	up
Com_530_pos	2,6-Dimethylaniline	4.07	C8H11N	121.18	Benzene and substituted derivatives	"87-62-7"	497800	611100	481800	599300	573100	499800	7651	8585	13230	5444	15770	12100	51.9736	5.69971	6.1136e-07	1	1.4296	up
Com_195_neg	PE(18:1(9Z)/0:0)	12.85	C23H46NO7P	479.6	Glycerolipids	"89576-29-4"	43320000	49210000	48990000	30230000	40730000	39960000	484200	1226000	610900	907600	830700	588700	54.3104	5.76316	1.21282e-08	1	1.1794	up
Com_400_pos	L-beta-Imidazolelactic acid	0.83	C6H8N2O3	156.139	Carbohydrates And Its Derivatives	"14403-45-3"	681600	833500	745600	790200	785100	701000	14150	11660	17650	10890	13730	15270	54.4331	5.76641	4.49082e-10	1	1.23103	up
Com_372_pos	N6-Acetyl-L-lysine	1.304	C8H16N2O3	188.22	Amino Acid And Its Derivatives	"692-04-6"	985300	1174000	1006000	1110000	1145000	1053000	12820	5917	31458	57709	3782	3850	56.0284	5.80809	0.000181729	1	1.16804	up
Com_452_pos	L-Serine	0.846	C3H7NO3	105.093	Amino Acid And Its Derivatives	"56-45-1"	4564000	6447000	4600000	5600000	5891000	4754000	127400	68613	95110	79960	127700	63329	56.672	5.82456	8.4261e-09	1	1.27548	up
Com_113_neg	Xanthurenic Acid	4.977	C10H7NO4	205.17	Organic Acid And Its Derivatives	"59-00-7"	1116000	1213000	925600	1358000	1306000	1198000	16930	23310	21700	18780	21500	22480	57.0698	5.83465	1.50994e-13	1	1.26973	up
Com_569_pos	Maleic Acid	0.94	C4H4O4	116.07	Organic Acid And Its Derivatives	"110-16-7"	5538000	7133000	6130000	6898000	7805000	5809000	97110	90520	117400	86000	169300	119900	57.7937	5.85284	1.04349e-09	1	1.30477	up
Com_444_pos	L-allo-Isoleucine	2.28	C6H13NO2	131.17	Amino Acid And Its Derivatives	"1509-34-8"	149700000	181100000	148400000	183700000	193100000	152600000	2121000	3148000	3063000	2606000	2613000	3161000	60.3518	5.91533	9.34921e-13	1	1.20585	up
Com_508_pos	3-Methylindole	4.87	C9H9N	131.177	Indole And Its Derivatives	"83-34-1"	1881000	2107000	1644000	2179000	2239000	1800000	20110	43640	31380	36070	29260	33670	61.0416	5.93172	3.02575e-09	1	1.2774	up
Com_404_pos	Oleoylcarnitine	11.9	C25H47NO4	425.645	Carnitine	"38677-66-6"	164300	153000	194500	103300	204900	71330	1936	3060	3088	2196	2062	1958	62.3308	5.96187	3.99767e-08	1	1.02906	up
Com_382_pos	SDMA	0.913	C8H18N4O2	202.25	Amino Acid And Its Derivatives	"30344-00-4"	848900	1226000	1077000	717400	1080000	491500	7346	6203	7152	8788	50309	7351	62.431	5.96419	5.98201e-06	1	1.1986	up
Com_319_pos	L-Tryptophan	4.894	C11H12N2O2	204.23	Amino Acid And Its Derivatives	"73-22-3"	67840000	77880000	61300000	81650000	80090000	67150000	852700	1223000	1116000	1059000	1220000	1323000	64.1639	6.00369	8.4589e-13	1	1.28768	up
Com_490_pos	L-Lysinamide	4.91	C6H15N3O	145.2	Amino Acid And Its Derivatives	"32388-19-5"	4704000	5563000	4101000	5669000	5692000	4552000	50990	86990	81400	80580	77320	82680	65.834	6.04076	1.0835e-11	1	1.29253	up
Com_583_pos	Porphobilinogen	4.9	C10H14N2O4	226.229	Organic nitrogen compounds	"487-90-1"	575400	704800	521900	758600	782900	552400	7325	12480	10820	8697	4933	14550	66.2529	6.04991	6.27288e-08	1	1.27159	up
Com_483_pos	Dl-Indole-3-lactic acid	4.87	C11H11NO3	205.21	Organic Acid And Its Derivatives	"832-97-3"	83600000	96200000	75470000	98320000	97630000	80260000	1004000	1396000	1368000	1214000	1431000	1484000	67.3015	6.07257	2.964e-13	1	1.28868	up
Com_561_pos	Acetylcholine	1.02	C7H16INO2	146.207	Cholines	"51-84-3"	1545000	2349000	1206000	2269000	1829000	1996000	18090	22520	12760	20700	70530	19080	68.3895	6.0957	8.49043e-07	1	1.24037	up
Com_48_neg	cis-4-Hydroxy-D-proline	2.26	C5H9NO3	131.13	Organic Acid And Its Derivatives	"2584-71-6"	1289000	1564000	1216000	1719000	1712000	1483000	19470	21220	23790	22400	19070	24620	68.7983	6.1043	5.20305e-13	1	1.20324	up
Com_596_pos	trans-3-Hydroxy-L-proline	2.14	C5H9NO3	131.13	Amino Acid And Its Derivatives	"4298-08-2"	9361000	11610000	8862000	11570000	12040000	9873000	100900	164700	149600	166500	159200	160000	70.2808	6.13506	1.0609e-11	1	1.21007	up
Com_512_pos	L-Leucine	2.32	C6H13NO2	131.17	Amino Acid And Its Derivatives	"61-90-5"	264700000	333200000	261100000	325700000	335100000	262400000	3289000	4728000	4574000	3970000	4061000	4547000	70.8093	6.14587	8.38795e-14	1	1.20712	up
Com_485_pos	N-acetyl-glutamate	1.67	C7H11NO5	189.166	Amino Acid And Its Derivatives		1338000	1510000	1290000	2332000	1748000	1764000	17310	30470	27240	14610	11930	38440	71.3	6.15583	1.15616e-07	1	1.3688	up
Com_470_pos	gamma-Nonanolactone	4.1	C9H16O2	156.222	Esters	"104-61-0"	3188000	3829000	2832000	3828000	3750000	3173000	39920	69590	48200	46320	49820	34800	71.3667	6.15718	3.84558e-10	1	1.33978	up
Com_482_pos	DL-Leucine	2.3	C6H13NO2	131.173	Amino Acid And Its Derivatives	"328-39-2"	7332000	9355000	7447000	9557000	9204000	7442000	95990	127400	132200	103600	112300	122800	72.5014	6.17994	5.55254e-14	1	1.20903	up
Com_606_pos	Glycine	0.88	C2H5NO2	75.07	Amino Acid And Its Derivatives	"56-40-6 "	574400	728800	563500	670500	637100	582200	4477	28690	5593	2428	2907	7558	72.7257	6.18439	4.27244e-05	1	1.23441	up
Com_171_neg	DL-Serine	0.83	C3H7NO3	105.09	Amino Acid And Its Derivatives	"302-84-1"	5989000	7365000	6142000	6907000	6687000	6051000	81010	69670	80210	68320	100900	98020	78.5759	6.29601	3.80092e-11	1	1.27344	up
Com_368_pos	Glycyl-L-leucine	4.466	C8H16N2O3	188.22	Amino Acid And Its Derivatives	"869-19-2"	106400	466500	362100	276500	223700	147000	2945	2611	3281	2224	4029	4977	78.8459	6.30096	2.85971e-07	1	1.41657	up
Com_178_neg	L-Pyroglutamic acid	1.689	C5H7NO3	129.11	Organic Acid And Its Derivatives	"98-79-3"	2370000	2520000	2190000	3596000	2704000	2960000	31710	40420	29480	32790	33270	36090	80.1924	6.32539	9.20445e-12	1	1.36177	up
Com_370_pos	D-Proline	0.967	C5H9NO2	115.13	Amino Acid And Its Derivatives	"344-25-2"	118000000	140600000	108300000	135900000	153900000	123000000	1268000	1472000	1371000	1345000	2434000	1786000	80.5808	6.33236	5.65177e-10	1	1.32806	up
Com_355_pos	Methylguanidine HCl	0.88	C2H8ClN3	109.56	Organic Acid And Its Derivatives	"21770-81-0"	2426000	2537000	2606000	2958000	2699000	2805000	51138	14990	22800	19640	13800	75290	81.1047	6.34171	1.35894e-05	1	1.23249	up
Com_446_pos	Asp-Phe methyl ester	5.36	C14H18N2O5	294.303	Organic Acid And Its Derivatives	"22839-47-0"	917500	1173000	872900	1304000	1241000	979000	9109	12530	13320	10490	9489	21160	85.2506	6.41364	2.22784e-09	1	1.30563	up
Com_223_neg	5-oxoproline	1.63	C5H7NO3	129.043	Amino Acid And Its Derivatives	"149-87-1"	1412000	1404000	1265000	2139000	1511000	1704000	16650	18530	16580	26320	12900	19340	85.5239	6.41826	1.50536e-11	1	1.33108	up
Com_560_pos	Thiamine	0.81	C12H17N4OS+	265.35	Vitamins	"70-16-6"	6006000	3437000	4237000	4817000	7741000	4021000	49240	57110	46940	59630	65620	74840	85.6274	6.42	8.70757e-10	1	1.15753	up
Com_292_pos	Lysopc 16:1	11.75	C24H48NO7P	493.61	Phospholipid		79870000	62120000	76790000	73970000	76300000	62380000	599000	1326000	836200	1033000	593200	612600	86.286	6.43105	6.35146e-08	1	1.04187	up
Com_337_pos	Gly-Phe	4.88	C11H14N2O3	222.24	Amino Acid And Its Derivatives	"3321-03-7"	250700	1124000	598700	261500	690500	225600	6854	5962	2101	6611	7902	6104	88.6756	6.47047	3.32854e-07	1	1.36361	up
Com_347_pos	Sarcosine	0.9	C3H7NO2	89.093	Amino Acid And Its Derivatives	"107-97-1"	9389000	10980000	8713000	10500000	11740000	8980000	135200	129200	74690	114600	88360	137700	88.712	6.47106	1.27226e-09	1	1.29358	up
Com_502_pos	5,6-Dihydro-5-methyluracil	0.69	C5H8N2O2	128.13	Pyrimidines and pyrimidine derivatives	"696-04-8"	2200000	2765000	1928000	2452000	2364000	1969000	14530	79802	16820	16800	15190	9222	89.7719	6.48819	1.1681e-05	1	1.27574	up
Com_260_neg	Taurolithocholic acid sodium salt	12.297	C26H44NNaO5S	505.69	Bile Acids	"6042-32-6"	2720000	2540000	2740000	2528000	2618000	2399000	109626	3861	24260	2693	22380	8539	90.716	6.50328	0.000221417	1	1.28514	up
Com_433_pos	Trimethyllysine	1.03	C9H21N2O2	189.275	Amino Acid And Its Derivatives	"66989-56-8"	600300	657900	445100	574400	579100	578100	5669	4741	4363	5786	8222	8095	93.1473	6.54144	1.23324e-09	1	1.39649	up
Com_599_pos	L-Alanine	0.86	C3H7NO2	89.09	Amino Acid And Its Derivatives	"56-41-7"	8777000	11100000	8260000	10120000	11080000	8787000	134900	111700	104200	87110	67750	105400	95.12	6.57168	2.1221e-10	1	1.29178	up
Com_600_pos	L-Aspartic acid	0.86	C4H7NO4	133.1	Amino Acid And Its Derivatives	"56-84-8"	23320000	27020000	20170000	32330000	28320000	29050000	147400	286500	326300	233500	351700	242900	100.869	6.65634	1.79851e-09	1	1.36727	up
Com_272_neg	O-Aceyl-L-Serine	1.056	C5H9NO4	147.129	Amino Acid And Its Derivatives	"5147-00-2"	730200	766200	676900	705600	765200	749700	7808	9763	4871	8180	4536	8366	100.951	6.65751	1.84288e-07	1	1.37325	up
Com_390_pos	1-(4-Methoxyphenyl)-2-propanone	1.81	C10H12O2	164.201	Benzene and substituted derivatives	"122-84-9"	5763000	7574000	5162000	7333000	6525000	5261000	61145	44190	58740	65051	87923	54860	101.148	6.66033	1.1646e-11	1	1.2513	up
Com_535_pos	Methionine sulfoxide	0.92	C5H11NO4S	181.21	Amino Acid And Its Derivatives	"62697-73-8"	1298000	1888000	1174000	1496000	1431000	1929000	5953	19690	19650	11810	15100	18220	101.921	6.67131	1.11459e-07	1	1.16063	up
Com_176_neg	L-Glutamic acid monosodium salt	0.86	C5H8NNaO4	169.11	Amino Acid And Its Derivatives	"142-47-2"	110500000	120000000	105100000	117900000	126200000	119900000	981700	1249000	1108000	1091000	1060000	1365000	102.061	6.67329	9.05986e-13	1	1.3117	up
Com_270_neg	4-Hydroxyisoleucine	1.038	C6H13NO3	147.172	Amino Acid And Its Derivatives	"781658-23-9"	105700000	113400000	98260000	108000000	119400000	109900000	943400	1067000	988700	983400	979600	1221000	105.879	6.72627	5.97226e-15	1	1.31235	up
Com_156_neg	S-Sulfo-L-cysteine	0.92	C3H7NO5S2	201.221	Amino Acid And Its Derivatives	"1637-71-4"	452500	630400	627100	482900	410100	851900	2493	8302	4263	2140	10130	4772	107.629	6.74993	6.76128e-07	1	1.36915	up
Com_62_neg	m-Coumaric acid	1.83	C9H8O3	164.16	Cinnamic acids and derivatives	"588-30-7"	904900	1092000	749700	1221000	902200	934000	5313	6569	8407	12830	7362	13230	108.056	6.75564	1.50134e-08	1	1.43017	up
Com_131_neg	ARCAR	1.06	C9H15N4O8P	338.211	Nucleotide And Its Derivates	"3031-94-5"	972300	941400	1066000	820100	933700	799400	10890	2389	7266	8965	5033	16660	108.058	6.75566	7.53952e-06	1	1.24651	up
Com_457_pos	Methionine	1.46	C5H11NO2S	149.211	Amino Acid And Its Derivatives	"59-51-8"	16160000	22090000	12890000	17230000	17240000	16470000	122600	207200	179100	109800	109300	183300	112.016	6.80756	3.50679e-10	1	1.23414	up
Com_358_pos	L-(-)-alpha-Amino-epsilon-Caprolactam	0.7	C6H12N2O	128.172	Amino Acid And Its Derivatives	"21568-87-6"	1169000	1639000	1150000	1433000	1397000	1087000	12680	5760	6733	16700	12260	15540	113.028	6.82054	1.65436e-07	1	1.3661	up
Com_242_neg	cis-7-Hexadecenoic Acid	11.65	C16H30O2	254.408	Fatty Acyls	"2416-19-5"	667200	483500	405500	503200	644800	434000	2952	3761	7339	3033	3206	7448	113.133	6.82188	4.29739e-08	1	1.53876	up
Com_462_pos	1-Aminocyclopropane-1-carboxylic acid	0.89	C4H7NO2	101.048	Amino Acid And Its Derivatives	"22059-21-8"	11170000	12430000	10820000	13370000	12410000	12260000	55790	175600	86330	60870	127700	77880	124.039	6.95465	7.11367e-07	1	1.3247	up
Com_538_pos	L-Tyrosine	1.84	C9H11NO3	181.189	Amino Acid And Its Derivatives	"60-18-4"	103100000	124900000	90220000	126100000	114400000	104500000	648800	909300	809400	816300	822400	1016000	132.058	7.04502	5.93384e-14	1	1.28525	up
Com_537_pos	L-Methionine sulfone	1.84	C5H11NO4S	181.21	Amino Acid And Its Derivatives	"7314-32-1"	61290000	81940000	57270000	67910000	75120000	58080000	355100	605300	512400	467900	397400	697700	132.291	7.04757	1.41618e-10	1	1.2874	up
Com_326_pos	2-Hydroxycinnamate	1.81	C9H8O3	164.16	Cinnamic acids and derivatives	"614-60-8"	29860000	37620000	25730000	34200000	30610000	30170000	208900	238600	225500	259100	215000	270300	132.771	7.0528	2.34591e-14	1	1.29034	up
Com_341_pos	6-Deoxy-D-glucose	1.825	C6H12O5	164.156	Carbohydrates And Its Derivatives	"7658-08-4"	5235000	5744000	4321000	5811000	5412000	5325000	25670	45860	33360	44460	35270	55010	132.905	7.05425	4.13436e-09	1	1.30857	up
Com_476_pos	2-(3,4-dimethoxyphenyl)ethanamine	1.81	C10H15NO2	181.232	Benzene and substituted derivatives	"120-20-7"	26370000	30370000	22980000	39050000	25340000	30540000	185300	220300	153300	211800	211400	229500	144.148	7.17141	6.09219e-13	1	1.30081	up
Com_83_neg	DL-o-Tyrosine	1.81	C9H11NO3	181.189	Organic Acid And Its Derivatives	"2370-61-8"	37070000	49060000	33210000	50970000	44660000	41860000	230800	321100	258500	289400	280700	367400	146.936	7.19905	1.45066e-13	1	1.29413	up
Com_286_neg	Gamma-Glu-Leu	5.09	C11H20N2O5	260.287	Organic Acid And Its Derivatives	"2566-39-4"	512300	618200	457300	740000	708700	598000	3865	4869	4382	3155	2097	6123	148.401	7.21336	6.79584e-09	1	1.36146	up
Com_190_neg	Lysopa 16:0	12.54	C19H39O7P	410.48	Phospholipid		1175000	1091000	1306000	1043000	1218000	961000	4234	4332	1065	1385	32453	1598	150.753	7.23605	8.67669e-05	1	1.23369	up
Com_147_neg	Taurine	0.865	C2H7NO3S	125.15	Organic Acid And Its Derivatives	"107-35-7"	24560000	13990000	20550000	12720000	19160000	17590000	142800	103700	130900	119000	86350	120100	154.471	7.27119	1.22355e-11	1	1.1372	up
Com_509_pos	isoleucine	2.11	C6H13NO2	131.17	Amino Acid And Its Derivatives	"73-32-5"	262900000	313800000	234400000	332100000	316500000	275900000	1303000	2145000	2218000	1325000	1943000	1995000	158.807	7.31113	9.451e-11	1	1.27799	up
Com_454_pos	L-Glutamate	0.886	C5H9NO4	147.129	Amino Acid And Its Derivatives	"56-86-0"	279900000	284700000	214900000	301600000	285900000	267800000	1476000	1933000	1562000	1591000	1489000	2057000	161.733	7.33747	2.57306e-14	1	1.29974	up
Com_456_pos	DL-Norvaline	1.068	C5H11NO2	117.15	Amino Acid And Its Derivatives	"760-78-1"	70110000	86240000	71020000	82740000	80770000	77140000	395700	514300	594500	371700	556300	433500	163.301	7.35139	1.43078e-10	1	1.26265	up
Com_613_pos	L-Valine	1.2	C5H11NO2	117.146	Amino Acid And Its Derivatives	"72-18-4"	2797000	3426000	2669000	3890000	4091000	3139000	13790	23820	22120	22410	16260	19680	169.478	7.40496	1.49365e-12	1	1.31122	up
Com_327_pos	Piperidine	2.04	C5H11N	85.15	Organoheterocyclic compounds	"110-89-4"	5149000	6429000	4646000	6219000	6397000	5054000	25280	30130	47260	24490	36740	35990	169.563	7.40568	1.04168e-10	1	1.31251	up
Com_495_pos	N-Methyl-a-aminoisobutyric acid	1.22	C5H11NO2	117.146	Organic Acid And Its Derivatives	"2566-34-9"	68190000	89920000	70120000	90300000	79020000	78370000	331600	460100	541600	401800	595200	457200	170.734	7.4156	2.29058e-11	1	1.27929	up
Com_581_pos	6-Aminohexanoate	2.09	C6H13NO2	131.173	Organic Acid And Its Derivatives	"60-32-2"	26620000	34400000	24050000	33170000	33710000	29060000	110400	190800	216300	137600	199800	189900	173.248	7.4367	1.50069e-10	1	1.2878	up
Com_469_pos	L-Pipecolate	1.049	C6H11NO2	129.16	Amino Acid And Its Derivatives	"3105-95-1"	3620000	4007000	3321000	4012000	4294000	3611000	18150	12910	11690	56020	17720	14650	174.356	7.44589	1.89821e-06	1	1.25632	up
Com_194_neg	LysoPE 18:0	13.73	C23H48NO7P	481.6	Phospholipid	"69747-55-3"	21410000	15960000	22930000	14610000	15760000	15380000	200600	89090	55020	56420	90020	31880	202.761	7.66364	9.68024e-07	1	1.44863	up
Com_427_pos	L-Carnitine	0.87	C7H15NO3	161.2	Carnitine	"541-15-1"	10540000	13160000	9908000	17700000	14060000	8228000	40330	57100	48040	53500	35860	125600	204.189	7.67376	3.39477e-09	1	1.36488	up
Com_353_pos	5-Aminolevulinate	2.07	C5H9NO3	131.13	Organic Acid And Its Derivatives	"106-60-5"	923900	1221000	920900	1207000	1106000	960500	4255	4565	6126	1996	4642	7985	214.39	7.74409	2.34065e-07	1	1.39657	up
Com_541_pos	Indole-3-acetamide	0.81	C10H10N2O	174.2	Indole And Its Derivatives	"879-37-8"	4567000	5006000	3815000	4226000	5181000	4004000	24090	14580	16750	21360	33050	12560	218.964	7.77455	2.29715e-08	1	1.19752	up
Com_475_pos	1-Stearoyl-Sn-Glycerol-3-Phosphocholine	13.78	C26H54NO7P	523.683	Phospholipid	"19420-57-6"	9486000	7892000	8683000	6906000	7232000	6263000	50000	44540	31240	26460	38270	20980	219.689	7.77932	2.4616e-09	1	1.35482	up
Com_607_pos	L-Arginine	0.794	C6H14N4O2	174.2	Amino Acid And Its Derivatives	"74-79-3"	71630000	79530000	77450000	77050000	85030000	64640000	252300	320500	328900	365700	418700	374800	220.937	7.78749	6.12063e-12	1	1.18325	up
Com_467_pos	Pipecolic acid	1.042	C6H11NO2	129.16	Organic Acid And Its Derivatives	"535-75-1"	78120000	94470000	63660000	87510000	101100000	69520000	294700	406700	307700	334500	379000	427200	229.966	7.84527	1.38581e-13	1	1.27192	up
Com_516_pos	LysoPE 18:2	12.08	C23H44NO7P	477.6	Phospholipid		1984000	1810000	1872000	1734000	2085000	2345000	10460	13390	5454	9521	8843	3208	232.526	7.86125	7.04834e-07	1	1.23651	up
Com_570_pos	Pipecolinic Acid	0.85	C6H11NO2	129.16	Amino Acid And Its Derivatives	"1723-00-8"	5167000	5862000	4510000	5322000	6607000	5001000	20840	26440	16140	23980	28030	22490	235.419	7.87909	1.62959e-12	1	1.26115	up
Com_577_pos	PAF C-16	13.8	C26H54NO7P	523.683	Phospholipid	"74389-68-7"	13410000	10890000	12710000	10020000	10490000	8615000	57390	54540	45440	41180	51220	28360	237.784	7.89351	3.1558e-11	1	1.35823	up
Com_310_pos	Cycloleucine	0.84	C6H11NO2	129.157	Amino Acid And Its Derivatives	"52-52-8"	98750000	110300000	82840000	114900000	122100000	95460000	371600	418600	401600	393400	407700	562800	244.297	7.93249	1.59892e-14	1	1.27741	up
Com_415_pos	LysoPC 18:0	13.8	C26H54NO7P	523.36	Phospholipid		12620000	10850000	12050000	9552000	10020000	8409000	55920	55420	38390	36730	41120	26060	250.359	7.96785	2.87487e-10	1	1.36628	up
Com_592_pos	Homoserine	0.9	C4H9NO3	119.119	Amino Acid And Its Derivatives	"1927-25-9"	50710000	60400000	58320000	63900000	65300000	65560000	197100	197700	263800	194200	264500	259400	264.538	8.04733	5.99372e-13	1	1.27907	up
Com_443_pos	L-allo-Threonine	0.87	C4H9NO3	119.12	Amino Acid And Its Derivatives	"28954-12-3"	32640000	33530000	34070000	41680000	36600000	38120000	135500	124200	135800	131000	132500	154500	266.306	8.05694	2.85061e-16	1	1.28696	up
Com_79_neg	L-Histidine	0.76	C6H9N3O2	155.15	Amino Acid And Its Derivatives	"71-00-1"	4788000	6317000	4674000	5626000	6040000	5363000	15310	19040	16190	15170	20060	28050	288.245	8.17115	6.13802e-11	1	1.2984	up
Com_301_pos	Lysopc 14:0	11.37	C22H46NO7P	467.577	Phospholipid	"20559-16-4"	9113000	9323000	12560000	11250000	11160000	9079000	7882	3550	1919	3172	163501	1557	344.116	8.42675	0.000120198	1	1.19255	up
Com_514_pos	D-Glutamine	0.86	C5H10N2O3	146.14	Amino Acid And Its Derivatives	"5959-95-5"	71230000	66140000	62690000	63530000	89730000	55130000	135300	192100	201000	157500	236800	229400	354.527	8.46975	7.84706e-13	1	1.22481	up
Com_141_neg	Taurocholic acid	8.09	C26H45NO7S	515.7	Bile Acids	"81-24-3"	2874000	3171000	2541000	5103000	8075000	4862000	6538	9866	6116	15220	14420	12050	414.671	8.69582	2.8679e-10	1	1.19859	up
Com_300_pos	Lysine Butyrate	0.9	C10H22N2O4	234.293	Amino Acid And Its Derivatives	"80407-71-2"	15260000	21420000	7531000	7587000	9065000	13920000	8559	74940	9140	8147	5511	30270	547.592	9.09696	1.82893e-06	1	1.31676	up
Com_14_neg	L-Asparagine	0.843	C4H8N2O3	132.12	Amino Acid And Its Derivatives	"70-47-3"	12540000	16160000	13490000	14810000	15210000	14670000	21440	15060	30700	26730	28540	24530	591.02	9.20706	1.06281e-09	1	1.39318	up
Com_177_neg	L(+)-Asparagine monohydrate	0.83	C4H8N2O3.H2O	150.13	Amino Acid And Its Derivatives	"5794-13-8"	22250000	24650000	22350000	23070000	24280000	23450000	31550	31770	41320	41170	36370	46600	612.16	9.25777	2.08081e-10	1	1.38182	up
Com_1_neg	Tauro-alpha-Muricholic acid sodium salt	9.01	C26H44NO7S.Na	537.69	Bile Acids	"25696-60-0"	39680000	67560000	26170000	60560000	42260000	55980000	53340	84710	31610	86140	41090	121300	698.749	9.44863	1.10342e-09	1	1.19002	up
Com_184_neg	Taurohyocholic acid sodium salt	9.03	C26H44NNaO7S	537.69	Bile Acids		42070000	72580000	26990000	63480000	44410000	58820000	53990	87990	31840	76070	36800	115700	766.296	9.58176	7.71066e-10	1	1.22072	up
Com_297_pos	Lysopc 18:3	12.57	C26H48NO7P	517.317	Phospholipid		73410000	71490000	75080000	65650000	69770000	61620000	170700	149800	66100	70350	52450	34470	766.764	9.58264	1.00088e-06	1	1.29384	up
Com_295_pos	Lysopc 16:0	12.57	C24H50NO7P	495.63	Phospholipid		239300000	226300000	258900000	196500000	223900000	188300000	474500	436100	202900	220700	157400	94590	840.505	9.71511	6.01722e-07	1	1.29979	up
Com_119_neg	Pyrophosphate	0.97	H4O7P2	177.975	Others	"2466-09-3"	25650000	23670000	18140000	29090000	24430000	21620000	39820	25810	31340	25560	28320	18440	842.342	9.71826	4.51252e-12	1	1.22498	up
Com_474_pos	1-Palmitoyl-Sn-Glycero-3-Phosphocholine	12.52	C24H50NO7P	495.63	Phospholipid	"17364-16-8"	104200000	94690000	107500000	89420000	95910000	78370000	147800	144500	67320	64860	46580	28540	1141.09	10.1562	6.77028e-07	1	1.31559	up
Com_193_neg	Lysope 16:0	12.48	C21H44NO7P	453.55	Phospholipid		74240000	66380000	77320000	46380000	69020000	59830000	121900	58720	34160	43710	42700	19580	1225.71	10.2594	1.5584e-07	1	1.31212	up
Com_266_neg	Taurodeoxycholic acid sodium salt	10.504	C26H44NNaO6S	521.69	Bile Acids	"1180-95-6"	501900000	428100000	397400000	460800000	564100000	504900000	220200	216500	167800	151800	265400	235900	2271.95	11.1497	5.95381e-13	1	1.27066	up
Com_559_pos	L-Lysine	0.74	C6H14N2O2	146.19	Amino Acid And Its Derivatives	"56-87-1"	147400000	175300000	136000000	118500000	153600000	131600000	54840	60680	90790	56640	48210	58770	2331.25	11.1869	3.26903e-13	1	1.2414	up

## Sheet: HY vs QY
Compound_ID	Name	RT [min]	Formula	Molecular Weight	Class(English)	CAS	all_H_7	all_H_8	all_H_9	all_H_10	all_H_11	all_H_12	all_Q_7	all_Q_8	all_Q_9	all_Q_10	all_Q_11	all_Q_12	FC	log2FC	Pvalue	ROC	VIP	Up.Down
Com_402_pos	Tetradecanoylcarnitine	10.88	C21H41NO4	371.555	Carnitine	"25597-07-3"	8712	4777	8422	4219	18850	933	201100	376500	230100	305600	278100	281100	0.0274517	-5.18696	0.000153935	1	2.93984	down
Com_394_pos	Carnitine-C14	10.83			Carnitine		13620	6176	12490	7234	27920	2949	303600	558600	339400	447700	415700	428500	0.028229	-5.14668	3.32e-05	1	2.67742	down
Com_406_pos	Decanoylcarnitine	9.04	C17H33NO4	315.4	Carnitine	"3992-45-8"	7100	2557	7439	2245	15730	1137	115100	192800	105700	228700	144900	117500	0.0400221	-4.64306	0.000139807	1	2.96502	down
Com_401_pos	Linoleoylcarnitine	11.41	C25H45NO4	423.63	Carnitine	"36816-10-1"	38230	17130	23280	18090	46290	3548	678400	610000	498300	643700	579500	504700	0.0417026	-4.58372	0.000216308	1	2.3749	down
Com_396_pos	N-Acetyl-aspartic acid	1.37	C6H9NO5	175.139	Amino Acid And Its Derivatives		249800	250700	130500	341300	235500	244000	3962000	3625000	3278000	6840000	4067000	3198000	0.0581418	-4.10428	1.57e-08	1	3.12549	down
Com_219_neg	5-Methyl-dl-tryptophan	4.26	C12H14N2O2	218.252	Amino Acid And Its Derivatives	"951-55-3"	2926	8443	4837	5568	3687	2675	100100	85950	37280	41520	46560	91520	0.0698285	-3.84004	1.01e-06	1	2.89622	down
Com_151_neg	UDP-N-Acetyl-Alpha-D-Mannosamine	0.96	C17H27N3O17P2	607.354	Nucleotide And Its Derivates	"26575-17-7"	6270	11750	6163	14850	15310	12450	153700	96290	154300	98560	69310	50230	0.107317	-3.22005	4.28e-06	1	1.37602	down
Com_380_pos	Adenosine	2.762	C10H13N5O4	267.24	Nucleotide And Its Derivates	"58-61-7"	4629	8013	17940	10640	2693	10730	21200	260000	36060	32710	31100	9591	0.139878	-2.83776	0.0187729	0.916667	1.09521	down
Com_438_pos	Vidarabine	2.56	C10H13N5O4	267.24	Nucleotide And Its Derivates	"5536-17-4"	10680	4829	16370	14020	10320	8858	17030	289400	32380	42690	43610	12820	0.148601	-2.75048	0.0272936	0.944444	1.03441	down
Com_393_pos	Carnitine-C12	9.94			Carnitine		48504	44796	41450	1436	2247	47755	149100	300500	134500	241600	170400	159600	0.161104	-2.63393	0.0145091	1	1.83426	down
Com_403_pos	Dodecanoylcarnitine	10	C19H37NO4	343.501	Carnitine	"25518-54-1"	55089	835	54439	61175	2290	57122	165800	336600	149700	256200	194200	175200	0.180754	-2.4679	0.0243163	1	1.79007	down
Com_12_neg	Deoxyguanosine	3.181	C10H13N5O4	267.241	Nucleotide And Its Derivates	"961-07-9"	2138	4560	1530	5820	2837	9658	67480	12210	4601	34570	10910	15220	0.183067	-2.44956	0.0105763	0.944444	2.70125	down
Com_466_pos	Trimethylamine N-oxide	0.872	C3H9NO	75.11	Polyamine	"1184-78-7"	138000	101300	93060	49390	95380	61910	541800	441900	470000	576700	350000	444700	0.190804	-2.38984	1.64e-05	1	1.42609	down
Com_377_pos	L-Palmitoylcarnitine	11.69	C23H45NO4	399.335	Carnitine	"2364-67-2"	33260	32500	34680	22510	42420	11440	117900	160900	130200	151800	151200	114500	0.213926	-2.22481	0.000217845	1	1.30217	down
Com_9_neg	5'-Adenylic acid	1.036	C10H14N5O7P	347.221	Nucleotide And Its Derivates	"61-19-8"	3944	3268	5123	4373	8428	6965	9257	34370	21510	22420	33260	17990	0.231264	-2.11239	0.000216461	1	2.52411	down
Com_395_pos	Carnitine-C16	11.65			Carnitine		5885	6682	7280	5879	9866	1894	18330	32250	26820	29930	30510	23440	0.232428	-2.10514	0.000601465	1	2.09626	down
Com_238_neg	UDP-galactose	0.92	C15H22N2Na2O17P2	610.265	Nucleotide And Its Derivates	"2956-16-3"	1476	11867	4169	14217	2560	9724	20960	23420	53390	31220	29820	26920	0.236973	-2.07721	0.00490018	1	1.25974	down
Com_54_neg	9,10-Dihome	11.33	C18H34O4	314.46	Eicosanoid	"53734-70-6"	2037	1938	1978	4631	3225	2735	17710	8859	6836	9325	10350	16700	0.237088	-2.07651	4.52e-05	1	3.5979	down
Com_479_pos	1-Methylnicotinamide	2.68	C7H9N2O+	137.159	Pyridine And Its Derivatives	"3106-60-3"	49080	73370	74187	54470	45840	32590	299700	159600	266100	203400	230400	206100	0.241366	-2.05071	6.66e-06	1	2.57107	down
Com_251_neg	4-Amino-5-imidazolecarboxamide	0.915	C4H6N4O	126.12	Organoheterocyclic compounds	"360-97-4"	9418	8015	14960	8011	9776	8010	38440	25820	51340	42210	40100	40830	0.243738	-2.0366	1.07e-06	1	3.80382	down
Com_428_pos	Inosine	2.826	C10H12N4O5	268.23	Nucleotide And Its Derivates	"58-63-9"	108400	95320	40070	117100	117000	131000	527900	315200	466300	391200	415700	351900	0.246694	-2.01921	0.000165145	1	2.27288	down
Com_614_pos	Hypoxanthine-9-beta-D-Arabinofuranoside	2.58	C10H12N4O5	268.226	Nucleotide And Its Derivates	"7013-16-3"	161600	141600	57800	148500	157500	161600	666900	407700	707200	574900	545300	434400	0.248352	-2.00954	7.36e-05	1	2.31528	down
Com_60_neg	4-Hydroxy-6-methyl-2-pyrone	0.84	C6H6O3	126.11	Organoheterocyclic compounds	"675-10-5"	160700	82690	144200	73480	135900	155000	456400	409400	551200	497600	484500	536000	0.256199	-1.96466	7.18e-05	1	2.21939	down
Com_64_neg	gamma-Muricholate	9.997	C24H40O5	408.57	Bile Acids	"547-75-1"	33410	115004	14900	19570	66500	56990	76770	80331	296400	68256	580800	91813	0.256515	-1.96288	0.0295023	0.888889	1.26499	down
Com_55_neg	ADP-ribose	1.05	C15H23N5O14P2	591.315	Nucleotide And Its Derivates	"20762-30-5"	6449	1728	5592	6011	2056	6297	7783	12560	28390	17420	26290	12530	0.268002	-1.89968	0.00195805	1	2.43397	down
Com_405_pos	Stearoylcarnitine	12.41	C25H49NO4	427.66	Carnitine	"25597-09-5"	8647	10100	10740	7930	14990	5276	25050	43180	32980	42840	41030	28460	0.270127	-1.88829	3.19e-05	1	1.58857	down
Com_305_pos	Carnitine-C18	12.4			Carnitine		11060	10160	12770	6116	12480	8821	22990	42050	36200	46050	43070	32030	0.276123	-1.85662	7.88e-06	1	1.47565	down
Com_254_neg	Deoxyinosine	3.33	C10H12N4O4	252.23	Nucleotide And Its Derivates	"890-38-0"	6710	57430	25910	54730	64140	45680	252900	137200	153900	159800	103700	107700	0.278191	-1.84585	0.00739296	1	1.83201	down
Com_447_pos	Allopurinol	2.69	C5H4N4O	136.111	Nucleotide And Its Derivates	"315-30-0"	181800	158100	55080	202900	173400	196500	660600	440600	689700	541800	563300	451400	0.289114	-1.79029	0.000738083	1	2.27937	down
Com_584_pos	4-Aminobenzoate	2.74	C7H7NO2	137.136	Benzoic Acid And Its Derivatives	"150-13-0"	57250	36000	17180	55250	64820	54320	191900	115500	190200	159200	159900	107200	0.30828	-1.69769	0.000822138	1	2.35488	down
Com_303_pos	Arachidonoylcarnitine	11.42	C27H46NO4	448.668	Carnitine	"36816-11-2"	85100	68330	74870	148500	160700	36760	245800	400500	250900	282300	300500	329900	0.317288	-1.65613	0.00167622	1	1.77317	down
Com_293_pos	Lysopc 16:2 (2N Isomer)	11.13	C24H46NO7P	491.308	Phospholipid		73240	43140	50600	76300	67970	72800	265400	128500	195600	222200	168900	228000	0.317764	-1.65397	1.21e-05	1	1.20447	down
Com_374_pos	Guanosine monophosphate	1.01	C10H14N5O8P	363.058	Nucleotide And Its Derivates		17510	9040	15710	15940	8848	13580	45610	25600	52190	46910	47420	22060	0.336244	-1.57242	0.000287327	1	1.06276	down
Com_56_neg	N-Acetylglucosamine 1-phosphate	0.91	C8H16NO9P	301.1	Carbohydrates And Its Derivatives		193800	301900	148800	368400	247800	256700	673100	808900	759900	842100	556100	727300	0.347438	-1.52517	0.000126047	1	1.26303	down
Com_134_neg	Galactaric acid	0.9	C6H10O8	210.14	Sugar Acids And Its Derivatives	"526-99-8"	21660	21440	23120	35790	30480	26300	69060	94360	84230	40940	83360	85080	0.347439	-1.52517	7.69e-05	1	1.18105	down
Com_576_pos	Oxypurinol	1.68	C5H4N4O2	152.11	Nucleotide And Its Derivates	"2465-59-0"	129800	133700	83190	88680	97380	205200	444800	258800	370200	419700	288200	279100	0.358089	-1.48161	0.00015005	1	2.25746	down
Com_519_pos	N6-Succinyl Adenosine	4.54	C14H17N5O8	383.313	Nucleotide And Its Derivates	"4542-23-8"	41050	51050	35830	57910	62080	35850	119800	210000	109100	165500	77100	89070	0.36826	-1.4412	0.000617346	1	3.12399	down
Com_250_neg	Ribitol	0.927	C5H12O5	152.15	Sugar Alcohols	"488-81-3"	23840	23070	16530	16220	27990	22840	40500	28620	51930	117400	58420	51500	0.374573	-1.41668	0.00354947	1	1.19021	down
Com_532_pos	L-Cysteine-glutathione gisulfide	0.96	C13H22N4O8S2	426.466	Amino Acid And Its Derivatives	"13081-14-6"	47310	21350	12030	35540	37010	33400	69800	110200	87300	79430	87020	60610	0.377539	-1.4053	0.00231387	1	1.39941	down
Com_557_pos	11-cis-Retinol	12.17	C20H30O	286.5	Prenol lipids	"22737-96-8"	23030	18740	11940	15790	13700	17920	43490	32900	48180	45870	54000	42720	0.3785	-1.40164	1.52e-05	1	1.33892	down
Com_91_neg	dUMP	0.92	C9H13N2O8P	308.182	Nucleotide And Its Derivates	"964-26-1"	47560	38640	27360	57220	32400	62320	133900	83330	88920	105300	111300	158200	0.389896	-1.35884	0.000229199	1	1.24614	down
Com_529_pos	2-Aminooctanoic acid	1.03	C8H17NO2	159.226	Organic Acid And Its Derivatives	"2187-07-7"	19760	15750	15330	36800	35320	17040	56990	74980	51290	40870	51480	68440	0.406918	-1.29719	0.00105195	1	1.33766	down
Com_387_pos	1,4-Dihydro-1-Methyl-4-Oxo-3-Pyridinecarboxamide	1.69	C7H8N2O2	152.151	Pyridine And Its Derivatives	"769-49-3"	274700	312800	172500	221600	206400	414800	741600	572500	658000	813200	514200	575200	0.413658	-1.27349	0.000296052	1	2.02188	down
Com_161_neg	D-Erythrose 4-phosphate	0.95	C4H9O7P	200.084	Carbohydrates And Its Derivatives	"585-18-2"	136900	134800	72540	123600	97790	153100	170400	323100	310000	302800	263000	310800	0.42779	-1.22503	0.000208878	1	2.35795	down
Com_431_pos	Nicotinamide	1.539	C6H6N2O	122.12	Vitamins	"98-92-0"	170500	138400	103100	141500	135800	183100	314000	400400	275600	329600	363300	323600	0.434787	-1.20162	1.74e-05	1	2.43823	down
Com_542_pos	Stachydrine	0.97	C7H13NO2	143.18	Amino Acid And Its Derivatives	"471-87-4"	177200	196700	261800	283000	180000	218100	510900	625100	586300	461600	507300	293900	0.441124	-1.18074	0.000197503	1	2.57976	down
Com_585_pos	Picolinamide	1.51	C6H6N2O	122.125	Pyridine And Its Derivatives	"1452-77-3"	75020	78360	46170	72950	78670	96440	166100	198400	127300	163100	173800	176800	0.445162	-1.1676	9.27e-05	1	2.28314	down
Com_555_pos	Digitoxigenine	6.12	C23H34O4	374.5	Steroids and steroid derivatives	"143-62-4"	29370	24610	14300	16790	23620	17830	58100	40790	42450	52920	58460	27430	0.451615	-1.14683	0.000638698	0.972222	1.55884	down
Com_571_pos	Isonicotinamide	1.51	C6H6N2O	122.12	Pyridine And Its Derivatives	"1453-82-3"	90110	69660	47720	76720	84320	121700	211200	203600	131000	164900	183000	173700	0.459275	-1.12257	0.000573755	1	2.26674	down
Com_73_neg	Ureidosuccinic acid	1.031	C5H8N2O5	176.13	Amino Acid And Its Derivatives	"923-37-5"	39110	38420	54930	28340	31960	39120	77220	105900	62940	137500	44280	73180	0.462816	-1.11149	0.00459044	0.972222	1.37596	down
Com_366_pos	H-Gly-Pro-OH	1.035	C7H12N2O3	172.18	Amino Acid And Its Derivatives	"704-15-4"	6373	21930	7793	21450	8554	10530	26560	30230	24370	17170	34620	31780	0.465185	-1.10412	0.00840097	0.944444	2.1581	down
Com_47_neg	allantoate	1.06	C4H8N4O4	176.131	Organic Acid And Its Derivatives		16720	25350	30730	24640	26000	22550	35080	71000	49890	84900	30390	40450	0.468352	-1.09433	0.00591191	0.972222	1.25513	down
Com_211_neg	Linoleic acid	15.19	C18H32O2	280.4	Fatty Acyls	"60-33-3"	109300	72390	94990	84610	118500	100800	175700	74020	311700	248500	212000	213600	0.469916	-1.08953	0.0183762	0.861111	1.19843	down
Com_489_pos	N-Formylkynurenine	4.2	C11H12N2O4	236.224	Organic Acid And Its Derivatives	"1022-31-7"	17920	12490	13220	15460	11290	21420	26540	31660	24900	43660	42810	24320	0.473464	-1.07867	0.000495194	1	1.33699	down
Com_215_neg	Cis-4,7,10,13,16,19-Docosahexaenoic Acid(C22:6N3)	14.89	C22H32O2	328.5	Fatty Acyls	"6217-54-5"	9440	6489	7825	7048	9046	7664	10660	6880	26890	16900	13200	23680	0.48378	-1.04758	0.0277092	0.861111	1.38023	down
Com_189_neg	Linolelaidic Acid (C18:2N6T)	15.16	C18H32O2	280.445	Fatty Acyls	"506-21-8"	120100	74230	98980	91230	129700	105600	177400	89040	297400	250900	206000	219800	0.499653	-1.001	0.0110032	0.861111	1.16819	down
Com_552_pos	Allantoin	0.943	C4H6N4O3	158.12	Organoheterocyclic compounds	"97-59-6"	48430	26890	28720	36770	49090	52120	69880	109300	91290	105200	48600	57330	0.502533	-0.992709	0.00390135	0.944444	2.15707	down
Com_526_pos	dAMP	1.47	C10H14N5O6P	331.222	Nucleotide And Its Derivates	"653-63-4"	11193	9121	12660	11841	11381	10960	5945	6830	9670	6594	9786	5055	1.53045	0.613953	0.00700194	0.944444	1.46855	up
Com_330_pos	LysoPC 15:1	11.45	C23H46NO7P	479.1	Phospholipid		36210	22570	41950	43350	45010	37400	30310	15970	21780	18520	25520	25970	1.6404	0.714047	0.00602427	0.916667	1.06916	up
Com_575_pos	Pyrrole-2-carboxylate	1.01	C5H5NO2	111.1	Organoheterocyclic compounds	"634-97-9"	43890	95070	44760	78540	59550	85930	51509	50302	51146	24910	49180	21170	1.64268	0.716048	0.0397989	0.777778	1.71122	up
Com_364_pos	4-Pregnen-17alpha,20alpha-Diol-3-One	0.87	C21H32O3	332.477	Hormones	"652-69-7"	13020	15270	7859	14800	10390	22250	12040	6172	6018	7143	6537	10030	1.74362	0.802083	0.0167374	0.916667	1.66978	up
Com_212_neg	Palmitoleic acid	14.94	C16H30O2	254.41	Fatty Acyls	"373-49-9"	5921	4740	6451	7230	7206	8623	1843	5779	3731	4330	2315	4291	1.80228	0.849822	0.0124935	0.972222	1.64761	up
Com_41_neg	N-Oleoyl Glycine	14.62	C20H37NO3	339.513	Organic Acid And Its Derivatives	"2601-90-3"	13990	10380	14560	14780	13720	10700	5039	5025	9857	9519	7725	5231	1.84286	0.881948	0.00285029	1	1.62593	up
Com_369_pos	5-Methylcytosine	0.991	C5H7N3O	125.13	Nucleotide And Its Derivates	"554-01-8"	61950	65410	52400	47860	40740	55590	26630	30170	27430	23080	28120	38140	1.86639	0.900254	8.39e-05	1	1.78733	up
Com_50_neg	8(R)-Hydroxy-(5Z,9E,11Z,14Z)-eicosatetraenoic acid	13.08	C20H32O3	320.466	Eicosanoid	"105500-09-2"	6981	2837	3920	5532	4762	3956	2641	1270	2728	2470	3539	1837	1.93221	0.950249	0.00646835	0.972222	1.87901	up
Com_35_neg	2-Hydroxy-3-methylbutanoic acid	4.932	C5H10O3	118.13	Fatty Acyls	"4026-18-0"	11020	13990	9657	25330	14300	20810	7720	7129	7598	7544	7027	11740	1.95059	0.963913	0.00671466	0.944444	1.49521	up
Com_142_neg	Dl-Lanthionine	0.84	C6H12N2O4S	208.236	Amino Acid And Its Derivatives	"3183-08-2"	14870	17980	28000	46660	23690	21950	14850	15210	14180	11760	10020	10370	2.00484	1.00349	0.00880133	0.972222	1.60589	up
Com_594_pos	Phe-Phe	6.51	C18H20N2O3	312.363	Amino Acid And Its Derivatives	"2577-40-4"	8134	15100	9705	13150	14180	10070	7183	9615	4645	2797	5716	4735	2.02759	1.01976	0.00532084	0.972222	1.73255	up
Com_180_neg	DL-Norepinephrine	0.917	C8H12ClNO3	205.639	Hormones	"55-27-6"	5916	7665	6273	3873	6636	9024	3049	5252	3145	2452	3149	2116	2.05537	1.0394	0.00172609	0.972222	2.35637	up
Com_208_neg	Methyl 3-Hydroxyphenylacetate	6.69	C9H10O3	166.17	Phenols And Its Derivatives	"42058-59-3"	4292	5106	3864	4435	4326	3505	1217	1190	1496	3322	1356	3109	2.18375	1.12681	0.00522234	1	2.81071	up
Com_553_pos	(+,-)-Octopamine HCl	1.034	C8H12ClNO2	189.64	Polyamine	"770-05-8"	201100	309600	309500	225800	226500	186600	94830	75450	181600	91160	46660	151300	2.27629	1.18668	0.0046256	1	1.01543	up
Com_58_neg	L-Erythrulose	1.04	C4H8O4	120.1	Carbohydrates And Its Derivatives	"533-50-6"	17970	14900	24800	28000	25080	37600	16640	9007	8427	15658	8320	5649	2.32885	1.21962	0.00259916	0.944444	1.9548	up
Com_434_pos	Testosterone	0.72	C19H28O2	288.424	Hormones	"58-22-0"	116500	117800	111100	131600	122600	155300	64020	62360	37070	42330	41050	59320	2.46578	1.30205	5.54e-05	1	1.62379	up
Com_231_neg	Tricarballylic acid	1.9	C6H8O6	176.12	Organic Acid And Its Derivatives	"99-14-9"	46580	38000	39140	78470	50750	56000	18821	11810	22660	27307	23230	14000	2.62196	1.39064	0.000228401	1	1.22465	up
Com_556_pos	Sepiapterin	0.84	C9H11N5O3	237.22	Organoheterocyclic compounds	"17094-01-8"	141100	143800	141300	182900	142400	204500	51270	50920	48780	53130	98500	44670	2.7529	1.46095	5.75e-05	1	1.3171	up
Com_187_neg	L-Cysteinesulfinic acid	0.88	C3H7NO4S	153.16	Organic Acid And Its Derivatives	"1115-65-7"	594400	855000	548100	425800	648200	650600	212900	162400	105300	277900	235200	199800	3.11864	1.64092	7.82e-05	1	1.07321	up
Com_550_pos	Biotin	6.003	C10H16N2O3S	244.31	Vitamins	"58-85-5"	809500	804300	774100	625100	902300	812400	292700	172600	287400	218100	295700	222500	3.17508	1.66679	3.57e-06	1	1.87315	up
Com_116_neg	2,3-Dihydroxybenzoic acid	5.963	C7H6O4	154.12	Benzoic Acid And Its Derivatives	"303-38-8"	184700	109837	126506	114390	137605	154778	27000	68200	60360	9897	66580	24400	3.22815	1.69071	0.0064757	1	2.22853	up
Com_492_pos	Calcium phosphorylcholine chloride	0.87	C5H13NO4P.Ca.Cl	257.666	Cholines	"4826-71-5"	7696000	7540000	6250000	11420000	6463000	14500000	2857000	3445000	1484000	2298000	2911000	2151000	3.55665	1.83052	4.87e-05	1	1.1426	up
Com_423_pos	Ergothioneine	1.03	C9H15N3O2S	229.299	Organic Acid And Its Derivatives	"497-30-3"	535900	1100000	539200	1901000	861600	1050000	226900	177200	280400	377800	230800	312000	3.73042	1.89934	0.000582067	1	2.49868	up
Com_240_neg	Glyceraldehyde 3-phosphate diethyl acetal	0.96	C7H15BaO7P	379.491	Organic Acid And Its Derivatives	"93965-35-6"	54730	58840	47830	74060	52820	135400	19410	27370	20690	12360	16440	16040	3.77242	1.91549	8.47e-05	1	2.6317	up
Com_98_neg	DL-Panthenol	4.647	C9H19NO4	205.25	Fatty Acyls	"16485-10-2"	12150	17350	6020	9161	8854	5502	1679	2804	3990	1321	2363	2977	3.90095	1.96383	0.000231138	1	3.16022	up
Com_312_pos	Glu-Glu	1	C10H16N2O7	276.243	Amino Acid And Its Derivatives	"3929-61-1"	396000	764200	833000	853700	582400	489700	120500	185700	177000	142900	142100	212900	3.9945	1.99801	1.2e-05	1	2.779	up
Com_610_pos	Tetraethylammonium fluoride dihydrate	1.04	C8H20FN	149.25	Nucleotide And Its Derivates	"63123-01-3"	99150	200500	56840	166200	135400	155500	24210	29820	33930	41070	45680	23470	4.10531	2.03749	0.000206562	1	2.93857	up
Com_242_neg	cis-7-Hexadecenoic Acid	11.65	C16H30O2	254.408	Fatty Acyls	"2416-19-5"	667200	483500	405500	503200	644800	434000	114900	47680	123900	124800	112000	170700	4.52203	2.17697	8.04e-05	1	1.16175	up
Com_523_pos	Cytarabine	1	C9H13N3O5	243.22	Nucleotide And Its Derivates	"147-94-4"	350000	679800	158200	603900	546800	628700	40600	67380	170200	71730	103900	32800	6.09811	2.60836	0.000256456	0.972222	2.28631	up
Com_381_pos	Cytidine	1.029	C9H13N3O5	243.22	Nucleotide And Its Derivates	"65-46-3"	256700	573200	255500	528300	648600	581000	34160	84970	117700	70050	92050	46850	6.37826	2.67316	2.75e-05	1	2.49889	up
Com_603_pos	Choline Glycerophosphate	0.89	C8H20NO6P	257.22	Cholines	"28319-77-9"	9702000	12590000	6575000	15770000	6598000	19810000	1475000	1620000	1349000	985500	2416000	1457000	7.63719	2.93304	1.25e-05	1	2.19412	up
Com_152_neg	Uric Acid	1.14	C5H4N4O3	168.11	Organic Acid And Its Derivatives	"69-93-2"	524500	84220	713900	401400	369900	101600	7748	15320	10980	8555	4252	8298	39.8078	5.31498	4.72e-05	1	2.52934	up

## Sheet: H vs D
ID	Name	Formula	Molecular Weight	RT [min]	Class(English)	CAS	H_1	H_2	H_3	H_4	H_5	H_6	H_7	H_8	H_9	H_10	H_11	H_12	D_1	D_2	D_3	D_4	D_5	D_6	D_7	D_8	D_9	D_10	D_11	D_12	FC	log2FC	Pvalue	ROC	VIP	Up_Down
Com_406_pos	Decanoylcarnitine	C17H33NO4	315.4	9.04	Carnitine	3992-45-8	1339	1904	1791	3980	5415	1785	7100	2557	7439	2245	15730	1137	1792	6896	7378	9621	9079	7424	114100	146800	129400	234600	168100	159400	0.0527071	-4.24586	0.00081251	0.881944	2.34644	down
Com_402_pos	Tetradecanoylcarnitine	C21H41NO4	371.555	10.88	Carnitine	25597-07-3	1642	1260	9540	13748	1487	1126	8712	4777	8422	4219	18850	933	2365	2457	16266	18305	13562	13342	102000	112300	114100	238200	98910	161400	0.0836491	-3.57951	0.00108714	0.861111	2.24516	down
Com_466_pos	Trimethylamine N-oxide	C3H9NO	75.11	0.872	Polyamine	1184-78-7	11480	9701	6555	91333	3504	7422	138000	101300	93060	49390	95380	61910	199300	440600	67150	83530	131500	329200	1389000	992900	1122000	1302000	453300	1003000	0.0890446	-3.48933	3.64e-05	0.923611	2.6335	down
Com_303_pos	Arachidonoylcarnitine	C27H46NO4	448.668	11.42	Carnitine	36816-11-2	101308	100786	90005	152920	84030	119412	85100	68330	74870	148500	160700	36760	256687	50690	172208	171501	207328	224091	666900	613200	900500	2149000	978000	1295000	0.159103	-2.65197	0.000670034	0.923611	2.40641	down
Com_529_pos	2-Aminooctanoic Acid	C8H17NO2	159.226	1.03	Organic Acid And Its Derivative	2187-07-07	10320	36397	39621	54043	51343	49790	19760	15750	15330	36800	35320	17040	37051	6770	56262	54434	38005	44313	269200	259900	274000	663800	280500	265000	0.169619	-2.55963	0.00685728	0.840278	1.9698	down
Com_403_pos	Dodecanoylcarnitine	C19H37NO4	343.501	10	Carnitine	25518-54-1	1180	2791	3205	1812	1349	1783	55089	835	54439	61175	2290	57122	1011	18878	15993	23658	15730	12364	157100	196800	159300	268900	224800	231500	0.183306	-2.44767	0.00708739	0.784722	1.89758	down
Com_393_pos	Carnitine-C12			9.94	Carnitine		1402	16001	2146	16045	1705	12845	48504	44796	41450	1436	2247	47755	10960	19881	17263	23658	14949	688	142100	188400	153200	260800	201000	212500	0.189764	-2.39772	0.028759	0.743056	1.58702	down
Com_291_neg	3-Indoleacrylate	C11H9NO2	187.195	5.36	Indole And Its Derivates	1204-06-4	4307	1640	1224	1303	954	883	1678	826	470	1890	8992	9158	2385	4851	3979	2858	3575	7744	17700	30750	20870	22390	29220	27010	0.192261	-2.37886	0.000283773	0.888889	2.39979	down
Com_331_pos	S-Methyl-5'-thioadenosine	C11H15N5O3S	297.333	4.94	Nucleotide And Its Derivates		117700	123800	98100	128300	95690	118300	118700	197500	179600	138600	163900	142500	426500	505600	304100	318100	379600	420800	454800	443300	556700	546400	731400	631300	0.283757	-1.81727	2.05e-11	1	3.32365	down
Com_612_pos	5'-Deoxy-5'-(methylthio)adenosine	C11H15N5O3S	297.333	4.91	Nucleotide And Its Derivates	2457-80-9	89170	97600	73760	88590	68350	82710	94000	147200	124200	114100	120300	90660	291700	366500	223200	232100	288200	320000	320100	336300	397200	425300	548700	443000	0.284006	-1.816	2.38e-11	1	3.32062	down
Com_395_pos	Carnitine-C16			11.65	Carnitine		11600	11246	12265	14260	731	12774	5885	6682	7280	5879	9866	1894	15634	17356	12934	9700	12129	1345	27710	28290	34840	83570	35110	67490	0.289973	-1.78601	0.0133684	0.854167	1.7687	down
Com_243_neg	Citraconic Acid	C5H6O4	130.099	1.56	Fatty Acyls	498-23-7	60570	80870	54300	197100	104600	157100	268000	250300	205100	360600	273400	292000	125700	193700	188500	92160	162700	136800	598300	695000	721600	921600	998400	603100	0.423708	-1.23886	0.0380619	0.680556	1.5218	down
Com_564_pos	L-arginino-succinate			0.84	Amino Acid and Its Derivative		28100	46000	30800	51850	25220	33050	47140	47980	42540	33530	59760	61790	80790	92760	84810	57920	88400	94090	99780	68310	59470	162300	158400	98620	0.443207	-1.17395	2.27e-06	0.972222	2.85123	down
Com_285_neg	alpha-D-Galactose 1-phosphate	C6H13O9P	260.136	0.87	Sugar Acids And Its Derivatives	2255-14-3	874500	858700	822100	1192000	693200	1647000	644500	471800	460800	904100	555000	878200	3573000	3220000	2103000	1925000	2215000	2889000	810200	673900	575500	1378000	1378000	765500	0.465073	-1.10447	0.00660824	0.770833	1.94612	down
Com_34_neg	D-Ribose	C5H10O5	150.13	0.92	Carbohydrates And Its Derivative	50-69-1	5148	7778	12376	23350	11313	9614	29670	22820	30250	31930	32030	25300	35240	24020	31040	23790	34350	39900	46900	35090	54090	62520	64070	63900	0.469167	-1.09183	0.000748447	0.916667	2.32947	down
Com_429_pos	Progesterone	C21H30O2	314.46	12.331	Hormones	57-83-0	217500	208500	211500	198600	202700	228900	549800	598100	612200	359100	854400	278900	334000	340100	443100	264600	241500	313500	1529000	741600	1365000	353200	1634000	1987000	0.473488	-1.0786	0.046661	0.743056	1.46471	down
Com_182_neg	L-Arabinitol	C5H12O5	152.15	0.925	Sugar Alcohols	7643-75-6	5764	2809	5277	5418	11420	3576	6355	7555	8503	8789	8917	4483	12470	8460	9732	15500	18960	9038	16160	13360	13050	14550	20310	14190	0.475727	-1.07179	2.6e-05	0.958333	2.69433	down
Com_473_pos	1-Methylguanine	C6H7N5O	165.153	4.03	Nucleotide And Its Derivates	938-85-2	6532	10260	6989	10470	5636	22530	10350	8509	8949	9105	6673	10350	22480	34300	27010	19390	21810	28380	12170	8301	11970	22460	17660	13390	0.48618	-1.04044	0.00019097	0.888889	2.4523	down
Com_236_neg	hydroxyphenylpyruvate	C9H7O4-	179.149	4.43	Organic Acid And Its Derivative	622-54-8	4254	3865	4175	5074	6464	5334	5978	7281	7064	7962	10240	7218	8122	8019	6836	7713	3234	6067	16850	27930	19520	11130	22040	13460	0.496346	-1.01058	0.011436	0.8125	1.84791	down
Com_89_neg	D-Xylulose 5-phosphate	C5H11O8P	230.11	0.9	Carbohydrates And Its Derivative	4212-65-1	85400	66600	86110	88050	73210	125500	195000	122100	139700	126600	149000	224900	242700	259600	192300	194400	255700	240000	343700	207300	163900	321600	297900	253100	0.498678	-1.00382	1.74e-05	0.951389	2.76398	down
Com_273_neg	3-Methyl-2-oxobutanoic acid	C5H8O3	116.12	3.829	Organic Acid And Its Derivative	759-05-7	4563	3798	3152	4116	4105	6400	7438	7149	6637	9190	10380	9791	7469	7853	6342	6731	2671	4819	18180	23470	20110	22570	22650	10740	0.499456	-1.00157	0.0320073	0.743056	1.58153	down
Com_213_neg	5-Hydroxyhexanoic Acid	C6H12O3	132.16	6.36	Fatty Acyls	185956-02-9	10300	10340	8705	10640	4750	6473	14920	17260	10900	12790	18740	23200	5184	10000	3753	5795	3332	3715	10760	16590	3796	19930	8182	5466	1.54418	0.626841	0.0248554	0.763889	1.63677	up
Com_526_pos	dAMP	C10H14N5O6P	331.222	1.47	Nucleotide And Its Derivates	653-63-4	22250	29890	27910	20340	28910	22020	11193	9121	12660	11841	11381	10960	10420	9488	8871	10748	9991	12677	16316	9367	10568	11230	12676	18569	1.55034	0.632588	0.0183513	0.770833	1.73325	up
Com_434_pos	Testosterone	C19H28O2	288.424	0.72	Hormones	58-22-0	41040	40380	81680	38650	47790	58440	116500	117800	111100	131600	122600	155300	35690	105300	36670	52020	22860	15200	90360	43280	57180	38090	45700	70550	1.73418	0.794255	0.018152	0.784722	1.70081	up
Com_211_neg	Linoleic Acid	C18H32O2	280.4	15.19	Fatty Acyls	60-33-3	69280	87450	53500	90240	69100	96980	109300	72390	94990	84610	118500	100800	30930	39440	29380	25770	28900	30590	36180	66390	66470	61930	67980	49220	1.96395	0.97376	2.21e-05	0.972222	2.73575	up
Com_189_neg	Linolelaidic Acid (C18:2N6T)	C18H32O2	280.445	15.16	Fatty Acyls	506-21-8	68720	91480	59260	95080	64500	95420	120100	74230	98980	91230	129700	105600	38890	43150	27510	28690	31880	32690	39920	67430	55800	66500	69360	48630	1.98801	0.991325	8.15e-06	0.951389	2.78752	up
Com_339_pos	Galactinol	C12H22O11	342.297	0.95	Carbohydrates And Its Derivative	3687-64-7	414700	174800	109300	145700	105300	251100	157000	501600	341900	186200	287700	190900	157000	111100	86020	98480	134100	111300	72050	50440	274400	87900	82070	148200	2.02836	1.02032	0.00180046	0.857639	2.14375	up
Com_96_neg	Dulcitol	C6H14O6	182.17	0.897	Carbohydrates And Its Derivative	608-66-2	172400	150500	102600	142600	210500	132800	84220	41910	85330	47080	62580	81230	41300	44110	47710	50040	56730	61090	69710	41010	31510	48030	56060	76600	2.10571	1.0743	0.000976897	0.868056	2.31264	up
Com_265_neg	Sorbitol	C6H14O6	182.172	0.91	Sugar Alcohols	50-70-4	238400	228000	218500	212400	403900	151000	106500	73570	113100	83360	109800	95280	52390	80960	57820	45920	66910	64300	112900	84150	59230	76220	82990	118200	2.2548	1.173	0.000586794	0.888889	2.36662	up
Com_98_neg	DL-Panthenol	C9H19NO4	205.25	4.647	Fatty Acyls	16485-10-2	13700	2819	2845	3648	5761	8518	12150	17350	6020	9161	8854	5502	2066	8574	2159	2183	4397	5752	3357	2406	2873	2575	2717	1856	2.35434	1.23533	0.00124247	0.875	2.21014	up
Com_108_neg	Allitol	C6H14O6	182.172	0.91	Sugar Alcohols	488-44-8	262200	262500	225300	244200	375500	179200	76850	69560	108700	75590	74630	83350	55210	78740	66130	58360	85580	91710	91170	53410	47540	66930	72900	92430	2.36898	1.24426	0.00244759	0.826389	2.19376	up
Com_232_neg	GDP	C10H15N5O11P2	443.201	1.07	Nucleotide And Its Derivates	146-91-8	32650	31610	59110	49220	38680	75980	9103	11477	10010	13588	12075	9740	13130	10610	17320	2614	6653	10770	13027	14815	13510	14619	17559	14316	2.37167	1.2459	0.0229213	0.645833	1.65412	up
Com_595_pos	alpha-Nicotinamide adenine dinucleotide	C21H27N7O14P2	663.425	1.04	Nucleotide And Its Derivates	7298-93-3	65410	106300	87250	72980	73420	91660	32832	26455	33707	34718	31865	29929	9090	22480	29840	10030	25340	13830	30590	26219	30083	6376	29983	44943	2.4624	1.30006	0.000591212	0.909722	2.30927	up
Com_459_pos	Anserine	C10H16N4O3	240.26	0.771	Organic Acid And Its Derivative	584-85-0	251200	251100	173000	239100	403200	315000	135500	91590	71830	127000	93310	48140	78300	102500	98320	78850	103000	111300	39980	24490	27910	55670	29840	26890	2.83118	1.5014	0.00064922	0.854167	2.29296	up
Com_294_pos	Lysopc 15:00:00	C23H48NO7P	481.317	12.93	Phospholipid		35790	81280	69350	97040	71560	66790	613000	572900	592700	506400	635700	578600	49590	31660	10510	6459	18290	10690	201800	173800	204900	206300	251700	185000	2.90302	1.53756	0.029061	0.743056	1.59486	up
Com_110_neg	scyllo-Inositol	C6H12O6	180.16	0.853	Carbohydrates And Its Derivative	488-59-5	1966000	1672000	1125000	1336000	2009000	1924000	638000	555900	461600	678900	539300	610500	481700	543900	378300	311600	448400	483700	320100	287700	304100	388800	367300	328700	2.91028	1.54116	0.000111962	0.972222	2.65868	up
Com_122_neg	Hydantoin-5-propionic acid	C6H8N2O4	172.14	2.18	Organoheterocyclic compounds	5624-26-0	126500	184700	91400	160300	63240	113800	136000	142700	105600	126800	100100	114800	44930	55960	71290	48570	21320	52280	49430	32660	26950	34660	21330	43730	2.91376	1.54288	1.1e-07	0.993056	3.05996	up
Com_423_pos	Ergothioneine	C9H15N3O2S	229.299	1.03	Organic Acid Ans Its Derivative	497-30-3	549400	838600	919300	1268000	662900	1367000	535900	1100000	539200	1901000	861600	1050000	183500	367800	355000	285400	238400	401100	351500	364000	372800	196800	389800	341100	3.01333	1.59136	3.68e-07	1	3.01041	up
Com_284_neg	Hydroxypyruvic Acid	C3H4O4	104.061	2.17	Organic Acid And Its Derivative	1113-60-6	161000	236600	114900	243800	72470	134300	374200	421700	261200	314000	289400	339100	60570	58400	85820	70040	46230	66650	165200	78590	83580	90960	59510	114500	3.02298	1.59597	1.65e-05	0.9375	2.74892	up
Com_206_neg	Inositol	C6H12O6	180.16	0.85	Phenols And Its Derivative	87-89-8	1906000	1613000	1066000	1533000	1883000	1951000	353500	328300	329300	446800	343100	417200	421500	496800	426500	313600	441100	547300	92510	107600	117300	182200	130000	119500	3.58378	1.84148	0.000672424	0.8125	2.29094	up
Com_471_pos	UDP-N-acetylglucosamine	C17H27N3O17P2	607.354	0.99	Nucleotide And Its Derivates	528-04-1	22090	76400	89340	78470	84640	112700	21077	13789	26767	22479	21046	17441	7157	10600	6621	20160	4181	13400	23883	15558	23265	22567	3463	3428	3.79976	1.92591	0.000415262	0.854167	2.35126	up
Com_261_neg	Chenodeoxycholic acid	C24H40O4	392.57	11.768	Bile Acids	474-25-9	73930	84630	97700	25380	32970	47700	155400	249200	261200	143400	456600	222500	21090	27760	7821	23685	29420	4788	78850	28010	99050	86360	27300	25580	4.02557	2.00919	0.00092376	0.861111	2.24647	up
Com_523_pos	Cytarabine	C9H13N3O5	243.22	1	Nucleotide And Its Derivates	147-94-4	76390	109300	112800	158000	160600	171900	350000	679800	158200	603900	546800	628700	124500	206800	117300	116400	91930	159300	13220	5664	6074	51070	19200	16430	4.04832	2.01732	0.0010726	0.847222	2.26485	up
Com_381_pos	Cytidine	C9H13N3O5	243.22	1.029	Nucleotide And Its Derivates	65-46-3	114300	143200	119900	127800	165800	167500	256700	573200	255500	528300	648600	581000	114100	186400	57340	163800	103000	112800	17350	14520	14250	50870	9751	21530	4.25292	2.08845	0.000203265	0.930556	2.48395	up
Com_550_pos	Biotin	C10H16N2O3S	244.31	6.003	Vitamins	58-85-5	53084	60632	59180	74296	78650	77677	809500	804300	774100	625100	902300	812400	72722	88690	54881	75344	76487	64857	117000	113800	123600	93620	113600	129000	4.56676	2.19117	0.0322915	0.604167	1.63755	up
Com_117_neg	Riboflavin-5-phosphate	C17H21N4O9P	456.344	5.52	Nucleotide And Its Derivates	146-17-8	75980	49030	34200	45740	39460	60690	7112	7526	8492	8929	9739	8290	12360	16570	9574	5544	8197	5694	1657	2098	1837	7757	3071	1460	4.68468	2.22795	0.000649949	0.854167	2.29362	up
Com_263_neg	Tauroursodeoxycholic acid Dihydrate	C26H45NO6S.2H2O	535.7	9.015	Bile Acids	14605-22-2	89980	1699	74399	102942	103113	79194	274200	482600	578300	626600	871000	627000	55405	1759	60560	48907	1005	1372	187700	97840	37060	51680	88700	63060	5.62699	2.49236	0.019379	0.861111	1.6853	up
Com_140_neg	Glycochenodeoxycholic acid	C26H43NO5.Na	471.6	10.48	Bile Acids	640-79-9	11987	16833	2232	25108	8815	18121	60840	328700	174400	77260	335100	189700	2460	10288	1398	7083	2055	3411	57480	9468	49620	8266	6058	6858	7.59583	2.92521	0.00500095	0.847222	1.98307	up

[truncated: 2 more sheets: Q vs D, Q vs H]
