# Supplementary material for: Quasi-Targeted Metabolomics Approach Reveal the Metabolite Differences of Three Poultry Eggs
Source: Foods. 2023 Jul 20;12(14):2765. doi: 10.3390/foods12142765 (PMC10379680; doi:10.3390/foods12142765)
Supplement: Supplementary file 1 [file foods-12-02765-s001.zip › Table S3.xlsx]

## Sheet: DW vs HW
MapID	MapTitle	Pvalue	x	y	n	N	EnrichDirect	MetaIDs	kegg_cpd_id
map00562	Inositol phosphate metabolism	0.00811333	4	5	53	247	Over	scyllo-Inositol, Inositol, Dihydroxyacetone phosphate, D-Glucose 6-phosphate	cpd:C06153,cpd:C00137,cpd:C00111,cpd:C00092
map00052	Galactose metabolism	0.00855462	8	16	53	247	Over	Inositol, D-Fructose 6-phosphate, UDP-D-glucose, UDP-galactose, Sorbitol, alpha-D-Galactose 1-phosphate, Dihydroxyacetone phosphate, Dulcitol	cpd:C00137,cpd:C00085,cpd:C00029,cpd:C00052,cpd:C00794,cpd:C00446,cpd:C00111,cpd:C01697
map00020	Citrate cycle (TCA cycle)	0.0400605	4	7	53	247	Over	cis-Aconitic acid, Citric acid, Isocitrate, L-Malate	cpd:C00417,cpd:C00158,cpd:C00311,cpd:C00149
map01100	Metabolic pathways	0.0405031	45	180	53	247	Over	Trehalose 6-phosphate, UMP, cis-Aconitic acid, Riboflavin-5-phosphate, D-Erythrose 4-phosphate, Citric acid, L-Arabinitol, Inositol, Linoleic acid, D-Fructose 6-phosphate, UDP-D-glucose, GDP, UDP-galactose, D-Arabinose 5-phosphate, Xanthine, Deoxyinosine, Chenodeoxycholic acid, Myristic acid, Sorbitol, Hydroxypyruvic acid, alpha-D-Galactose 1-phosphate, N-Acetylneuraminic acid, S-Methyl-5'-thioad…	cpd:C00689,cpd:C00105,cpd:C00417,cpd:C00061,cpd:C00279,cpd:C00158,cpd:C00532,cpd:C00137,cpd:C01595,cpd:C00085,cpd:C00029,cpd:C00035,cpd:C00052,cpd:C01112,cpd:C00385,cpd:C05512,cpd:C02528,cpd:C06424,cpd:C00794,cpd:C00168,cpd:C00446,cpd:C00270,cpd:C00170,cpd:C00255,cpd:C00144,cpd:C00262,cpd:C01262,cpd:C00719,cpd:C00043,cpd:C02918,cpd:C00791,cpd:C00360,cpd:C00449,cpd:C00568,cpd:C00275,cpd:C00455,cpd…
map00561	Glycerolipid metabolism	0.0453573	2	2	53	247	Over	UDP-D-glucose, Dihydroxyacetone phosphate	cpd:C00029,cpd:C00111
map04740	Olfactory transduction	0.0453573	2	2	53	247	Over	Guanosine monophosphate, 5'-Adenylic acid	cpd:C00144,cpd:C00020
map00630	Glyoxylate and dicarboxylate metabolism	0.0614486	5	11	53	247	Over	cis-Aconitic acid, Citric acid, Hydroxypyruvic acid, Isocitrate, L-Malate	cpd:C00417,cpd:C00158,cpd:C00168,cpd:C00311,cpd:C00149
map00500	Starch and sucrose metabolism	0.067397	4	8	53	247	Over	Trehalose 6-phosphate, D-Fructose 6-phosphate, UDP-D-glucose, D-Glucose 6-phosphate	cpd:C00689,cpd:C00085,cpd:C00029,cpd:C00092
map00524	Neomycin, kanamycin and gentamicin biosynthesis	0.0677364	3	5	53	247	Over	UDP-D-glucose, UDP-N-acetylglucosamine, D-Glucose 6-phosphate	cpd:C00029,cpd:C00043,cpd:C00092
map04931	Insulin resistance	0.0677364	3	5	53	247	Over	D-Fructose 6-phosphate, UDP-N-acetylglucosamine, D-Glucose 6-phosphate	cpd:C00085,cpd:C00043,cpd:C00092
map00520	Amino sugar and nucleotide sugar metabolism	0.0847367	6	14	53	247	Over	UDP-D-glucose, UDP-galactose, alpha-D-Galactose 1-phosphate, N-Acetylneuraminic acid, UDP-N-acetylglucosamine, D-Mannose 6-phosphate	cpd:C00029,cpd:C00052,cpd:C00446,cpd:C00270,cpd:C00043,cpd:C00275
map00230	Purine metabolism	0.0900023	8	21	53	247	Over	Ribose 1-phosphate, GDP, Xanthine, Deoxyinosine, Guanosine monophosphate, Hypoxanthine, dAMP, 5'-Adenylic acid	cpd:C00620,cpd:C00035,cpd:C00385,cpd:C05512,cpd:C00144,cpd:C00262,cpd:C00360,cpd:C00020
map01200	Carbon metabolism	0.0900023	8	21	53	247	Over	D-Erythrose 4-phosphate, Citric acid, D-Fructose 6-phosphate, Hydroxypyruvic acid, Isocitrate, L-Malate, Dihydroxyacetone phosphate, D-Xylulose 5-phosphate	cpd:C00279,cpd:C00158,cpd:C00085,cpd:C00168,cpd:C00311,cpd:C00149,cpd:C00111,cpd:C00231
map00040	Pentose and glucuronate interconversions	0.102168	4	9	53	247	Over	L-Arabinitol, UDP-D-glucose, Dihydroxyacetone phosphate, D-Xylulose 5-phosphate	cpd:C00532,cpd:C00029,cpd:C00111,cpd:C00231
map00740	Riboflavin metabolism	0.117188	2	3	53	247	Over	Riboflavin-5-phosphate, Vitamin B2	cpd:C00061,cpd:C00255
map04022	cGMP-PKG signaling pathway	0.117188	2	3	53	247	Over	Guanosine monophosphate, 5'-Adenylic acid	cpd:C00144,cpd:C00020
map04922	Glucagon signaling pathway	0.117188	2	3	53	247	Over	D-Fructose 6-phosphate, Isocitrate	cpd:C00085,cpd:C00311
map00053	Ascorbate and aldarate metabolism	0.171276	3	7	53	247	Over	Inositol, UDP-D-glucose, D-Xylulose 5-phosphate	cpd:C00137,cpd:C00029,cpd:C00231
map04152	AMPK signaling pathway	0.202414	2	4	53	247	Over	D-Fructose 6-phosphate, 5'-Adenylic acid	cpd:C00085,cpd:C00020
map04918	Thyroid hormone synthesis	0.202414	2	4	53	247	Over	D-Xylulose 5-phosphate, D-Glucose 6-phosphate	cpd:C00231,cpd:C00092
map00591	Linoleic acid metabolism	0.214575	1	1	53	247	Over	Linoleic acid	cpd:C01595
map00830	Retinol metabolism	0.214575	1	1	53	247	Over	11-cis-Retinol	cpd:C00899
map03013	RNA transport	0.214575	1	1	53	247	Over	GDP	cpd:C00035
map04014	Ras signaling pathway	0.214575	1	1	53	247	Over	GDP	cpd:C00035
map04015	Rap1 signaling pathway	0.214575	1	1	53	247	Over	GDP	cpd:C00035
map04070	Phosphatidylinositol signaling system	0.214575	1	1	53	247	Over	Inositol	cpd:C00137
map04142	Lysosome	0.214575	1	1	53	247	Over	D-Mannose 6-phosphate	cpd:C00275
map04144	Endocytosis	0.214575	1	1	53	247	Over	GDP	cpd:C00035
map04151	PI3K-Akt signaling pathway	0.214575	1	1	53	247	Over	5'-Adenylic acid	cpd:C00020
map04744	Phototransduction	0.214575	1	1	53	247	Over	Guanosine monophosphate	cpd:C00144
map00030	Pentose phosphate pathway	0.256417	4	11	53	247	Over	Ribose 1-phosphate, D-Erythrose 4-phosphate, D-Ribose, D-Xylulose 5-phosphate	cpd:C00620,cpd:C00279,cpd:C21057;cpd:C00121,cpd:C00231
map01523	Antifolate resistance	0.2922	2	5	53	247	Over	Guanosine monophosphate, 5'-Adenylic acid	cpd:C00144,cpd:C00020
map00051	Fructose and mannose metabolism	0.373907	3	8	53	247	Over	Sorbitol, D-Mannose 6-phosphate, Dihydroxyacetone phosphate	cpd:C00794,cpd:C00275,cpd:C00111
map00232	Caffeine metabolism	0.383793	1	2	53	247	Over	Xanthine	cpd:C00385
map04068	FoxO signaling pathway	0.383793	1	2	53	247	Over	5'-Adenylic acid	cpd:C00020
map04150	mTOR signaling pathway	0.383793	1	2	53	247	Over	5'-Adenylic acid	cpd:C00020
map04211	Longevity regulating pathway	0.383793	1	2	53	247	Over	5'-Adenylic acid	cpd:C00020
map04723	Retrograde endocannabinoid signaling	0.383793	1	2	53	247	Over	Trehalose 6-phosphate	cpd:C00689
map04911	Insulin secretion	0.383793	1	2	53	247	Over	D-Glucose 6-phosphate	cpd:C00092
map00564	Glycerophospholipid metabolism	0.517095	1	3	53	247	Over	Dihydroxyacetone phosphate	cpd:C00111
map00750	Vitamin B6 metabolism	0.517095	1	3	53	247	Over	D-Erythrose 4-phosphate	cpd:C00279
map04917	Prolactin signaling pathway	0.517095	1	3	53	247	Over	D-Glucose 6-phosphate	cpd:C00092
map04923	Regulation of lipolysis in adipocytes	0.517095	1	3	53	247	Over	5'-Adenylic acid	cpd:C00020
map04924	Renin secretion	0.517095	1	3	53	247	Over	5'-Adenylic acid	cpd:C00020
map04742	Taste transduction	0.64465	2	7	53	247	Over	Guanosine monophosphate, 5'-Adenylic acid	cpd:C00144,cpd:C00020
map00760	Nicotinate and nicotinamide metabolism	0.706572	3	11	53	247	Over	1-Methylnicotinamide, beta-Nicotinamide mononucleotide, Dihydroxyacetone phosphate	cpd:C02918,cpd:C00455,cpd:C00111
map05230	Central carbon metabolism in cancer	0.706572	3	11	53	247	Over	D-Fructose 6-phosphate, Isocitrate, D-Glucose 6-phosphate	cpd:C00085,cpd:C00311,cpd:C00092
map00190	Oxidative phosphorylation	1	1	4	53	247	Over	Riboflavin-5-phosphate	cpd:C00061
map00640	Propanoate metabolism	1	1	4	53	247	Over	Dihydroxyacetone phosphate	cpd:C00111
map00660	C5-Branched dibasic acid metabolism	1	1	4	53	247	Over	cis-Aconitic acid	cpd:C00417
map00790	Folate biosynthesis	1	1	4	53	247	Over	4-Aminobenzoate	cpd:C00568
map01040	Biosynthesis of unsaturated fatty acids	1	1	4	53	247	Over	Linoleic acid	cpd:C01595
map04973	Carbohydrate digestion and absorption	1	1	4	53	247	Over	D-Glucose 6-phosphate	cpd:C00092
map04977	Vitamin digestion and absorption	1	2	9	53	247	Over	Riboflavin-5-phosphate, Vitamin B2	cpd:C00061,cpd:C00255

## Sheet: DW vs QW
MapID	MapTitle	Pvalue	x	y	n	N	EnrichDirect	MetaIDs	kegg_cpd_id
map00620	Pyruvate metabolism	0.00288706	5	7	46	247	Over	Oxaloacetate, Fumaric acid, L-Lactic acid, L-Malate, D-Lactic acid	cpd:C00036,cpd:C00122,cpd:C00186,cpd:C00149,cpd:C00256
map04931	Insulin resistance	0.00464562	4	5	46	247	Over	D-Glucosamine 6-phosphate, D-Fructose 6-phosphate, UDP-N-acetylglucosamine, D-Glucose 6-phosphate	cpd:C00352,cpd:C00085,cpd:C00043,cpd:C00092
map04922	Glucagon signaling pathway	0.0899656	2	3	46	247	Over	D-Fructose 6-phosphate, L-Lactic acid	cpd:C00085,cpd:C00186
map00020	Citrate cycle (TCA cycle)	0.122275	3	7	46	247	Over	Oxaloacetate, Fumaric acid, L-Malate	cpd:C00036,cpd:C00122,cpd:C00149
map00630	Glyoxylate and dicarboxylate metabolism	0.127222	4	11	46	247	Over	Oxaloacetate, 4-Hydroxy-2-oxoglutaric acid, Hydroxypyruvic acid, L-Malate	cpd:C00036,cpd:C01127,cpd:C00168,cpd:C00149
map04973	Carbohydrate digestion and absorption	0.158693	2	4	46	247	Over	Maltotriose, D-Glucose 6-phosphate	cpd:C01835,cpd:C00092
map00591	Linoleic acid metabolism	0.186235	1	1	46	247	Over	Linoleic acid	cpd:C01595
map00830	Retinol metabolism	0.186235	1	1	46	247	Over	11-cis-Retinol	cpd:C00899
map01522	Endocrine resistance	0.186235	1	1	46	247	Over	Testosterone	cpd:C00535
map03013	RNA transport	0.186235	1	1	46	247	Over	GDP	cpd:C00035
map04014	Ras signaling pathway	0.186235	1	1	46	247	Over	GDP	cpd:C00035
map04015	Rap1 signaling pathway	0.186235	1	1	46	247	Over	GDP	cpd:C00035
map04142	Lysosome	0.186235	1	1	46	247	Over	D-Mannose 6-phosphate	cpd:C00275
map04144	Endocytosis	0.186235	1	1	46	247	Over	GDP	cpd:C00035
map04261	Adrenergic signaling in cardiomyocytes	0.186235	1	1	46	247	Over	L-Adrenaline	cpd:C00788
map00524	Neomycin, kanamycin and gentamicin biosynthesis	0.233737	2	5	46	247	Over	UDP-N-acetylglucosamine, D-Glucose 6-phosphate	cpd:C00043,cpd:C00092
map00230	Purine metabolism	0.241419	6	21	46	247	Over	Deoxyguanosine, GDP, Xanthine, Deoxyinosine, Hypoxanthine, ADP-ribose	cpd:C00330,cpd:C00035,cpd:C00385,cpd:C05512,cpd:C00262,cpd:C00301
map00520	Amino sugar and nucleotide sugar metabolism	0.302485	4	14	46	247	Over	D-Glucosamine 6-phosphate, alpha-D-Galactose 1-phosphate, UDP-N-acetylglucosamine, D-Mannose 6-phosphate	cpd:C00352,cpd:C00446,cpd:C00043,cpd:C00275
map00010	Glycolysis / Gluconeogenesis	0.310486	2	6	46	247	Over	Oxaloacetate, L-Lactic acid	cpd:C00036,cpd:C00186
map04024	cAMP signaling pathway	0.310486	2	6	46	247	Over	L-Adrenaline, L-Lactic acid	cpd:C00788,cpd:C00186
map00232	Caffeine metabolism	0.338402	1	2	46	247	Over	Xanthine	cpd:C00385
map04066	HIF-1 signaling pathway	0.338402	1	2	46	247	Over	L-Lactic acid	cpd:C00186
map04911	Insulin secretion	0.338402	1	2	46	247	Over	D-Glucose 6-phosphate	cpd:C00092
map05215	Prostate cancer	0.338402	1	2	46	247	Over	Testosterone	cpd:C00535
map00250	Alanine, aspartate and glutamate metabolism	0.434301	3	11	46	247	Over	Oxaloacetate, Fumaric acid, D-Glucosamine 6-phosphate	cpd:C00036,cpd:C00122,cpd:C00352
map05230	Central carbon metabolism in cancer	0.434301	3	11	46	247	Over	D-Fructose 6-phosphate, L-Lactic acid, D-Glucose 6-phosphate	cpd:C00085,cpd:C00186,cpd:C00092
map00071	Fatty acid degradation	0.462621	1	3	46	247	Over	Glutaric Acid	cpd:C00489
map00740	Riboflavin metabolism	0.462621	1	3	46	247	Over	Vitamin B2	cpd:C00255
map04917	Prolactin signaling pathway	0.462621	1	3	46	247	Over	D-Glucose 6-phosphate	cpd:C00092
map04923	Regulation of lipolysis in adipocytes	0.462621	1	3	46	247	Over	L-Adrenaline	cpd:C00788
map04924	Renin secretion	0.462621	1	3	46	247	Over	L-Adrenaline	cpd:C00788
map05200	Pathways in cancer	0.462621	1	3	46	247	Over	Testosterone	cpd:C00535
map00052	Galactose metabolism	0.508275	4	16	46	247	Over	D-Galactonic acid, D-Fructose 6-phosphate, alpha-D-Galactose 1-phosphate, D-Galactosamine	cpd:C00880,cpd:C00085,cpd:C00446,cpd:C02262
map01200	Carbon metabolism	0.557871	5	21	46	247	Over	D-Gluconic acid, D-Fructose 6-phosphate, Hydroxypyruvic acid, L-Malate, Gluconolactone	cpd:C00257,cpd:C00085,cpd:C00168,cpd:C00149,cpd:C00198
map00190	Oxidative phosphorylation	0.56393	1	4	46	247	Over	Fumaric acid	cpd:C00122
map00640	Propanoate metabolism	0.56393	1	4	46	247	Over	L-Lactic acid	cpd:C00186
map00780	Biotin metabolism	0.56393	1	4	46	247	Over	Biotin	cpd:C00120
map01040	Biosynthesis of unsaturated fatty acids	0.56393	1	4	46	247	Over	Linoleic acid	cpd:C01595
map04152	AMPK signaling pathway	0.56393	1	4	46	247	Over	D-Fructose 6-phosphate	cpd:C00085
map04918	Thyroid hormone synthesis	0.56393	1	4	46	247	Over	D-Glucose 6-phosphate	cpd:C00092
map00380	Tryptophan metabolism	0.617443	2	7	46	247	Over	Anthranilic acid, N-Formylkynurenine	cpd:C00108,cpd:C02700
map00051	Fructose and mannose metabolism	0.644769	2	8	46	247	Over	D-Mannose 6-phosphate, L-Lactic acid	cpd:C00275,cpd:C00186
map00500	Starch and sucrose metabolism	0.644769	2	8	46	247	Over	D-Fructose 6-phosphate, D-Glucose 6-phosphate	cpd:C00085,cpd:C00092
map04977	Vitamin digestion and absorption	0.67561	2	9	46	247	Over	Vitamin B2, Biotin	cpd:C00255,cpd:C00120
map01100	Metabolic pathways	0.719273	35	180	46	247	Over	Oxaloacetate, UMP, Thymidine, Deoxyguanosine, D-Galactonic acid, D-Gluconic acid, Fumaric acid, L-Arabinitol, D-Glucosamine 6-phosphate, Linoleic acid, D-Fructose 6-phosphate, GDP, L-Adrenaline, Xanthine, Deoxyinosine, Myristic acid, Hydroxypyruvic acid, alpha-D-Galactose 1-phosphate, S-Methyl-5'-thioadenosine, Vitamin B2, Cytidine, Testosterone, Hypoxanthine, Anthranilic acid, UDP-N-acetylglucos…	cpd:C00036,cpd:C00105,cpd:C00214,cpd:C00330,cpd:C00880,cpd:C00257,cpd:C00122,cpd:C00532,cpd:C00352,cpd:C01595,cpd:C00085,cpd:C00035,cpd:C00788,cpd:C00385,cpd:C05512,cpd:C06424,cpd:C00168,cpd:C00446,cpd:C00170,cpd:C00255,cpd:C00475,cpd:C00535,cpd:C00262,cpd:C00108,cpd:C00043,cpd:C02700,cpd:C00120,cpd:C00275,cpd:C00455,cpd:C00300,cpd:C00170,cpd:C00186,cpd:C00149,cpd:C00092,cpd:C00198
map00240	Pyrimidine metabolism	0.752496	4	18	46	247	Over	UMP, Thymidine, 5-Methylcytosine, Cytidine	cpd:C00105,cpd:C00214,cpd:C02376,cpd:C00475
map00061	Fatty acid biosynthesis	1	1	5	46	247	Over	Myristic acid	cpd:C06424
map00562	Inositol phosphate metabolism	1	1	5	46	247	Over	D-Glucose 6-phosphate	cpd:C00092
map00650	Butanoate metabolism	1	1	5	46	247	Over	Fumaric acid	cpd:C00122
map04913	Ovarian steroidogenesis	1	1	5	46	247	Over	Testosterone	cpd:C00535

## Sheet: HW VS QW
MapID	MapTitle	Pvalue	x	y	n	N	EnrichDirect	MetaIDs	kegg_cpd_id
map00230	Purine metabolism	0.00246443	10	21	49	247	Over	Deoxyguanosine, Ribose 1-phosphate, dATP, Xanthine, Deoxyinosine, Inosine, Hypoxanthine, dAMP, ADP-ribose, 5'-Adenylic acid	cpd:C00330,cpd:C00620,cpd:C00131,cpd:C00385,cpd:C05512,cpd:C00294,cpd:C00262,cpd:C00360,cpd:C00301,cpd:C00020
map00620	Pyruvate metabolism	0.0303521	4	7	49	247	Over	Oxaloacetate, Fumaric acid, L-Lactic acid, D-Lactic acid	cpd:C00036,cpd:C00122,cpd:C00186,cpd:C00256
map00030	Pentose phosphate pathway	0.0449335	5	11	49	247	Over	Ribose 1-phosphate, D-Gluconic acid, D-Erythrose 4-phosphate, D-Ribose, D-Xylulose 5-phosphate	cpd:C00620,cpd:C00257,cpd:C00279,cpd:C21057;cpd:C00121,cpd:C00231
map04922	Glucagon signaling pathway	0.101274	2	3	49	247	Over	Isocitrate, L-Lactic acid	cpd:C00311,cpd:C00186
map00020	Citrate cycle (TCA cycle)	0.142399	3	7	49	247	Over	Oxaloacetate, Fumaric acid, Isocitrate	cpd:C00036,cpd:C00122,cpd:C00311
map00190	Oxidative phosphorylation	0.177045	2	4	49	247	Over	Riboflavin-5-phosphate, Fumaric acid	cpd:C00061,cpd:C00122
map00591	Linoleic acid metabolism	0.198381	1	1	49	247	Over	Linoleic acid	cpd:C01595
map01522	Endocrine resistance	0.198381	1	1	49	247	Over	Testosterone	cpd:C00535
map04070	Phosphatidylinositol signaling system	0.198381	1	1	49	247	Over	Inositol	cpd:C00137
map04151	PI3K-Akt signaling pathway	0.198381	1	1	49	247	Over	5'-Adenylic acid	cpd:C00020
map00562	Inositol phosphate metabolism	0.258532	2	5	49	247	Over	scyllo-Inositol, Inositol	cpd:C06153,cpd:C00137
map00052	Galactose metabolism	0.325849	5	16	49	247	Over	D-Galactonic acid, Inositol, Sorbitol, D-Galactosamine, Dulcitol	cpd:C00880,cpd:C00137,cpd:C00794,cpd:C02262,cpd:C01697
map00010	Glycolysis / Gluconeogenesis	0.340609	2	6	49	247	Over	Oxaloacetate, L-Lactic acid	cpd:C00036,cpd:C00186
map00400	Phenylalanine, tyrosine and tryptophan biosynthesis	0.340609	2	6	49	247	Over	D-Erythrose 4-phosphate, Anthranilic acid	cpd:C00279,cpd:C00108
map04024	cAMP signaling pathway	0.340609	2	6	49	247	Over	L-Lactic acid, 5'-Adenylic acid	cpd:C00186,cpd:C00020
map00232	Caffeine metabolism	0.358053	1	2	49	247	Over	Xanthine	cpd:C00385
map00600	Sphingolipid metabolism	0.358053	1	2	49	247	Over	Phosphoethanolamine	cpd:C00346
map04066	HIF-1 signaling pathway	0.358053	1	2	49	247	Over	L-Lactic acid	cpd:C00186
map04068	FoxO signaling pathway	0.358053	1	2	49	247	Over	5'-Adenylic acid	cpd:C00020
map04150	mTOR signaling pathway	0.358053	1	2	49	247	Over	5'-Adenylic acid	cpd:C00020
map04211	Longevity regulating pathway	0.358053	1	2	49	247	Over	5'-Adenylic acid	cpd:C00020
map04723	Retrograde endocannabinoid signaling	0.358053	1	2	49	247	Over	Trehalose 6-phosphate	cpd:C00689
map04740	Olfactory transduction	0.358053	1	2	49	247	Over	5'-Adenylic acid	cpd:C00020
map05215	Prostate cancer	0.358053	1	2	49	247	Over	Testosterone	cpd:C00535
map00630	Glyoxylate and dicarboxylate metabolism	0.460049	3	11	49	247	Over	Oxaloacetate, 4-Hydroxy-2-oxoglutaric acid, Isocitrate	cpd:C00036,cpd:C01127,cpd:C00311
map00071	Fatty acid degradation	0.486442	1	3	49	247	Over	Glutaric Acid	cpd:C00489
map00564	Glycerophospholipid metabolism	0.486442	1	3	49	247	Over	Phosphoethanolamine	cpd:C00346
map00740	Riboflavin metabolism	0.486442	1	3	49	247	Over	Riboflavin-5-phosphate	cpd:C00061
map00750	Vitamin B6 metabolism	0.486442	1	3	49	247	Over	D-Erythrose 4-phosphate	cpd:C00279
map04022	cGMP-PKG signaling pathway	0.486442	1	3	49	247	Over	5'-Adenylic acid	cpd:C00020
map04071	Sphingolipid signaling pathway	0.486442	1	3	49	247	Over	Phosphoethanolamine	cpd:C00346
map04923	Regulation of lipolysis in adipocytes	0.486442	1	3	49	247	Over	5'-Adenylic acid	cpd:C00020
map04924	Renin secretion	0.486442	1	3	49	247	Over	5'-Adenylic acid	cpd:C00020
map05200	Pathways in cancer	0.486442	1	3	49	247	Over	Testosterone	cpd:C00535
map00053	Ascorbate and aldarate metabolism	0.628081	2	7	49	247	Over	Inositol, D-Xylulose 5-phosphate	cpd:C00137,cpd:C00231
map00051	Fructose and mannose metabolism	0.65996	2	8	49	247	Over	Sorbitol, L-Lactic acid	cpd:C00794,cpd:C00186
map01100	Metabolic pathways	0.776374	37	180	49	247	Over	Oxaloacetate, Trehalose 6-phosphate, Thymidine, Riboflavin-5-phosphate, Deoxyguanosine, D-Galactonic acid, D-Gluconic acid, UDP, D-Erythrose 4-phosphate, dATP, 4-Hydroxyphenylacetate, Fumaric acid, Inositol, Linoleic acid, D-Arabinose 5-phosphate, Xanthine, Deoxyinosine, Sorbitol, N-Acetyl-D-glucosamine 6-phosphate, N-Acetylneuraminic acid, Cytidine, N-Acetyl-L-glutamic acid, Inosine, Testosteron…	cpd:C00036,cpd:C00689,cpd:C00214,cpd:C00061,cpd:C00330,cpd:C00880,cpd:C00257,cpd:C00015,cpd:C00279,cpd:C00131,cpd:C00642;cpd:C13636,cpd:C00122,cpd:C00137,cpd:C01595,cpd:C01112,cpd:C00385,cpd:C05512,cpd:C00794,cpd:C00357,cpd:C00270,cpd:C00475,cpd:C00624,cpd:C00294,cpd:C00535,cpd:C00262,cpd:C01262,cpd:C00108,cpd:C02918,cpd:C00346,cpd:C00360,cpd:C00120,cpd:C00568,cpd:C00311,cpd:C00186,cpd:C00231,cpd…
map02010	ABC transporters	1	6	30	49	247	Over	Inositol, Sorbitol, Methyl beta-D-galactopyranoside, D-Ribose, Maltotriose, Biotin	cpd:C00137,cpd:C00794,cpd:C03619,cpd:C21057;cpd:C00121,cpd:C01835,cpd:C00120
map00650	Butanoate metabolism	1	1	5	49	247	Over	Fumaric acid	cpd:C00122
map01523	Antifolate resistance	1	1	5	49	247	Over	5'-Adenylic acid	cpd:C00020
map04913	Ovarian steroidogenesis	1	1	5	49	247	Over	Testosterone	cpd:C00535
map00220	Arginine biosynthesis	1	2	9	49	247	Over	Fumaric acid, N-Acetyl-L-glutamic acid	cpd:C00122,cpd:C00624
map00360	Phenylalanine metabolism	1	2	10	49	247	Over	4-Hydroxyphenylacetate, Fumaric acid	cpd:C00642;cpd:C13636,cpd:C00122
map00640	Propanoate metabolism	1	1	4	49	247	Over	L-Lactic acid	cpd:C00186
map00780	Biotin metabolism	1	1	4	49	247	Over	Biotin	cpd:C00120
map00790	Folate biosynthesis	1	1	4	49	247	Over	4-Aminobenzoate	cpd:C00568
map01040	Biosynthesis of unsaturated fatty acids	1	1	4	49	247	Over	Linoleic acid	cpd:C01595
map04152	AMPK signaling pathway	1	1	4	49	247	Over	5'-Adenylic acid	cpd:C00020
map04918	Thyroid hormone synthesis	1	1	4	49	247	Over	D-Xylulose 5-phosphate	cpd:C00231
map04973	Carbohydrate digestion and absorption	1	1	4	49	247	Over	Maltotriose	cpd:C01835
map04977	Vitamin digestion and absorption	1	2	9	49	247	Over	Riboflavin-5-phosphate, Biotin	cpd:C00061,cpd:C00120

## Sheet: DY vs HY
MapID	MapTitle	Pvalue	x	y	n	N	EnrichDirect	MetaIDs	kegg_cpd_id
map05215	Prostate cancer	0.0297225	2	2	43	247	Over	Progesterone, Testosterone	cpd:C00410,cpd:C00535
map04917	Prolactin signaling pathway	0.0792196	2	3	43	247	Over	Progesterone, Levodopa	cpd:C00410,cpd:C00355
map05200	Pathways in cancer	0.0792196	2	3	43	247	Over	Progesterone, Testosterone	cpd:C00410,cpd:C00535
map00020	Citrate cycle (TCA cycle)	0.10357	3	7	43	247	Over	cis-Aconitic acid, Citric acid, Isocitrate	cpd:C00417,cpd:C00158,cpd:C00311
map00053	Ascorbate and aldarate metabolism	0.10357	3	7	43	247	Over	Galactaric acid, Inositol, D-Xylulose 5-phosphate	cpd:C00879,cpd:C00137,cpd:C00231
map00630	Glyoxylate and dicarboxylate metabolism	0.103885	4	11	43	247	Over	cis-Aconitic acid, Citric acid, Hydroxypyruvic acid, Isocitrate	cpd:C00417,cpd:C00158,cpd:C00168,cpd:C00311
map00660	C5-Branched dibasic acid metabolism	0.14099	2	4	43	247	Over	cis-Aconitic acid, Citraconic acid	cpd:C00417,cpd:C02226
map04918	Thyroid hormone synthesis	0.14099	2	4	43	247	Over	L-Thyroxine, D-Xylulose 5-phosphate	cpd:C01829,cpd:C00231
map01210	2-Oxocarboxylic acid metabolism	0.149268	5	15	43	247	Over	cis-Aconitic acid, Citric acid, Citraconic acid, 3-Methyl-2-oxobutanoic acid, Isocitrate	cpd:C00417,cpd:C00158,cpd:C02226,cpd:C00141,cpd:C00311
map01522	Endocrine resistance	0.174089	1	1	43	247	Over	Testosterone	cpd:C00535
map04070	Phosphatidylinositol signaling system	0.174089	1	1	43	247	Over	Inositol	cpd:C00137
map04114	Oocyte meiosis	0.174089	1	1	43	247	Over	Progesterone	cpd:C00410
map04212	Longevity regulating pathway - worm	0.174089	1	1	43	247	Over	Nicotinamide	cpd:C00153
map04914	Progesterone-mediated oocyte maturation	0.174089	1	1	43	247	Over	Progesterone	cpd:C00410
map04919	Thyroid hormone signaling pathway	0.174089	1	1	43	247	Over	L-Thyroxine	cpd:C01829
map05030	Cocaine addiction	0.174089	1	1	43	247	Over	Levodopa	cpd:C00355
map05031	Amphetamine addiction	0.174089	1	1	43	247	Over	Levodopa	cpd:C00355
map05224	Breast cancer	0.174089	1	1	43	247	Over	Progesterone	cpd:C00410
map05320	Autoimmune thyroid disease	0.174089	1	1	43	247	Over	L-Thyroxine	cpd:C01829
map04977	Vitamin digestion and absorption	0.192881	3	9	43	247	Over	Riboflavin-5-phosphate, Nicotinamide, Biotin	cpd:C00061,cpd:C00153,cpd:C00120
map00290	Valine, leucine and isoleucine biosynthesis	0.209453	2	5	43	247	Over	Citraconic acid, 3-Methyl-2-oxobutanoic acid	cpd:C02226,cpd:C00141
map00562	Inositol phosphate metabolism	0.209453	2	5	43	247	Over	scyllo-Inositol, Inositol	cpd:C06153,cpd:C00137
map04913	Ovarian steroidogenesis	0.209453	2	5	43	247	Over	Progesterone, Testosterone	cpd:C00410,cpd:C00535
map00140	Steroid hormone biosynthesis	0.280534	2	6	43	247	Over	Progesterone, Testosterone	cpd:C00410,cpd:C00535
map01212	Fatty acid metabolism	0.318456	1	2	43	247	Over	L-Palmitoylcarnitine	cpd:C02990
map05034	Alcoholism	0.318456	1	2	43	247	Over	Levodopa	cpd:C00355
map00120	Primary bile acid biosynthesis	0.35132	2	7	43	247	Over	Glycochenodeoxycholic acid, Chenodeoxycholic acid	cpd:C05466,cpd:C02528
map00030	Pentose phosphate pathway	0.411564	3	11	43	247	Over	Ribose 1-phosphate, D-Ribose, D-Xylulose 5-phosphate	cpd:C00620,cpd:C21057;cpd:C00121,cpd:C00231
map00071	Fatty acid degradation	0.438074	1	3	43	247	Over	L-Palmitoylcarnitine	cpd:C02990
map00740	Riboflavin metabolism	0.438074	1	3	43	247	Over	Riboflavin-5-phosphate	cpd:C00061
map04728	Dopaminergic synapse	0.438074	1	3	43	247	Over	Levodopa	cpd:C00355
map04922	Glucagon signaling pathway	0.438074	1	3	43	247	Over	Isocitrate	cpd:C00311
map04927	Cortisol synthesis and secretion	0.438074	1	3	43	247	Over	Progesterone	cpd:C00410
map04934	Cushing's syndrome	0.438074	1	3	43	247	Over	Progesterone	cpd:C00410
map04979	Cholesterol metabolism	0.438074	1	3	43	247	Over	Glycochenodeoxycholic acid	cpd:C05466
map05012	Parkinson's disease	0.438074	1	3	43	247	Over	Levodopa	cpd:C00355
map00190	Oxidative phosphorylation	0.537102	1	4	43	247	Over	Riboflavin-5-phosphate	cpd:C00061
map00780	Biotin metabolism	0.537102	1	4	43	247	Over	Biotin	cpd:C00120
map04925	Aldosterone synthesis and secretion	0.537102	1	4	43	247	Over	Progesterone	cpd:C00410
map04973	Carbohydrate digestion and absorption	0.537102	1	4	43	247	Over	Sucrose	cpd:C00089
map00500	Starch and sucrose metabolism	0.631071	2	8	43	247	Over	Trehalose, Sucrose	cpd:C01083,cpd:C00089
map00040	Pentose and glucuronate interconversions	0.657892	2	9	43	247	Over	L-Arabinitol, D-Xylulose 5-phosphate	cpd:C00532,cpd:C00231
map00340	Histidine metabolism	0.704844	3	13	43	247	Over	Ergothioneine, Anserine, 3-Methylhistidine	cpd:C05570,cpd:C01262,cpd:C01152
map00350	Tyrosine metabolism	0.704844	3	13	43	247	Over	4-Hydroxyphenyllactate, Levodopa, L-Thyroxine	cpd:C03672,cpd:C00355,cpd:C01829
map04976	Bile secretion	0.715986	3	14	43	247	Over	Glycochenodeoxycholic acid, Chenodeoxycholic acid, L-Thyroxine	cpd:C05466,cpd:C02528,cpd:C01829
map01200	Carbon metabolism	0.768525	4	21	43	247	Over	Citric acid, Hydroxypyruvic acid, Isocitrate, D-Xylulose 5-phosphate	cpd:C00158,cpd:C00168,cpd:C00311,cpd:C00231
map00052	Galactose metabolism	1	3	16	43	247	Over	Inositol, Galactinol, Sucrose	cpd:C00137,cpd:C01235,cpd:C00089
map00061	Fatty acid biosynthesis	1	1	5	43	247	Over	Palmitoleic acid	cpd:C08362
map00130	Ubiquinone and other terpenoid-quinone biosynthesis	1	1	5	43	247	Over	4-Hydroxyphenyllactate	cpd:C03672
map00280	Valine, leucine and isoleucine degradation	1	1	5	43	247	Over	3-Methyl-2-oxobutanoic acid	cpd:C00141
map01523	Antifolate resistance	1	1	5	43	247	Over	dUMP	cpd:C00365
map04931	Insulin resistance	1	1	5	43	247	Over	O-Acetyl-L-carnitine	cpd:C02571

## Sheet: DY vs QY
MapID	MapTitle	Pvalue	x	y	n	N	EnrichDirect	MetaIDs	kegg_cpd_id
map00230	Purine metabolism	0.0178495	9	21	49	247	Over	Uric Acid, Ribose 1-phosphate, Xanthine, Deoxyinosine, Guanosine monophosphate, Inosine, dAMP, ADP-ribose, 5'-Adenylic acid	cpd:C00366,cpd:C00620,cpd:C00385,cpd:C05512,cpd:C00144,cpd:C00294,cpd:C00360,cpd:C00301,cpd:C00020
map00660	C5-Branched dibasic acid metabolism	0.025503	3	4	49	247	Over	cis-Aconitic acid, Itaconic acid, Citraconic acid	cpd:C00417,cpd:C00490,cpd:C02226
map04740	Olfactory transduction	0.0387084	2	2	49	247	Over	Guanosine monophosphate, 5'-Adenylic acid	cpd:C00144,cpd:C00020
map04022	cGMP-PKG signaling pathway	0.101274	2	3	49	247	Over	Guanosine monophosphate, 5'-Adenylic acid	cpd:C00144,cpd:C00020
map04922	Glucagon signaling pathway	0.101274	2	3	49	247	Over	D-Fructose 6-phosphate, Isocitrate	cpd:C00085,cpd:C00311
map00020	Citrate cycle (TCA cycle)	0.142399	3	7	49	247	Over	cis-Aconitic acid, Citric acid, Isocitrate	cpd:C00417,cpd:C00158,cpd:C00311
map04742	Taste transduction	0.142399	3	7	49	247	Over	Guanosine monophosphate, Sucrose, 5'-Adenylic acid	cpd:C00144,cpd:C00089,cpd:C00020
map04976	Bile secretion	0.161201	5	14	49	247	Over	Glycochenodeoxycholic acid, Uric Acid, Chenodeoxycholic acid, 1-Methylnicotinamide, L-Thyroxine	cpd:C05466,cpd:C00366,cpd:C02528,cpd:C02918,cpd:C01829
map04152	AMPK signaling pathway	0.177045	2	4	49	247	Over	D-Fructose 6-phosphate, 5'-Adenylic acid	cpd:C00085,cpd:C00020
map04918	Thyroid hormone synthesis	0.177045	2	4	49	247	Over	L-Thyroxine, D-Xylulose 5-phosphate	cpd:C01829,cpd:C00231
map04925	Aldosterone synthesis and secretion	0.177045	2	4	49	247	Over	Progesterone, 12(S)-HETE	cpd:C00410,cpd:C14777
map01210	2-Oxocarboxylic acid metabolism	0.185981	5	15	49	247	Over	cis-Aconitic acid, Citric acid, Citraconic acid, 3-Methyl-2-oxobutanoic acid, Isocitrate	cpd:C00417,cpd:C00158,cpd:C02226,cpd:C00141,cpd:C00311
map00500	Starch and sucrose metabolism	0.196741	3	8	49	247	Over	Trehalose, D-Fructose 6-phosphate, Sucrose	cpd:C01083,cpd:C00085,cpd:C00089
map00591	Linoleic acid metabolism	0.198381	1	1	49	247	Over	Linoleic acid	cpd:C01595
map00830	Retinol metabolism	0.198381	1	1	49	247	Over	11-cis-Retinol	cpd:C00899
map04070	Phosphatidylinositol signaling system	0.198381	1	1	49	247	Over	Inositol	cpd:C00137
map04114	Oocyte meiosis	0.198381	1	1	49	247	Over	Progesterone	cpd:C00410
map04151	PI3K-Akt signaling pathway	0.198381	1	1	49	247	Over	5'-Adenylic acid	cpd:C00020
map04744	Phototransduction	0.198381	1	1	49	247	Over	Guanosine monophosphate	cpd:C00144
map04914	Progesterone-mediated oocyte maturation	0.198381	1	1	49	247	Over	Progesterone	cpd:C00410
map04919	Thyroid hormone signaling pathway	0.198381	1	1	49	247	Over	L-Thyroxine	cpd:C01829
map05224	Breast cancer	0.198381	1	1	49	247	Over	Progesterone	cpd:C00410
map05320	Autoimmune thyroid disease	0.198381	1	1	49	247	Over	L-Thyroxine	cpd:C01829
map00030	Pentose phosphate pathway	0.235881	4	11	49	247	Over	Ribose 1-phosphate, D-Erythrose 4-phosphate, D-Ribose, D-Xylulose 5-phosphate	cpd:C00620,cpd:C00279,cpd:C21057;cpd:C00121,cpd:C00231
map00630	Glyoxylate and dicarboxylate metabolism	0.235881	4	11	49	247	Over	cis-Aconitic acid, Citric acid, Hydroxypyruvic acid, Isocitrate	cpd:C00417,cpd:C00158,cpd:C00168,cpd:C00311
map00290	Valine, leucine and isoleucine biosynthesis	0.258532	2	5	49	247	Over	Citraconic acid, 3-Methyl-2-oxobutanoic acid	cpd:C02226,cpd:C00141
map00562	Inositol phosphate metabolism	0.258532	2	5	49	247	Over	scyllo-Inositol, Inositol	cpd:C06153,cpd:C00137
map01523	Antifolate resistance	0.258532	2	5	49	247	Over	Guanosine monophosphate, 5'-Adenylic acid	cpd:C00144,cpd:C00020
map04913	Ovarian steroidogenesis	0.258532	2	5	49	247	Over	Progesterone, 12(S)-HETE	cpd:C00410,cpd:C14777
map00052	Galactose metabolism	0.325849	5	16	49	247	Over	Inositol, D-Fructose 6-phosphate, UDP-galactose, Galactinol, Sucrose	cpd:C00137,cpd:C00085,cpd:C00052,cpd:C01235,cpd:C00089
map00400	Phenylalanine, tyrosine and tryptophan biosynthesis	0.340609	2	6	49	247	Over	D-Erythrose 4-phosphate, Anthranilic acid	cpd:C00279,cpd:C00108
map00232	Caffeine metabolism	0.358053	1	2	49	247	Over	Xanthine	cpd:C00385
map00590	Arachidonic acid metabolism	0.358053	1	2	49	247	Over	12(S)-HETE	cpd:C14777
map04068	FoxO signaling pathway	0.358053	1	2	49	247	Over	5'-Adenylic acid	cpd:C00020
map04150	mTOR signaling pathway	0.358053	1	2	49	247	Over	5'-Adenylic acid	cpd:C00020
map04211	Longevity regulating pathway	0.358053	1	2	49	247	Over	5'-Adenylic acid	cpd:C00020
map05215	Prostate cancer	0.358053	1	2	49	247	Over	Progesterone	cpd:C00410
map00040	Pentose and glucuronate interconversions	0.386967	3	9	49	247	Over	L-Arabinitol, D-Xylulose 5-phosphate, D-Xylonate	cpd:C00532,cpd:C00231,cpd:C00502
map01200	Carbon metabolism	0.387995	6	21	49	247	Over	D-Erythrose 4-phosphate, Citric acid, D-Fructose 6-phosphate, Hydroxypyruvic acid, Isocitrate, D-Xylulose 5-phosphate	cpd:C00279,cpd:C00158,cpd:C00085,cpd:C00168,cpd:C00311,cpd:C00231
map00750	Vitamin B6 metabolism	0.486442	1	3	49	247	Over	D-Erythrose 4-phosphate	cpd:C00279
map04917	Prolactin signaling pathway	0.486442	1	3	49	247	Over	Progesterone	cpd:C00410
map04923	Regulation of lipolysis in adipocytes	0.486442	1	3	49	247	Over	5'-Adenylic acid	cpd:C00020
map04924	Renin secretion	0.486442	1	3	49	247	Over	5'-Adenylic acid	cpd:C00020
map04927	Cortisol synthesis and secretion	0.486442	1	3	49	247	Over	Progesterone	cpd:C00410
map04934	Cushing's syndrome	0.486442	1	3	49	247	Over	Progesterone	cpd:C00410
map04979	Cholesterol metabolism	0.486442	1	3	49	247	Over	Glycochenodeoxycholic acid	cpd:C05466
map05200	Pathways in cancer	0.486442	1	3	49	247	Over	Progesterone	cpd:C00410
map01100	Metabolic pathways	0.520276	38	180	49	247	Over	UMP, Thymidine, cis-Aconitic acid, Trehalose, Uric Acid, D-Erythrose 4-phosphate, Citric acid, L-Arabinitol, Inositol, Linoleic acid, D-Fructose 6-phosphate, UDP-galactose, Citraconic acid, Xanthine, Deoxyinosine, Chenodeoxycholic acid, Myristic acid, 3-Methyl-2-oxobutanoic acid, Hydroxypyruvic acid, N-Acetylneuraminic acid, S-Methyl-5'-thioadenosine, Guanosine monophosphate, Cytidine, D-Ala-D-Al…	cpd:C00105,cpd:C00214,cpd:C00417,cpd:C01083,cpd:C00366,cpd:C00279,cpd:C00158,cpd:C00532,cpd:C00137,cpd:C01595,cpd:C00085,cpd:C00052,cpd:C02226,cpd:C00385,cpd:C05512,cpd:C02528,cpd:C06424,cpd:C00141,cpd:C00168,cpd:C00270,cpd:C00170,cpd:C00144,cpd:C00475,cpd:C00993,cpd:C00294,cpd:C00410,cpd:C01262,cpd:C00108,cpd:C02918,cpd:C00360,cpd:C00120,cpd:C01829,cpd:C00568,cpd:C00170,cpd:C00311,cpd:C00089,cpd…
map00053	Ascorbate and aldarate metabolism	0.628081	2	7	49	247	Over	Inositol, D-Xylulose 5-phosphate	cpd:C00137,cpd:C00231
map00120	Primary bile acid biosynthesis	0.628081	2	7	49	247	Over	Glycochenodeoxycholic acid, Chenodeoxycholic acid	cpd:C05466,cpd:C02528
map00061	Fatty acid biosynthesis	1	1	5	49	247	Over	Myristic acid	cpd:C06424
map00280	Valine, leucine and isoleucine degradation	1	1	5	49	247	Over	3-Methyl-2-oxobutanoic acid	cpd:C00141
map04931	Insulin resistance	1	1	5	49	247	Over	D-Fructose 6-phosphate	cpd:C00085
map00780	Biotin metabolism	1	1	4	49	247	Over	Biotin	cpd:C00120
map00790	Folate biosynthesis	1	1	4	49	247	Over	4-Aminobenzoate	cpd:C00568
map01040	Biosynthesis of unsaturated fatty acids	1	1	4	49	247	Over	Linoleic acid	cpd:C01595
map04973	Carbohydrate digestion and absorption	1	1	4	49	247	Over	Sucrose	cpd:C00089

## Sheet: HY vs QY
MapID	MapTitle	Pvalue	x	y	n	N	EnrichDirect	MetaIDs	kegg_cpd_id
map00230	Purine metabolism	4.40621e-05	11	21	39	247	Over	Deoxyguanosine, Uric Acid, Xanthine, Deoxyinosine, Guanosine monophosphate, Adenosine, Inosine, allantoate, dAMP, ADP-ribose, 5'-Adenylic acid	cpd:C00330,cpd:C00366,cpd:C00385,cpd:C05512,cpd:C00144,cpd:C00212,cpd:C00294,cpd:C00499,cpd:C00360,cpd:C00301,cpd:C00020
map04022	cGMP-PKG signaling pathway	0.00368342	3	3	39	247	Over	Guanosine monophosphate, Adenosine, 5'-Adenylic acid	cpd:C00144,cpd:C00212,cpd:C00020
map04740	Olfactory transduction	0.0243902	2	2	39	247	Over	Guanosine monophosphate, 5'-Adenylic acid	cpd:C00144,cpd:C00020
map05034	Alcoholism	0.0243902	2	2	39	247	Over	Adenosine, Levodopa	cpd:C00212,cpd:C00355
map01523	Antifolate resistance	0.0291521	3	5	39	247	Over	Guanosine monophosphate, dUMP, 5'-Adenylic acid	cpd:C00144,cpd:C00365,cpd:C00020
map04917	Prolactin signaling pathway	0.0658039	2	3	39	247	Over	Levodopa, D-Glucose 6-phosphate	cpd:C00355,cpd:C00092
map04923	Regulation of lipolysis in adipocytes	0.0658039	2	3	39	247	Over	Adenosine, 5'-Adenylic acid	cpd:C00212,cpd:C00020
map04924	Renin secretion	0.0658039	2	3	39	247	Over	Adenosine, 5'-Adenylic acid	cpd:C00212,cpd:C00020
map05012	Parkinson's disease	0.0658039	2	3	39	247	Over	Adenosine, Levodopa	cpd:C00212,cpd:C00355
map00790	Folate biosynthesis	0.118504	2	4	39	247	Over	Sepiapterin, 4-Aminobenzoate	cpd:C00835,cpd:C00568
map04152	AMPK signaling pathway	0.118504	2	4	39	247	Over	D-Fructose 6-phosphate, 5'-Adenylic acid	cpd:C00085,cpd:C00020
map00591	Linoleic acid metabolism	0.157895	1	1	39	247	Over	Linoleic acid	cpd:C01595
map00830	Retinol metabolism	0.157895	1	1	39	247	Over	11-cis-Retinol	cpd:C00899
map01522	Endocrine resistance	0.157895	1	1	39	247	Over	Testosterone	cpd:C00535
map04142	Lysosome	0.157895	1	1	39	247	Over	D-Mannose 6-phosphate	cpd:C00275
map04151	PI3K-Akt signaling pathway	0.157895	1	1	39	247	Over	5'-Adenylic acid	cpd:C00020
map04212	Longevity regulating pathway - worm	0.157895	1	1	39	247	Over	Nicotinamide	cpd:C00153
map04270	Vascular smooth muscle contraction	0.157895	1	1	39	247	Over	Adenosine	cpd:C00212
map04744	Phototransduction	0.157895	1	1	39	247	Over	Guanosine monophosphate	cpd:C00144
map05030	Cocaine addiction	0.157895	1	1	39	247	Over	Levodopa	cpd:C00355
map05031	Amphetamine addiction	0.157895	1	1	39	247	Over	Levodopa	cpd:C00355
map00240	Pyrimidine metabolism	0.174296	5	18	39	247	Over	Thymidine, 5-Methylcytosine, Uridine, Cytidine, dUMP	cpd:C00214,cpd:C02376,cpd:C00299,cpd:C00475,cpd:C00365
map04931	Insulin resistance	0.178073	2	5	39	247	Over	D-Fructose 6-phosphate, D-Glucose 6-phosphate	cpd:C00085,cpd:C00092
map04024	cAMP signaling pathway	0.241149	2	6	39	247	Over	Adenosine, 5'-Adenylic acid	cpd:C00212,cpd:C00020
map00232	Caffeine metabolism	0.291399	1	2	39	247	Over	Xanthine	cpd:C00385
map01212	Fatty acid metabolism	0.291399	1	2	39	247	Over	L-Palmitoylcarnitine	cpd:C02990
map04068	FoxO signaling pathway	0.291399	1	2	39	247	Over	5'-Adenylic acid	cpd:C00020
map04150	mTOR signaling pathway	0.291399	1	2	39	247	Over	5'-Adenylic acid	cpd:C00020
map04211	Longevity regulating pathway	0.291399	1	2	39	247	Over	5'-Adenylic acid	cpd:C00020
map04911	Insulin secretion	0.291399	1	2	39	247	Over	D-Glucose 6-phosphate	cpd:C00092
map05032	Morphine addiction	0.291399	1	2	39	247	Over	Adenosine	cpd:C00212
map05215	Prostate cancer	0.291399	1	2	39	247	Over	Testosterone	cpd:C00535
map04742	Taste transduction	0.305219	2	7	39	247	Over	Guanosine monophosphate, 5'-Adenylic acid	cpd:C00144,cpd:C00020
map00071	Fatty acid degradation	0.404197	1	3	39	247	Over	L-Palmitoylcarnitine	cpd:C02990
map00740	Riboflavin metabolism	0.404197	1	3	39	247	Over	Ribitol	cpd:C00474
map00750	Vitamin B6 metabolism	0.404197	1	3	39	247	Over	D-Erythrose 4-phosphate	cpd:C00279
map04071	Sphingolipid signaling pathway	0.404197	1	3	39	247	Over	Adenosine	cpd:C00212
map04728	Dopaminergic synapse	0.404197	1	3	39	247	Over	Levodopa	cpd:C00355
map04922	Glucagon signaling pathway	0.404197	1	3	39	247	Over	D-Fructose 6-phosphate	cpd:C00085
map05200	Pathways in cancer	0.404197	1	3	39	247	Over	Testosterone	cpd:C00535
map00780	Biotin metabolism	0.499428	1	4	39	247	Over	Biotin	cpd:C00120
map01040	Biosynthesis of unsaturated fatty acids	0.499428	1	4	39	247	Over	Linoleic acid	cpd:C01595
map04918	Thyroid hormone synthesis	0.499428	1	4	39	247	Over	D-Glucose 6-phosphate	cpd:C00092
map04973	Carbohydrate digestion and absorption	0.499428	1	4	39	247	Over	D-Glucose 6-phosphate	cpd:C00092
map00061	Fatty acid biosynthesis	0.579766	1	5	39	247	Over	Palmitoleic acid	cpd:C08362
map00524	Neomycin, kanamycin and gentamicin biosynthesis	0.579766	1	5	39	247	Over	D-Glucose 6-phosphate	cpd:C00092
map00562	Inositol phosphate metabolism	0.579766	1	5	39	247	Over	D-Glucose 6-phosphate	cpd:C00092
map04913	Ovarian steroidogenesis	0.579766	1	5	39	247	Over	Testosterone	cpd:C00535
map00430	Taurine and hypotaurine metabolism	0.615896	2	8	39	247	Over	Sulfoacetic acid, L-Cysteinesulfinic acid	cpd:C14179,cpd:C00606
map00500	Starch and sucrose metabolism	0.615896	2	8	39	247	Over	D-Fructose 6-phosphate, D-Glucose 6-phosphate	cpd:C00085,cpd:C00092
map04977	Vitamin digestion and absorption	0.636588	2	9	39	247	Over	Nicotinamide, Biotin	cpd:C00153,cpd:C00120
map00760	Nicotinate and nicotinamide metabolism	0.686594	2	11	39	247	Over	Nicotinamide, 1-Methylnicotinamide	cpd:C00153,cpd:C02918
map05230	Central carbon metabolism in cancer	0.686594	2	11	39	247	Over	D-Fructose 6-phosphate, D-Glucose 6-phosphate	cpd:C00085,cpd:C00092
map01100	Metabolic pathways	0.975282	29	180	39	247	Over	Thymidine, Deoxyguanosine, Uric Acid, D-Erythrose 4-phosphate, L-Cysteinesulfinic acid, Linoleic acid, D-Fructose 6-phosphate, UDP-galactose, Ribitol, Xanthine, Deoxyinosine, Guanosine monophosphate, Uridine, Adenosine, Cytidine, Inosine, Nicotinamide, Testosterone, Levodopa, 1-Methylnicotinamide, allantoate, N-Formylkynurenine, dAMP, Biotin, 4-Aminobenzoate, D-Mannose 6-phosphate, D-Glucose 6-ph…	cpd:C00214,cpd:C00330,cpd:C00366,cpd:C00279,cpd:C00606,cpd:C01595,cpd:C00085,cpd:C00052,cpd:C00474,cpd:C00385,cpd:C05512,cpd:C00144,cpd:C00299,cpd:C00212,cpd:C00475,cpd:C00294,cpd:C00153,cpd:C00535,cpd:C00355,cpd:C02918,cpd:C00499,cpd:C02700,cpd:C00360,cpd:C00120,cpd:C00568,cpd:C00275,cpd:C00092,cpd:C00365,cpd:C00020
map00140	Steroid hormone biosynthesis	1	1	6	39	247	Over	Testosterone	cpd:C00535
map00400	Phenylalanine, tyrosine and tryptophan biosynthesis	1	1	6	39	247	Over	D-Erythrose 4-phosphate	cpd:C00279

## Sheet: DY vs DW
MapID	MapTitle	Pvalue	x	y	n	N	EnrichDirect	MetaIDs	kegg_cpd_id
map04978	Mineral absorption	0.00274219	8	8	120	247	Over	L-Threonine, L-Asparagine, D-Galactose, L-Tryptophan, Methionine, L-Leucine, L-Alanine, L-Valine	cpd:C00188,cpd:C00152,cpd:C00124,cpd:C00078,cpd:C00073;cpd:C01733,cpd:C00123,cpd:C00041,cpd:C00183
map04974	Protein digestion and absorption	0.00546071	13	15	120	247	Over	L-Threonine, L-Asparagine, L-Tryptophan, Piperidine, L-Serine, Methionine, L-Leucine, Histamine, L-Lysine, L-Alanine, L-Arginine, L-Valine, L-Histidine	cpd:C00188,cpd:C00152,cpd:C00078,cpd:C01746,cpd:C00065,cpd:C00073;cpd:C01733,cpd:C00123,cpd:C00388,cpd:C00047,cpd:C00041,cpd:C00062,cpd:C00183,cpd:C00135
map00970	Aminoacyl-tRNA biosynthesis	0.00840034	14	17	120	247	Over	L-Threonine, L-Asparagine, L-Tryptophan, L-Serine, L-Glutamate, Methionine, L-Leucine, L-Tyrosine, L-Lysine, L-Alanine, Glycine, L-Arginine, L-Valine, L-Histidine	cpd:C00188,cpd:C00152,cpd:C00078,cpd:C00065,cpd:C00025,cpd:C00073;cpd:C01733,cpd:C00123,cpd:C00082,cpd:C00047,cpd:C00041,cpd:C00037,cpd:C00062,cpd:C00183,cpd:C00135
map05230	Central carbon metabolism in cancer	0.0103219	10	11	120	247	Over	L-Asparagine, D-Fructose 6-phosphate, Methionine, L-Leucine, L-Alanine, L-Arginine, L-Valine, Isocitrate, L-Histidine, D-Glucose 6-phosphate	cpd:C00152,cpd:C00085,cpd:C00073;cpd:C01733,cpd:C00123,cpd:C00041,cpd:C00062,cpd:C00183,cpd:C00311,cpd:C00135,cpd:C00092
map01210	2-Oxocarboxylic acid metabolism	0.0247376	12	15	120	247	Over	cis-Aconitic acid, Citric acid, Citraconic acid, 3-Methyl-2-oxobutanoic acid, L-Tryptophan, N-Acetyl-L-glutamic acid, Methionine, L-Leucine, L-2-Aminoadipic acid, L-Lysine, L-Valine, Isocitrate	cpd:C00417,cpd:C00158,cpd:C02226,cpd:C00141,cpd:C00078,cpd:C00624,cpd:C00073;cpd:C01733,cpd:C00123,cpd:C00956,cpd:C00047,cpd:C00183,cpd:C00311
map00290	Valine, leucine and isoleucine biosynthesis	0.0259095	5	5	120	247	Over	L-Threonine, Citraconic acid, 3-Methyl-2-oxobutanoic acid, L-Leucine, L-Valine	cpd:C00188,cpd:C02226,cpd:C00141,cpd:C00123,cpd:C00183
map00860	Porphyrin and chlorophyll metabolism	0.0259095	5	5	120	247	Over	L-Threonine, 5-Aminolevulinate, L-Glutamate, Porphobilinogen, Glycine	cpd:C00188,cpd:C00430,cpd:C00025,cpd:C00931,cpd:C00037
map01230	Biosynthesis of amino acids	0.0407651	22	33	120	247	Over	L-Threonine, L-Asparagine, Sedoheptulose 7-phosphate, Shikimic Acid, Citric acid, 3-Methyl-2-oxobutanoic acid, L-Tryptophan, N-Acetyl-L-glutamic acid, Carbamoylphosphate, L-Serine, Methionine, L-Citrulline, L-Leucine, L-2-Aminoadipic acid, L-Cystathionine, L-Lysine, L-Alanine, Glycine, L-Arginine, L-Valine, Isocitrate, L-Histidine	cpd:C00188,cpd:C00152,cpd:C05382,cpd:C00493,cpd:C00158,cpd:C00141,cpd:C00078,cpd:C00624,cpd:C00169,cpd:C00065,cpd:C00073;cpd:C01733,cpd:C00327,cpd:C00123,cpd:C00956,cpd:C02291,cpd:C00047,cpd:C00041,cpd:C00037,cpd:C00062,cpd:C00183,cpd:C00311,cpd:C00135
map00660	C5-Branched dibasic acid metabolism	0.054276	4	4	120	247	Over	cis-Aconitic acid, Itaconic acid, Citraconic acid, L-Glutamate	cpd:C00417,cpd:C00490,cpd:C02226,cpd:C00025
map04152	AMPK signaling pathway	0.054276	4	4	120	247	Over	D-Glucopyranose, D-Fructose 6-phosphate, Metformin, 5'-Adenylic acid	cpd:C00031,cpd:C00085,cpd:C07151,cpd:C00020
map00020	Citrate cycle (TCA cycle)	0.0599904	6	7	120	247	Over	Succinic acid, cis-Aconitic acid, Citric acid, Fumaric acid, Isocitrate, L-Malate	cpd:C00042,cpd:C00417,cpd:C00158,cpd:C00122,cpd:C00311,cpd:C00149
map00430	Taurine and hypotaurine metabolism	0.162143	6	8	120	247	Over	Taurocholic acid, Taurine, Sulfoacetic acid, L-Cysteinesulfinic acid, L-Glutamate, L-Alanine	cpd:C05122,cpd:C00245,cpd:C14179,cpd:C00606,cpd:C00025,cpd:C00041
map00630	Glyoxylate and dicarboxylate metabolism	0.183345	8	11	120	247	Over	Succinic acid, cis-Aconitic acid, Citric acid, L-Serine, L-Glutamate, Glycine, Isocitrate, L-Malate	cpd:C00042,cpd:C00417,cpd:C00158,cpd:C00065,cpd:C00025,cpd:C00037,cpd:C00311,cpd:C00149
map00261	Monobactam biosynthesis	0.202305	4	5	120	247	Over	L-Threonine, L-Serine, L-Tyrosine, L-Arginine	cpd:C00188,cpd:C00065,cpd:C00082,cpd:C00062
map00280	Valine, leucine and isoleucine degradation	0.202305	4	5	120	247	Over	3-Methyl-2-oxobutanoic acid, L-Leucine, L-Valine, Methylmalonate	cpd:C00141,cpd:C00123,cpd:C00183,cpd:C02170
map00650	Butanoate metabolism	0.202305	4	5	120	247	Over	Succinic acid, Fumaric acid, L-Glutamate, Maleic Acid	cpd:C00042,cpd:C00122,cpd:C00025,cpd:C01384
map01523	Antifolate resistance	0.202305	4	5	120	247	Over	Guanosine monophosphate, Methionine, dUMP, 5'-Adenylic acid	cpd:C00144,cpd:C00073;cpd:C01733,cpd:C00365,cpd:C00020
map00360	Phenylalanine metabolism	0.20605	7	10	120	247	Over	Succinic acid, Fumaric acid, 2-Hydroxycinnamate, D-Phenylalanine, L-Tyrosine, 3-(2-Hydroxyphenyl)propionic acid, trans-Cinnamic acid	cpd:C00042,cpd:C00122,cpd:C01772,cpd:C02265,cpd:C00082,cpd:C01198,cpd:C00423
map00440	Phosphonate and phosphinate metabolism	0.235015	2	2	120	247	Over	2-Aminoethylphosphonate, Glycine	cpd:C03557,cpd:C00037
map00471	D-Glutamine and D-glutamate metabolism	0.235015	2	2	120	247	Over	L-Glutamate, D-Glutamine	cpd:C00025,cpd:C00819
map00910	Nitrogen metabolism	0.235015	2	2	120	247	Over	Carbamoylphosphate, L-Glutamate	cpd:C00169,cpd:C00025
map01212	Fatty acid metabolism	0.235015	2	2	120	247	Over	Hexadecanoic acid, L-Palmitoylcarnitine	cpd:C00249,cpd:C02990
map04068	FoxO signaling pathway	0.235015	2	2	120	247	Over	D-Glucopyranose, 5'-Adenylic acid	cpd:C00031,cpd:C00020
map04150	mTOR signaling pathway	0.235015	2	2	120	247	Over	L-Leucine, 5'-Adenylic acid	cpd:C00123,cpd:C00020
map04211	Longevity regulating pathway	0.235015	2	2	120	247	Over	Metformin, 5'-Adenylic acid	cpd:C07151,cpd:C00020
map04740	Olfactory transduction	0.235015	2	2	120	247	Over	Guanosine monophosphate, 5'-Adenylic acid	cpd:C00144,cpd:C00020
map04911	Insulin secretion	0.235015	2	2	120	247	Over	Acetylcholine, D-Glucose 6-phosphate	cpd:C01996,cpd:C00092
map04971	Gastric acid secretion	0.235015	2	2	120	247	Over	Histamine, Acetylcholine	cpd:C00388,cpd:C01996
map04742	Taste transduction	0.27001	5	7	120	247	Over	D-Glucopyranose, Guanosine monophosphate, D-Phenylalanine, Acetylcholine, 5'-Adenylic acid	cpd:C00031,cpd:C00144,cpd:C02265,cpd:C01996,cpd:C00020
map00310	Lysine degradation	0.322709	8	12	120	247	Over	N6-Acetyl-L-lysine, Pipecolic acid, L-Pipecolate, L-Hydroxylysine, L-2-Aminoadipic acid, L-Lysine, Pipecolinic Acid, Glycine	cpd:C02727,cpd:C00408,cpd:C00408,cpd:C16741,cpd:C00956,cpd:C00047,cpd:C00408,cpd:C00037
map00220	Arginine biosynthesis	0.322893	6	9	120	247	Over	Fumaric acid, N-Acetyl-L-glutamic acid, Carbamoylphosphate, L-Glutamate, L-Citrulline, L-Arginine	cpd:C00122,cpd:C00624,cpd:C00169,cpd:C00025,cpd:C00327,cpd:C00062
map00190	Oxidative phosphorylation	0.35822	3	4	120	247	Over	Succinic acid, Pyrophosphate, Fumaric acid	cpd:C00042,cpd:C00013,cpd:C00122
map00920	Sulfur metabolism	0.35822	3	4	120	247	Over	Succinic acid, Taurine, L-Serine	cpd:C00042,cpd:C00245,cpd:C00065
map00770	Pantothenate and CoA biosynthesis	0.435693	4	6	120	247	Over	3-Methyl-2-oxobutanoic acid, Uracil, Pantothenic acid, L-Valine	cpd:C00141,cpd:C00106,cpd:C00864,cpd:C00183
map02010	ABC transporters	0.453094	17	30	120	247	Over	D-Glucopyranose, L-Threonine, Taurine, L-Arabinose, Methyl beta-D-galactopyranoside, 2-Aminoethylphosphonate, 5-Aminolevulinate, Phthalate, L-Serine, Betaine, L-Leucine, L-Lysine, Thiamine, L-Alanine, L-Arginine, L-Valine, L-Histidine	cpd:C00031,cpd:C00188,cpd:C00245,cpd:C00259;cpd:C11476,cpd:C03619,cpd:C03557,cpd:C00430,cpd:C01606,cpd:C00065,cpd:C00719,cpd:C00123,cpd:C00047,cpd:C00378,cpd:C00041,cpd:C00062,cpd:C00183,cpd:C00135
map00250	Alanine, aspartate and glutamate metabolism	0.475622	7	11	120	247	Over	Succinic acid, L-Asparagine, Citric acid, Fumaric acid, Carbamoylphosphate, L-Glutamate, L-Alanine	cpd:C00042,cpd:C00152,cpd:C00158,cpd:C00122,cpd:C00169,cpd:C00025,cpd:C00041
map00760	Nicotinate and nicotinamide metabolism	0.475622	7	11	120	247	Over	Succinic acid, Fumaric acid, Nicotinic Acid, 1-Methylnicotinamide, Trigonelline, Maleic Acid, beta-Nicotinamide mononucleotide	cpd:C00042,cpd:C00122,cpd:C00253,cpd:C02918,cpd:C01004,cpd:C01384,cpd:C00455
map00062	Fatty acid elongation	0.48583	1	1	120	247	Over	Hexadecanoic acid	cpd:C00249
map00450	Selenocompound metabolism	0.48583	1	1	120	247	Over	L-Alanine	cpd:C00041
map00515	Mannose type O-glycan biosynthesis	0.48583	1	1	120	247	Over	CTP	cpd:C00063
map00983	Drug metabolism - other enzymes	0.48583	1	1	120	247	Over	6-Methylmercaptopurine	cpd:C16614
map04114	Oocyte meiosis	0.48583	1	1	120	247	Over	Progesterone	cpd:C00410
map04142	Lysosome	0.48583	1	1	120	247	Over	D-Mannose 6-phosphate	cpd:C00275
map04151	PI3K-Akt signaling pathway	0.48583	1	1	120	247	Over	5'-Adenylic acid	cpd:C00020
map04664	Fc epsilon RI signaling pathway	0.48583	1	1	120	247	Over	Histamine	cpd:C00388
map04725	Cholinergic synapse	0.48583	1	1	120	247	Over	Acetylcholine	cpd:C01996
map04744	Phototransduction	0.48583	1	1	120	247	Over	Guanosine monophosphate	cpd:C00144
map04750	Inflammatory mediator regulation of TRP channels	0.48583	1	1	120	247	Over	Histamine	cpd:C00388
map04810	Regulation of actin cytoskeleton	0.48583	1	1	120	247	Over	Acetylcholine	cpd:C01996
map04910	Insulin signaling pathway	0.48583	1	1	120	247	Over	D-Glucopyranose	cpd:C00031
map04914	Progesterone-mediated oocyte maturation	0.48583	1	1	120	247	Over	Progesterone	cpd:C00410
map04964	Proximal tubule bicarbonate reclamation	0.48583	1	1	120	247	Over	alpha-D-Glucose	cpd:C00267
map04970	Salivary secretion	0.48583	1	1	120	247	Over	Acetylcholine	cpd:C01996
map04972	Pancreatic secretion	0.48583	1	1	120	247	Over	Acetylcholine	cpd:C01996
map05014	Amyotrophic lateral sclerosis (ALS)	0.48583	1	1	120	247	Over	L-Arginine	cpd:C00062
map05132	Salmonella infection	0.48583	1	1	120	247	Over	L-Arginine	cpd:C00062
map05133	Pertussis	0.48583	1	1	120	247	Over	Nicotinic Acid	cpd:C00253
map05142	Chagas disease (American trypanosomiasis)	0.48583	1	1	120	247	Over	L-Arginine	cpd:C00062
map05143	African trypanosomiasis	0.48583	1	1	120	247	Over	L-Tryptophan	cpd:C00078
map05146	Amoebiasis	0.48583	1	1	120	247	Over	L-Arginine	cpd:C00062
map05224	Breast cancer	0.48583	1	1	120	247	Over	Progesterone	cpd:C00410
map05310	Asthma	0.48583	1	1	120	247	Over	Histamine	cpd:C00388
map00260	Glycine, serine and threonine metabolism	0.518057	9	15	120	247	Over	L-Threonine, L-Tryptophan, Sarcosine, 5-Aminolevulinate, L-allo-Threonine, L-Serine, Betaine, L-Cystathionine, Glycine	cpd:C00188,cpd:C00078,cpd:C00213,cpd:C00430,cpd:C05519,cpd:C00065,cpd:C00719,cpd:C02291,cpd:C00037
map00071	Fatty acid degradation	0.613029	2	3	120	247	Over	Hexadecanoic acid, L-Palmitoylcarnitine	cpd:C00249,cpd:C02990
map04022	cGMP-PKG signaling pathway	0.613029	2	3	120	247	Over	Guanosine monophosphate, 5'-Adenylic acid	cpd:C00144,cpd:C00020
map04122	Sulfur relay system	0.613029	2	3	120	247	Over	Thiamine, L-Alanine	cpd:C00378,cpd:C00041
map04721	Synaptic vesicle cycle	0.613029	2	3	120	247	Over	Histamine, Acetylcholine	cpd:C00388,cpd:C01996
map04917	Prolactin signaling pathway	0.613029	2	3	120	247	Over	Progesterone, D-Glucose 6-phosphate	cpd:C00410,cpd:C00092
map04922	Glucagon signaling pathway	0.613029	2	3	120	247	Over	D-Fructose 6-phosphate, Isocitrate	cpd:C00085,cpd:C00311
map00130	Ubiquinone and other terpenoid-quinone biosynthesis	0.676393	3	5	120	247	Over	4-Hydroxyphenyllactate, L-Tyrosine, trans-Cinnamic acid	cpd:C03672,cpd:C00082,cpd:C00423
map00524	Neomycin, kanamycin and gentamicin biosynthesis	0.676393	3	5	120	247	Over	D-Glucopyranose, L-Glutamate, D-Glucose 6-phosphate	cpd:C00031,cpd:C00025,cpd:C00092
map04931	Insulin resistance	0.676393	3	5	120	247	Over	D-Fructose 6-phosphate, O-Acetyl-L-carnitine, D-Glucose 6-phosphate	cpd:C00085,cpd:C02571,cpd:C00092
map00120	Primary bile acid biosynthesis	0.715844	4	7	120	247	Over	Taurocholic acid, Taurine, Cholic acid, Glycine	cpd:C05122,cpd:C00245,cpd:C00695,cpd:C00037
map01200	Carbon metabolism	0.89196	11	21	120	247	Over	Sedoheptulose 7-phosphate, Citric acid, alpha-D-Glucose, D-Fructose 6-phosphate, Carbamoylphosphate, L-Serine, 6-Phospho-D-gluconate, L-Alanine, Glycine, Isocitrate, L-Malate	cpd:C05382,cpd:C00158,cpd:C00267,cpd:C00085,cpd:C00169,cpd:C00065,cpd:C00345,cpd:C00041,cpd:C00037,cpd:C00311,cpd:C00149
map00270	Cysteine and methionine metabolism	1	8	16	120	247	Over	L-Cysteinesulfinic acid, L-Serine, Methionine, (S)-2-Aminobutanoate, 1-Aminocyclopropane-1-carboxylic acid, O-Acetyl-L-homoserine, L-Cystathionine, L-Alanine	cpd:C00606,cpd:C00065,cpd:C00073;cpd:C01733,cpd:C02356,cpd:C01234,cpd:C01077,cpd:C02291,cpd:C00041
map04976	Bile secretion	1	7	14	120	247	Over	Taurocholic acid, Cholic acid, Fexofenadine, L-Carnitine, 1-Methylnicotinamide, Acetylcholine, Metformin	cpd:C05122,cpd:C00695,cpd:C06999,cpd:C00318,cpd:C02918,cpd:C01996,cpd:C07151
map00240	Pyrimidine metabolism	1	9	18	120	247	Over	UMP, Deoxycytidine, Uracil, Uridine, Carbamoylphosphate, Orotic Acid, CTP, dUMP, Methylmalonate	cpd:C00105,cpd:C00881,cpd:C00106,cpd:C00299,cpd:C00169,cpd:C00295,cpd:C00063,cpd:C00365,cpd:C02170
map00472	D-Arginine and D-ornithine metabolism	1	1	2	120	247	Over	L-Arginine	cpd:C00062
map00500	Starch and sucrose metabolism	1	4	8	120	247	Over	D-Glucopyranose, D-Fructose 6-phosphate, Isomaltose, D-Glucose 6-phosphate	cpd:C00031,cpd:C00085,cpd:C00252,cpd:C00092
map00600	Sphingolipid metabolism	1	1	2	120	247	Over	L-Serine	cpd:C00065
map04066	HIF-1 signaling pathway	1	1	2	120	247	Over	D-Glucopyranose	cpd:C00031
map04726	Serotonergic synapse	1	1	2	120	247	Over	L-Tryptophan	cpd:C00078
map05033	Nicotine addiction	1	1	2	120	247	Over	Acetylcholine	cpd:C01996
map05215	Prostate cancer	1	1	2	120	247	Over	Progesterone	cpd:C00410
map00400	Phenylalanine, tyrosine and tryptophan biosynthesis	1	3	6	120	247	Over	Shikimic Acid, L-Tryptophan, L-Tyrosine	cpd:C00493,cpd:C00078,cpd:C00082
map00640	Propanoate metabolism	1	2	4	120	247	Over	Succinic acid, Methylmalonate	cpd:C00042,cpd:C02170
map00730	Thiamine metabolism	1	3	6	120	247	Over	L-Tyrosine, Thiamine, Glycine	cpd:C00082,cpd:C00378,cpd:C00037
map00780	Biotin metabolism	1	2	4	120	247	Over	Pimelic acid, L-Lysine	cpd:C02656,cpd:C00047
map01040	Biosynthesis of unsaturated fatty acids	1	2	4	120	247	Over	Hexadecanoic acid, Erucic acid	cpd:C00249,cpd:C08316
map04973	Carbohydrate digestion and absorption	1	2	4	120	247	Over	D-Galactose, D-Glucose 6-phosphate	cpd:C00124,cpd:C00092

## Sheet: HY vs HW
MapID	MapTitle	Pvalue	x	y	n	N	EnrichDirect	MetaIDs	kegg_cpd_id
map00970	Aminoacyl-tRNA biosynthesis	0.000393689	17	17	138	247	Over	L-Threonine, L-Asparagine, O-Phospho-L-serine, L-Tryptophan, L-Serine, L-Glutamate, Methionine, L-Leucine, L-Tyrosine, L-Lysine, L-Alanine, L-Aspartic acid, Glycine, L-Arginine, L-Cysteine, L-Valine, L-Histidine	cpd:C00188,cpd:C00152,cpd:C01005,cpd:C00078,cpd:C00065,cpd:C00025,cpd:C00073;cpd:C01733,cpd:C00123,cpd:C00082,cpd:C00047,cpd:C00041,cpd:C00049,cpd:C00037,cpd:C00062,cpd:C00097,cpd:C00183,cpd:C00135
map04974	Protein digestion and absorption	0.00601823	14	15	138	247	Over	L-Threonine, L-Asparagine, L-Tryptophan, Piperidine, Tyramine, L-Serine, Methionine, L-Leucine, Histamine, L-Lysine, L-Alanine, L-Arginine, L-Valine, L-Histidine	cpd:C00188,cpd:C00152,cpd:C00078,cpd:C01746,cpd:C00483,cpd:C00065,cpd:C00073;cpd:C01733,cpd:C00123,cpd:C00388,cpd:C00047,cpd:C00041,cpd:C00062,cpd:C00183,cpd:C00135
map01230	Biosynthesis of amino acids	0.00781106	26	33	138	247	Over	L-Threonine, 5-Phosphoribosyl 1-pyrophosphate, L-Asparagine, Sedoheptulose 7-phosphate, S-Sulfo-L-cysteine, O-Phospho-L-serine, L-Tryptophan, 2-Oxoadipic acid, Carbamoylphosphate, L-Serine, Methionine, Anthranilic acid, L-Citrulline, L-Leucine, L-Ornithine, L-2-Aminoadipic acid, L-Saccharopine, L-Lysine, L-Alanine, Glycine, L-Arginine, L-Cysteine, L-Valine, L-Histidine, Dihydroxyacetone phosphate…	cpd:C00188,cpd:C00119,cpd:C00152,cpd:C05382,cpd:C05824,cpd:C01005,cpd:C00078,cpd:C00322,cpd:C00169,cpd:C00065,cpd:C00073;cpd:C01733,cpd:C00108,cpd:C00327,cpd:C00123,cpd:C00077,cpd:C00956,cpd:C00449,cpd:C00047,cpd:C00041,cpd:C00037,cpd:C00062,cpd:C00097,cpd:C00183,cpd:C00135,cpd:C00111,cpd:C00231
map04978	Mineral absorption	0.0098982	8	8	138	247	Over	L-Threonine, L-Asparagine, D-Galactose, L-Tryptophan, Methionine, L-Leucine, L-Alanine, L-Valine	cpd:C00188,cpd:C00152,cpd:C00124,cpd:C00078,cpd:C00073;cpd:C01733,cpd:C00123,cpd:C00041,cpd:C00183
map00261	Monobactam biosynthesis	0.0685797	5	5	138	247	Over	L-Threonine, L-Serine, L-Tyrosine, L-Aspartic acid, L-Arginine	cpd:C00188,cpd:C00065,cpd:C00082,cpd:C00049,cpd:C00062
map00300	Lysine biosynthesis	0.0685797	5	5	138	247	Over	2-Oxoadipic acid, L-2-Aminoadipic acid, L-Saccharopine, L-Lysine, L-Aspartic acid	cpd:C00322,cpd:C00956,cpd:C00449,cpd:C00047,cpd:C00049
map00860	Porphyrin and chlorophyll metabolism	0.0685797	5	5	138	247	Over	L-Threonine, 5-Aminolevulinate, L-Glutamate, Porphobilinogen, Glycine	cpd:C00188,cpd:C00430,cpd:C00025,cpd:C00931,cpd:C00037
map00410	beta-Alanine metabolism	0.0809519	7	8	138	247	Over	Uracil, Spermidine, Carnosine, Pantothenic acid, Anserine, L-Aspartic acid, L-Histidine	cpd:C00106,cpd:C00315,cpd:C00386,cpd:C00864,cpd:C01262,cpd:C00049,cpd:C00135
map00260	Glycine, serine and threonine metabolism	0.0941887	12	15	138	247	Over	L-Threonine, O-Phospho-L-serine, Ectoine, L-Tryptophan, Sarcosine, 5-Aminolevulinate, L-allo-Threonine, L-Serine, L-Aspartic acid, Creatine, Glycine, L-Cysteine	cpd:C00188,cpd:C01005,cpd:C06231,cpd:C00078,cpd:C00213,cpd:C00430,cpd:C05519,cpd:C00065,cpd:C00049,cpd:C00300,cpd:C00037,cpd:C00097
map00310	Lysine degradation	0.0956677	10	12	138	247	Over	N6-Acetyl-L-lysine, 2-Oxoadipic acid, Pipecolic acid, L-Pipecolate, L-Hydroxylysine, L-2-Aminoadipic acid, L-Saccharopine, L-Lysine, Pipecolinic Acid, Glycine	cpd:C02727,cpd:C00322,cpd:C00408,cpd:C00408,cpd:C16741,cpd:C00956,cpd:C00449,cpd:C00047,cpd:C00408,cpd:C00037
map00640	Propanoate metabolism	0.13232	4	4	138	247	Over	Succinic acid, L-Lactic acid, Dihydroxyacetone phosphate, Methylmalonate	cpd:C00042,cpd:C00186,cpd:C00111,cpd:C02170
map00920	Sulfur metabolism	0.13232	4	4	138	247	Over	Succinic acid, Taurine, L-Serine, L-Cysteine	cpd:C00042,cpd:C00245,cpd:C00065,cpd:C00097
map00380	Tryptophan metabolism	0.137831	6	7	138	247	Over	Xanthurenic Acid, L-Tryptophan, 2-Oxoadipic acid, Picolinic acid, Anthranilic acid, Indole-3-acetamide	cpd:C02470,cpd:C00078,cpd:C00322,cpd:C10164,cpd:C00108,cpd:C02693
map00340	Histidine metabolism	0.199263	10	13	138	247	Over	5-Phosphoribosyl 1-pyrophosphate, Imidazoleacetic acid, Carnosine, 1-Methylhistidine, L-Glutamate, Anserine, Histamine, L-Aspartic acid, 3-Methylhistidine, L-Histidine	cpd:C00119,cpd:C02835,cpd:C00386,cpd:C01152,cpd:C00025,cpd:C01262,cpd:C00388,cpd:C00049,cpd:C01152,cpd:C00135
map00770	Pantothenate and CoA biosynthesis	0.232543	5	6	138	247	Over	Uracil, Pantothenic acid, L-Aspartic acid, L-Cysteine, L-Valine	cpd:C00106,cpd:C00864,cpd:C00049,cpd:C00097,cpd:C00183
map00564	Glycerophospholipid metabolism	0.257332	3	3	138	247	Over	Phosphoethanolamine, Acetylcholine, Dihydroxyacetone phosphate	cpd:C00346,cpd:C01996,cpd:C00111
map04071	Sphingolipid signaling pathway	0.257332	3	3	138	247	Over	Adenosine, L-Serine, Phosphoethanolamine	cpd:C00212,cpd:C00065,cpd:C00346
map04122	Sulfur relay system	0.257332	3	3	138	247	Over	Thiamine, L-Alanine, L-Cysteine	cpd:C00378,cpd:C00041,cpd:C00097
map00040	Pentose and glucuronate interconversions	0.305675	7	9	138	247	Over	L-Arabinose, UDP-D-glucose, UDP-D-glucuronate, Ribitol, Dihydroxyacetone phosphate, D-Xylulose 5-phosphate, D-Xylonate	cpd:C00259;cpd:C11476,cpd:C00029,cpd:C00167,cpd:C00474,cpd:C00111,cpd:C00231,cpd:C00502
map00220	Arginine biosynthesis	0.305675	7	9	138	247	Over	Fumaric acid, Carbamoylphosphate, L-Glutamate, L-Citrulline, L-Ornithine, L-Aspartic acid, L-Arginine	cpd:C00122,cpd:C00169,cpd:C00025,cpd:C00327,cpd:C00077,cpd:C00049,cpd:C00062
map00330	Arginine and proline metabolism	0.310877	12	17	138	247	Over	Sarcosine, Spermidine, D-Proline, L-Hydroxyproline, L-Glutamate, cis-4-Hydroxy-D-proline, Creatinine, L-Ornithine, trans-3-Hydroxy-L-proline, 4-Acetamidobutanoate, Creatine, L-Arginine	cpd:C00213,cpd:C00315,cpd:C00763,cpd:C01157,cpd:C00025,cpd:C03440,cpd:C00791,cpd:C00077,cpd:C05147,cpd:C02946,cpd:C00300,cpd:C00062
map00520	Amino sugar and nucleotide sugar metabolism	0.352376	10	14	138	247	Over	D-Glucopyranose, L-Arabinose, alpha-D-Glucose, D-Glucosamine 6-phosphate, UDP-D-glucose, UDP-D-glucuronate, UDP-galactose, N-Acetyl-D-glucosamine 6-phosphate, Fructose, N-Acetylneuraminic acid	cpd:C00031,cpd:C00259;cpd:C11476,cpd:C00267,cpd:C00352,cpd:C00029,cpd:C00167,cpd:C00052,cpd:C00357,cpd:C01496;cpd:C02336,cpd:C00270
map00250	Alanine, aspartate and glutamate metabolism	0.355297	8	11	138	247	Over	Succinic acid, L-Asparagine, Fumaric acid, D-Glucosamine 6-phosphate, Carbamoylphosphate, L-Glutamate, L-Alanine, L-Aspartic acid	cpd:C00042,cpd:C00152,cpd:C00122,cpd:C00352,cpd:C00169,cpd:C00025,cpd:C00041,cpd:C00049
map00760	Nicotinate and nicotinamide metabolism	0.355297	8	11	138	247	Over	Succinic acid, Fumaric acid, Nicotinic Acid, Nicotinamide, Trigonelline, Maleic Acid, L-Aspartic acid, Dihydroxyacetone phosphate	cpd:C00042,cpd:C00122,cpd:C00253,cpd:C00153,cpd:C01004,cpd:C01384,cpd:C00049,cpd:C00111
map05230	Central carbon metabolism in cancer	0.355297	8	11	138	247	Over	L-Asparagine, Methionine, L-Leucine, L-Alanine, L-Arginine, L-Valine, L-Lactic acid, L-Histidine	cpd:C00152,cpd:C00073;cpd:C01733,cpd:C00123,cpd:C00041,cpd:C00062,cpd:C00183,cpd:C00186,cpd:C00135
map00650	Butanoate metabolism	0.38728	4	5	138	247	Over	Succinic acid, Fumaric acid, L-Glutamate, Maleic Acid	cpd:C00042,cpd:C00122,cpd:C00025,cpd:C01384
map00270	Cysteine and methionine metabolism	0.416472	11	16	138	247	Over	S-Sulfo-L-cysteine, L-Cysteinesulfinic acid, O-Phospho-L-serine, L-Serine, Methionine, (S)-2-Aminobutanoate, 1-Aminocyclopropane-1-carboxylic acid, O-Acetyl-L-homoserine, L-Alanine, L-Aspartic acid, L-Cysteine	cpd:C05824,cpd:C00606,cpd:C01005,cpd:C00065,cpd:C00073;cpd:C01733,cpd:C02356,cpd:C01234,cpd:C01077,cpd:C00041,cpd:C00049,cpd:C00097
map01200	Carbon metabolism	0.416835	14	21	138	247	Over	5-Phosphoribosyl 1-pyrophosphate, Sedoheptulose 7-phosphate, alpha-D-Glucose, O-Phospho-L-serine, Carbamoylphosphate, L-Serine, 6-Phospho-D-gluconate, L-Alanine, Glycine, L-Cysteine, L-Malate, Dihydroxyacetone phosphate, D-Xylulose 5-phosphate, Gluconolactone	cpd:C00119,cpd:C05382,cpd:C00267,cpd:C01005,cpd:C00169,cpd:C00065,cpd:C00345,cpd:C00041,cpd:C00037,cpd:C00097,cpd:C00149,cpd:C00111,cpd:C00231,cpd:C00198
map00053	Ascorbate and aldarate metabolism	0.469322	5	7	138	247	Over	L-Arabinose, Inositol, UDP-D-glucose, UDP-D-glucuronate, D-Xylulose 5-phosphate	cpd:C00259;cpd:C11476,cpd:C00137,cpd:C00029,cpd:C00167,cpd:C00231
map00620	Pyruvate metabolism	0.469322	5	7	138	247	Over	Succinic acid, Fumaric acid, L-Lactic acid, L-Malate, D-Lactic acid	cpd:C00042,cpd:C00122,cpd:C00186,cpd:C00149,cpd:C00256
map00430	Taurine and hypotaurine metabolism	0.471854	6	8	138	247	Over	Taurocholic acid, Taurine, L-Cysteinesulfinic acid, L-Glutamate, L-Alanine, L-Cysteine	cpd:C05122,cpd:C00245,cpd:C00606,cpd:C00025,cpd:C00041,cpd:C00097
map00480	Glutathione metabolism	0.471854	6	8	138	247	Over	L-Pyroglutamic acid, Spermidine, L-Glutamate, L-Ornithine, Glycine, L-Cysteine	cpd:C01879,cpd:C00315,cpd:C00025,cpd:C00077,cpd:C00037,cpd:C00097
map02010	ABC transporters	0.495156	19	30	138	247	Over	D-Glucopyranose, L-Threonine, Taurine, L-Arabinose, Inositol, Sorbitol, Spermidine, 5-Aminolevulinate, Phthalate, L-Serine, L-Leucine, L-Ornithine, Biotin, L-Lysine, Thiamine, L-Alanine, L-Arginine, L-Valine, L-Histidine	cpd:C00031,cpd:C00188,cpd:C00245,cpd:C00259;cpd:C11476,cpd:C00137,cpd:C00794,cpd:C00315,cpd:C00430,cpd:C01606,cpd:C00065,cpd:C00123,cpd:C00077,cpd:C00120,cpd:C00047,cpd:C00378,cpd:C00041,cpd:C00062,cpd:C00183,cpd:C00135
map00471	D-Glutamine and D-glutamate metabolism	0.504888	2	2	138	247	Over	L-Glutamate, D-Glutamine	cpd:C00025,cpd:C00819
map00472	D-Arginine and D-ornithine metabolism	0.504888	2	2	138	247	Over	L-Ornithine, L-Arginine	cpd:C00077,cpd:C00062
map00561	Glycerolipid metabolism	0.504888	2	2	138	247	Over	UDP-D-glucose, Dihydroxyacetone phosphate	cpd:C00029,cpd:C00111
map00600	Sphingolipid metabolism	0.504888	2	2	138	247	Over	L-Serine, Phosphoethanolamine	cpd:C00065,cpd:C00346
map00910	Nitrogen metabolism	0.504888	2	2	138	247	Over	Carbamoylphosphate, L-Glutamate	cpd:C00169,cpd:C00025
map04066	HIF-1 signaling pathway	0.504888	2	2	138	247	Over	D-Glucopyranose, L-Lactic acid	cpd:C00031,cpd:C00186
map04971	Gastric acid secretion	0.504888	2	2	138	247	Over	Histamine, Acetylcholine	cpd:C00388,cpd:C01996
map00360	Phenylalanine metabolism	0.519356	7	10	138	247	Over	Succinic acid, Fumaric acid, 2-Hydroxycinnamate, D-Phenylalanine, L-Tyrosine, 3-(2-Hydroxyphenyl)propionic acid, trans-Cinnamic acid	cpd:C00042,cpd:C00122,cpd:C01772,cpd:C02265,cpd:C00082,cpd:C01198,cpd:C00423
map00190	Oxidative phosphorylation	0.632368	3	4	138	247	Over	Succinic acid, Pyrophosphate, Fumaric acid	cpd:C00042,cpd:C00013,cpd:C00122
map00780	Biotin metabolism	0.632368	3	4	138	247	Over	Pimelic acid, Biotin, L-Lysine	cpd:C02656,cpd:C00120,cpd:C00047
map00010	Glycolysis / Gluconeogenesis	0.696755	4	6	138	247	Over	D-Glucopyranose, alpha-D-Glucose, L-Lactic acid, Dihydroxyacetone phosphate	cpd:C00031,cpd:C00267,cpd:C00186,cpd:C00111
map00400	Phenylalanine, tyrosine and tryptophan biosynthesis	0.696755	4	6	138	247	Over	5-Phosphoribosyl 1-pyrophosphate, L-Tryptophan, Anthranilic acid, L-Tyrosine	cpd:C00119,cpd:C00078,cpd:C00108,cpd:C00082
map00730	Thiamine metabolism	0.696755	4	6	138	247	Over	L-Tyrosine, Thiamine, Glycine, L-Cysteine	cpd:C00082,cpd:C00378,cpd:C00037,cpd:C00097
map01100	Metabolic pathways	0.787958	102	180	138	247	Over	D-Glucopyranose, L-Threonine, Hydroxyhydroquinone, 5-Phosphoribosyl 1-pyrophosphate, Pimelic acid, Taurocholic acid, Taurine, L-Asparagine, Sedoheptulose 7-phosphate, dATP, L-Arabinose, Fumaric acid, alpha-D-Glucose, L-Cysteinesulfinic acid, D-Glucosamine 6-phosphate, dADP, Inositol, Homovanillic acid, UDP-D-glucose, O-Phospho-L-serine, UDP-D-glucuronate, UDP-galactose, Ribitol, dCMP, Cholic acid…	cpd:C00031,cpd:C00188,cpd:C02814,cpd:C00119,cpd:C02656,cpd:C05122,cpd:C00245,cpd:C00152,cpd:C05382,cpd:C00131,cpd:C00259;cpd:C11476,cpd:C00122,cpd:C00267,cpd:C00606,cpd:C00352,cpd:C00206,cpd:C00137,cpd:C05582,cpd:C00029,cpd:C01005,cpd:C00167,cpd:C00052,cpd:C00474,cpd:C00239,cpd:C00695,cpd:C00794,cpd:C00357,cpd:C00124,cpd:C06231,cpd:C00270,cpd:C00106,cpd:C00078,cpd:C00213,cpd:C00315,cpd:C00430,cpd…
map00052	Galactose metabolism	1	9	16	138	247	Over	D-Glucopyranose, alpha-D-Glucose, Inositol, UDP-D-glucose, UDP-galactose, Sorbitol, D-Galactose, Dihydroxyacetone phosphate, Dulcitol	cpd:C00031,cpd:C00267,cpd:C00137,cpd:C00029,cpd:C00052,cpd:C00794,cpd:C00124,cpd:C00111,cpd:C01697
map00120	Primary bile acid biosynthesis	1	4	7	138	247	Over	Taurocholic acid, Taurine, Cholic acid, Glycine	cpd:C05122,cpd:C00245,cpd:C00695,cpd:C00037
map00130	Ubiquinone and other terpenoid-quinone biosynthesis	1	3	5	138	247	Over	4-Hydroxyphenyllactate, L-Tyrosine, trans-Cinnamic acid	cpd:C03672,cpd:C00082,cpd:C00423
map00280	Valine, leucine and isoleucine degradation	1	3	5	138	247	Over	L-Leucine, L-Valine, Methylmalonate	cpd:C00123,cpd:C00183,cpd:C02170
map00290	Valine, leucine and isoleucine biosynthesis	1	3	5	138	247	Over	L-Threonine, L-Leucine, L-Valine	cpd:C00188,cpd:C00123,cpd:C00183
map00450	Selenocompound metabolism	1	1	1	138	247	Over	L-Alanine	cpd:C00041
map00515	Mannose type O-glycan biosynthesis	1	1	1	138	247	Over	CTP	cpd:C00063
map00524	Neomycin, kanamycin and gentamicin biosynthesis	1	3	5	138	247	Over	D-Glucopyranose, UDP-D-glucose, L-Glutamate	cpd:C00031,cpd:C00029,cpd:C00025
map00562	Inositol phosphate metabolism	1	3	5	138	247	Over	scyllo-Inositol, Inositol, Dihydroxyacetone phosphate	cpd:C06153,cpd:C00137,cpd:C00111
map00983	Drug metabolism - other enzymes	1	1	1	138	247	Over	6-Methylmercaptopurine	cpd:C16614
map04070	Phosphatidylinositol signaling system	1	1	1	138	247	Over	Inositol	cpd:C00137
map04212	Longevity regulating pathway - worm	1	1	1	138	247	Over	Nicotinamide	cpd:C00153
map04270	Vascular smooth muscle contraction	1	1	1	138	247	Over	Adenosine	cpd:C00212
map04664	Fc epsilon RI signaling pathway	1	1	1	138	247	Over	Histamine	cpd:C00388
map04721	Synaptic vesicle cycle	1	2	3	138	247	Over	Histamine, Acetylcholine	cpd:C00388,cpd:C01996
map04725	Cholinergic synapse	1	1	1	138	247	Over	Acetylcholine	cpd:C01996
map04745	Phototransduction - fly	1	1	1	138	247	Over	Stearic acid	cpd:C01530
map04750	Inflammatory mediator regulation of TRP channels	1	1	1	138	247	Over	Histamine	cpd:C00388
map04810	Regulation of actin cytoskeleton	1	1	1	138	247	Over	Acetylcholine	cpd:C01996
map04910	Insulin signaling pathway	1	1	1	138	247	Over	D-Glucopyranose	cpd:C00031
map04964	Proximal tubule bicarbonate reclamation	1	1	1	138	247	Over	alpha-D-Glucose	cpd:C00267
map04970	Salivary secretion	1	1	1	138	247	Over	Acetylcholine	cpd:C01996
map04972	Pancreatic secretion	1	1	1	138	247	Over	Acetylcholine	cpd:C01996
map05012	Parkinson's disease	1	2	3	138	247	Over	Pyrophosphate, Adenosine	cpd:C00013,cpd:C00212
map05014	Amyotrophic lateral sclerosis (ALS)	1	1	1	138	247	Over	L-Arginine	cpd:C00062
map05132	Salmonella infection	1	1	1	138	247	Over	L-Arginine	cpd:C00062
map05133	Pertussis	1	1	1	138	247	Over	Nicotinic Acid	cpd:C00253
map05142	Chagas disease (American trypanosomiasis)	1	1	1	138	247	Over	L-Arginine	cpd:C00062
map05143	African trypanosomiasis	1	1	1	138	247	Over	L-Tryptophan	cpd:C00078
map05146	Amoebiasis	1	1	1	138	247	Over	L-Arginine	cpd:C00062
map05310	Asthma	1	1	1	138	247	Over	Histamine	cpd:C00388

## Sheet: QY vs QW
MapID	MapTitle	Pvalue	x	y	n	N	EnrichDirect	MetaIDs	kegg_cpd_id
map00970	Aminoacyl-tRNA biosynthesis	0.0138289	14	17	125	247	Over	L-Asparagine, O-Phospho-L-serine, L-Tryptophan, L-Serine, Methionine, L-Leucine, L-Tyrosine, L-Lysine, L-Alanine, L-Aspartic acid, Glycine, L-Arginine, L-Valine, L-Histidine	cpd:C00152,cpd:C01005,cpd:C00078,cpd:C00065,cpd:C00073;cpd:C01733,cpd:C00123,cpd:C00082,cpd:C00047,cpd:C00041,cpd:C00049,cpd:C00037,cpd:C00062,cpd:C00183,cpd:C00135
map00260	Glycine, serine and threonine metabolism	0.0372569	12	15	125	247	Over	O-Phospho-L-serine, Ectoine, L-Tryptophan, Sarcosine, 5-Aminolevulinate, L-allo-Threonine, L-Serine, Betaine, L-Cystathionine, L-Aspartic acid, Creatine, Glycine	cpd:C01005,cpd:C06231,cpd:C00078,cpd:C00213,cpd:C00430,cpd:C05519,cpd:C00065,cpd:C00719,cpd:C02291,cpd:C00049,cpd:C00300,cpd:C00037
map04974	Protein digestion and absorption	0.0372569	12	15	125	247	Over	L-Asparagine, L-Tryptophan, Piperidine, L-Serine, Methionine, L-Leucine, Histamine, L-Lysine, L-Alanine, L-Arginine, L-Valine, L-Histidine	cpd:C00152,cpd:C00078,cpd:C01746,cpd:C00065,cpd:C00073;cpd:C01733,cpd:C00123,cpd:C00388,cpd:C00047,cpd:C00041,cpd:C00062,cpd:C00183,cpd:C00135
map00310	Lysine degradation	0.0424897	10	12	125	247	Over	Glutaric Acid, N6-Acetyl-L-lysine, Pipecolic acid, L-Pipecolate, L-Hydroxylysine, L-2-Aminoadipic acid, L-Saccharopine, L-Lysine, Pipecolinic Acid, Glycine	cpd:C00489,cpd:C02727,cpd:C00408,cpd:C00408,cpd:C16741,cpd:C00956,cpd:C00449,cpd:C00047,cpd:C00408,cpd:C00037
map00330	Arginine and proline metabolism	0.0501173	13	17	125	247	Over	N-Methylhydantoin, Sarcosine, Spermidine, D-Proline, L-Hydroxyproline, cis-4-Hydroxy-D-proline, Creatinine, L-Ornithine, Pyrrole-2-carboxylate, trans-3-Hydroxy-L-proline, 4-Acetamidobutanoate, Creatine, L-Arginine	cpd:C02565,cpd:C00213,cpd:C00315,cpd:C00763,cpd:C01157,cpd:C03440,cpd:C00791,cpd:C00077,cpd:C05942,cpd:C05147,cpd:C02946,cpd:C00300,cpd:C00062
map01230	Biosynthesis of amino acids	0.155231	21	33	125	247	Over	L-Asparagine, Sedoheptulose 7-phosphate, S-Sulfo-L-cysteine, Shikimic Acid, O-Phospho-L-serine, L-Tryptophan, N-Acetyl-L-glutamic acid, L-Serine, Methionine, L-Citrulline, L-Leucine, L-Ornithine, L-2-Aminoadipic acid, L-Cystathionine, L-Saccharopine, L-Lysine, L-Alanine, Glycine, L-Arginine, L-Valine, L-Histidine	cpd:C00152,cpd:C05382,cpd:C05824,cpd:C00493,cpd:C01005,cpd:C00078,cpd:C00624,cpd:C00065,cpd:C00073;cpd:C01733,cpd:C00327,cpd:C00123,cpd:C00077,cpd:C00956,cpd:C02291,cpd:C00449,cpd:C00047,cpd:C00041,cpd:C00037,cpd:C00062,cpd:C00183,cpd:C00135
map00270	Cysteine and methionine metabolism	0.214082	11	16	125	247	Over	S-Sulfo-L-cysteine, L-Homocystine, O-Phospho-L-serine, L-Serine, Methionine, (S)-2-Aminobutanoate, 1-Aminocyclopropane-1-carboxylic acid, O-Acetyl-L-homoserine, L-Cystathionine, L-Alanine, L-Aspartic acid	cpd:C05824,cpd:C01817,cpd:C01005,cpd:C00065,cpd:C00073;cpd:C01733,cpd:C02356,cpd:C01234,cpd:C01077,cpd:C02291,cpd:C00041,cpd:C00049
map05230	Central carbon metabolism in cancer	0.232983	8	11	125	247	Over	L-Asparagine, Methionine, L-Leucine, L-Alanine, L-Arginine, L-Valine, L-Lactic acid, L-Histidine	cpd:C00152,cpd:C00073;cpd:C01733,cpd:C00123,cpd:C00041,cpd:C00062,cpd:C00183,cpd:C00186,cpd:C00135
map00071	Fatty acid degradation	0.247062	3	3	125	247	Over	Hexadecanoic acid, Glutaric Acid, L-Palmitoylcarnitine	cpd:C00249,cpd:C00489,cpd:C02990
map04978	Mineral absorption	0.281275	6	8	125	247	Over	L-Asparagine, L-Tryptophan, Methionine, L-Leucine, L-Alanine, L-Valine	cpd:C00152,cpd:C00078,cpd:C00073;cpd:C01733,cpd:C00123,cpd:C00041,cpd:C00183
map00360	Phenylalanine metabolism	0.333957	7	10	125	247	Over	Succinic acid, 4-Hydroxyphenylacetate, 2-Hydroxycinnamate, D-Phenylalanine, L-Tyrosine, 3-(2-Hydroxyphenyl)propionic acid, trans-Cinnamic acid	cpd:C00042,cpd:C00642;cpd:C13636,cpd:C01772,cpd:C02265,cpd:C00082,cpd:C01198,cpd:C00423
map02010	ABC transporters	0.366514	18	30	125	247	Over	Taurine, L-Arabinose, Xylitol, 2-Aminoethylphosphonate, Spermidine, 5-Aminolevulinate, Maltotriose, Phthalate, L-Serine, Betaine, L-Leucine, L-Ornithine, L-Lysine, Thiamine, L-Alanine, L-Arginine, L-Valine, L-Histidine	cpd:C00245,cpd:C00259;cpd:C11476,cpd:C00379,cpd:C03557,cpd:C00315,cpd:C00430,cpd:C01835,cpd:C01606,cpd:C00065,cpd:C00719,cpd:C00123,cpd:C00077,cpd:C00047,cpd:C00378,cpd:C00041,cpd:C00062,cpd:C00183,cpd:C00135
map00261	Monobactam biosynthesis	0.370075	4	5	125	247	Over	L-Serine, L-Tyrosine, L-Aspartic acid, L-Arginine	cpd:C00065,cpd:C00082,cpd:C00049,cpd:C00062
map00300	Lysine biosynthesis	0.370075	4	5	125	247	Over	L-2-Aminoadipic acid, L-Saccharopine, L-Lysine, L-Aspartic acid	cpd:C00956,cpd:C00449,cpd:C00047,cpd:C00049
map00380	Tryptophan metabolism	0.446622	5	7	125	247	Over	Xanthurenic Acid, L-Tryptophan, Picolinic acid, N-Formylkynurenine, Indole-3-acetamide	cpd:C02470,cpd:C00078,cpd:C10164,cpd:C02700,cpd:C02693
map00440	Phosphonate and phosphinate metabolism	0.498042	2	2	125	247	Over	2-Aminoethylphosphonate, Glycine	cpd:C03557,cpd:C00037
map00472	D-Arginine and D-ornithine metabolism	0.498042	2	2	125	247	Over	L-Ornithine, L-Arginine	cpd:C00077,cpd:C00062
map01212	Fatty acid metabolism	0.498042	2	2	125	247	Over	Hexadecanoic acid, L-Palmitoylcarnitine	cpd:C00249,cpd:C02990
map04971	Gastric acid secretion	0.498042	2	2	125	247	Over	Histamine, Acetylcholine	cpd:C00388,cpd:C01996
map00640	Propanoate metabolism	0.622045	3	4	125	247	Over	Succinic acid, L-Lactic acid, Methylmalonate	cpd:C00042,cpd:C00186,cpd:C02170
map00920	Sulfur metabolism	0.622045	3	4	125	247	Over	Succinic acid, Taurine, L-Serine	cpd:C00042,cpd:C00245,cpd:C00065
map01040	Biosynthesis of unsaturated fatty acids	0.622045	3	4	125	247	Over	Hexadecanoic acid, Erucic acid, Stearic acid	cpd:C00249,cpd:C08316,cpd:C01530
map00410	beta-Alanine metabolism	0.722201	5	8	125	247	Over	Spermidine, Carnosine, Pantothenic acid, L-Aspartic acid, L-Histidine	cpd:C00315,cpd:C00386,cpd:C00864,cpd:C00049,cpd:C00135
map04976	Bile secretion	0.819336	8	14	125	247	Over	Taurocholic acid, Uric Acid, Chenodeoxycholic acid, Fexofenadine, Spermidine, L-Carnitine, Acetylcholine, Metformin	cpd:C05122,cpd:C00366,cpd:C02528,cpd:C06999,cpd:C00315,cpd:C00318,cpd:C01996,cpd:C07151
map00340	Histidine metabolism	1	7	13	125	247	Over	Imidazoleacetic acid, Carnosine, Ergothioneine, Histamine, L-Aspartic acid, 3-Methylhistidine, L-Histidine	cpd:C02835,cpd:C00386,cpd:C05570,cpd:C00388,cpd:C00049,cpd:C01152,cpd:C00135
map00250	Alanine, aspartate and glutamate metabolism	1	6	11	125	247	Over	Oxaloacetate, Succinic acid, L-Asparagine, D-Glucosamine 6-phosphate, L-Alanine, L-Aspartic acid	cpd:C00036,cpd:C00042,cpd:C00152,cpd:C00352,cpd:C00041,cpd:C00049
map01210	2-Oxocarboxylic acid metabolism	1	8	15	125	247	Over	L-Tryptophan, N-Acetyl-L-glutamic acid, Methionine, L-Leucine, L-Ornithine, L-2-Aminoadipic acid, L-Lysine, L-Valine	cpd:C00078,cpd:C00624,cpd:C00073;cpd:C01733,cpd:C00123,cpd:C00077,cpd:C00956,cpd:C00047,cpd:C00183
map00220	Arginine biosynthesis	1	5	9	125	247	Over	N-Acetyl-L-glutamic acid, L-Citrulline, L-Ornithine, L-Aspartic acid, L-Arginine	cpd:C00624,cpd:C00327,cpd:C00077,cpd:C00049,cpd:C00062
map04080	Neuroactive ligand-receptor interaction	1	5	9	125	247	Over	Taurine, UDP, L-Adrenaline, Histamine, Acetylcholine	cpd:C00245,cpd:C00015,cpd:C00788,cpd:C00388,cpd:C01996
map04122	Sulfur relay system	1	2	3	125	247	Over	Thiamine, L-Alanine	cpd:C00378,cpd:C00041
map04721	Synaptic vesicle cycle	1	2	3	125	247	Over	Histamine, Acetylcholine	cpd:C00388,cpd:C01996
map00053	Ascorbate and aldarate metabolism	1	4	7	125	247	Over	Galactaric acid, D-Glucarate, L-Arabinose, UDP-D-glucose	cpd:C00879,cpd:C00818,cpd:C00259;cpd:C11476,cpd:C00029
map00062	Fatty acid elongation	1	1	1	125	247	Over	Hexadecanoic acid	cpd:C00249
map00120	Primary bile acid biosynthesis	1	4	7	125	247	Over	Taurocholic acid, Taurine, Chenodeoxycholic acid, Glycine	cpd:C05122,cpd:C00245,cpd:C02528,cpd:C00037
map00280	Valine, leucine and isoleucine degradation	1	3	5	125	247	Over	L-Leucine, L-Valine, Methylmalonate	cpd:C00123,cpd:C00183,cpd:C02170
map00450	Selenocompound metabolism	1	1	1	125	247	Over	L-Alanine	cpd:C00041
map00515	Mannose type O-glycan biosynthesis	1	1	1	125	247	Over	CTP	cpd:C00063
map00830	Retinol metabolism	1	1	1	125	247	Over	11-cis-Retinol	cpd:C00899
map00860	Porphyrin and chlorophyll metabolism	1	3	5	125	247	Over	5-Aminolevulinate, Porphobilinogen, Glycine	cpd:C00430,cpd:C00931,cpd:C00037
map00983	Drug metabolism - other enzymes	1	1	1	125	247	Over	6-Methylmercaptopurine	cpd:C16614
map01522	Endocrine resistance	1	1	1	125	247	Over	Testosterone	cpd:C00535
map03013	RNA transport	1	1	1	125	247	Over	GDP	cpd:C00035
map04014	Ras signaling pathway	1	1	1	125	247	Over	GDP	cpd:C00035
map04015	Rap1 signaling pathway	1	1	1	125	247	Over	GDP	cpd:C00035
map04144	Endocytosis	1	1	1	125	247	Over	GDP	cpd:C00035
map04261	Adrenergic signaling in cardiomyocytes	1	1	1	125	247	Over	L-Adrenaline	cpd:C00788
map04664	Fc epsilon RI signaling pathway	1	1	1	125	247	Over	Histamine	cpd:C00388
map04725	Cholinergic synapse	1	1	1	125	247	Over	Acetylcholine	cpd:C01996
map04745	Phototransduction - fly	1	1	1	125	247	Over	Stearic acid	cpd:C01530
map04750	Inflammatory mediator regulation of TRP channels	1	1	1	125	247	Over	Histamine	cpd:C00388
map04810	Regulation of actin cytoskeleton	1	1	1	125	247	Over	Acetylcholine	cpd:C01996
map04931	Insulin resistance	1	3	5	125	247	Over	D-Glucosamine 6-phosphate, O-Acetyl-L-carnitine, UDP-N-acetylglucosamine	cpd:C00352,cpd:C02571,cpd:C00043
map04964	Proximal tubule bicarbonate reclamation	1	1	1	125	247	Over	alpha-D-Glucose	cpd:C00267
map04970	Salivary secretion	1	1	1	125	247	Over	Acetylcholine	cpd:C01996
map04972	Pancreatic secretion	1	1	1	125	247	Over	Acetylcholine	cpd:C01996
map05014	Amyotrophic lateral sclerosis (ALS)	1	1	1	125	247	Over	L-Arginine	cpd:C00062
map05132	Salmonella infection	1	1	1	125	247	Over	L-Arginine	cpd:C00062
map05133	Pertussis	1	1	1	125	247	Over	Nicotinic Acid	cpd:C00253
map05142	Chagas disease (American trypanosomiasis)	1	1	1	125	247	Over	L-Arginine	cpd:C00062
map05143	African trypanosomiasis	1	1	1	125	247	Over	L-Tryptophan	cpd:C00078
map05146	Amoebiasis	1	1	1	125	247	Over	L-Arginine	cpd:C00062
map05310	Asthma	1	1	1	125	247	Over	Histamine	cpd:C00388

## Sheet: H vs D
MapID	MapTitle	Pvalue	x	y	n	N	EnrichDirect	MetaIDs	kegg_cpd_id
map05215	Prostate cancer	0.0153056	2	2	31	247	Over	Progesterone; Testosterone	cpd:C00410,cpd:C00535
map00030	Pentose phosphate pathway	0.035826	4	11	31	247	Over	Ribose 1-phosphate; D-Erythrose 4-phosphate; D-Ribose; D-Xylulose 5-phosphate	cpd:C00620,cpd:C00279,cpd:C21057;cpd:C00121,cpd:C00231
map00052	Galactose metabolism	0.0358807	5	16	31	247	Over	Inositol; Sorbitol; alpha-D-Galactose 1-phosphate; Galactinol; Dulcitol	cpd:C00137,cpd:C00794,cpd:C00446,cpd:C01235,cpd:C01697
map05200	Pathways in cancer	0.0422935	2	3	31	247	Over	Progesterone; Testosterone	cpd:C00410,cpd:C00535
map04918	Thyroid hormone synthesis	0.0779639	2	4	31	247	Over	L-Thyroxine; D-Xylulose 5-phosphate	cpd:C01829,cpd:C00231
map00290	Valine, leucine and isoleucine biosynthesis	0.119849	2	5	31	247	Over	Citraconic acid; 3-Methyl-2-oxobutanoic acid	cpd:C02226,cpd:C00141
map00562	Inositol phosphate metabolism	0.119849	2	5	31	247	Over	scyllo-Inositol; Inositol	cpd:C06153,cpd:C00137
map04913	Ovarian steroidogenesis	0.119849	2	5	31	247	Over	Progesterone; Testosterone	cpd:C00410,cpd:C00535
map00591	Linoleic acid metabolism	0.125506	1	1	31	247	Over	Linoleic acid	cpd:C01595
map01522	Endocrine resistance	0.125506	1	1	31	247	Over	Testosterone	cpd:C00535
map03013	RNA transport	0.125506	1	1	31	247	Over	GDP	cpd:C00035
map04014	Ras signaling pathway	0.125506	1	1	31	247	Over	GDP	cpd:C00035
map04015	Rap1 signaling pathway	0.125506	1	1	31	247	Over	GDP	cpd:C00035
map04070	Phosphatidylinositol signaling system	0.125506	1	1	31	247	Over	Inositol	cpd:C00137
map04114	Oocyte meiosis	0.125506	1	1	31	247	Over	Progesterone	cpd:C00410
map04144	Endocytosis	0.125506	1	1	31	247	Over	GDP	cpd:C00035
map04914	Progesterone-mediated oocyte maturation	0.125506	1	1	31	247	Over	Progesterone	cpd:C00410
map04919	Thyroid hormone signaling pathway	0.125506	1	1	31	247	Over	L-Thyroxine	cpd:C01829
map05224	Breast cancer	0.125506	1	1	31	247	Over	Progesterone	cpd:C00410
map05320	Autoimmune thyroid disease	0.125506	1	1	31	247	Over	L-Thyroxine	cpd:C01829
map00140	Steroid hormone biosynthesis	0.16593	2	6	31	247	Over	Progesterone; Testosterone	cpd:C00410,cpd:C00535
map00053	Ascorbate and aldarate metabolism	0.214574	2	7	31	247	Over	Inositol; D-Xylulose 5-phosphate	cpd:C00137,cpd:C00231
map00120	Primary bile acid biosynthesis	0.214574	2	7	31	247	Over	Glycochenodeoxycholic acid; Chenodeoxycholic acid	cpd:C05466,cpd:C02528
map00040	Pentose and glucuronate interconversions	0.314571	2	9	31	247	Over	L-Arabinitol; D-Xylulose 5-phosphate	cpd:C00532,cpd:C00231
map04977	Vitamin digestion and absorption	0.314571	2	9	31	247	Over	Riboflavin-5-phosphate; Biotin	cpd:C00061,cpd:C00120
map00740	Riboflavin metabolism	0.332413	1	3	31	247	Over	Riboflavin-5-phosphate	cpd:C00061
map00750	Vitamin B6 metabolism	0.332413	1	3	31	247	Over	D-Erythrose 4-phosphate	cpd:C00279
map04917	Prolactin signaling pathway	0.332413	1	3	31	247	Over	Progesterone	cpd:C00410
map04927	Cortisol synthesis and secretion	0.332413	1	3	31	247	Over	Progesterone	cpd:C00410
map04934	Cushing's syndrome	0.332413	1	3	31	247	Over	Progesterone	cpd:C00410
map04979	Cholesterol metabolism	0.332413	1	3	31	247	Over	Glycochenodeoxycholic acid	cpd:C05466
map04976	Bile secretion	0.394617	3	14	31	247	Over	Glycochenodeoxycholic acid; Chenodeoxycholic acid; L-Thyroxine	cpd:C05466,cpd:C02528,cpd:C01829
map01100	Metabolic pathways	0.409593	25	180	31	247	Over	Riboflavin-5-phosphate; D-Erythrose 4-phosphate; L-Arabinitol; Inositol; Linoleic acid; GDP; Citraconic acid; D-Arabinose 5-phosphate; Chenodeoxycholic acid; Sorbitol; 3-Methyl-2-oxobutanoic acid; Hydroxypyruvic acid; alpha-D-Galactose 1-phosphate; S-Methyl-5'-thioadenosine; Cytidine; Progesterone; Testosterone; Anserine; UDP-N-acetylglucosamine; dAMP; Biotin; L-Thyroxine; 5'-Deoxy-5'-(methylthio…	cpd:C00061,cpd:C00279,cpd:C00532,cpd:C00137,cpd:C01595,cpd:C00035,cpd:C02226,cpd:C01112,cpd:C02528,cpd:C00794,cpd:C00141,cpd:C00168,cpd:C00446,cpd:C00170,cpd:C00475,cpd:C00410,cpd:C00535,cpd:C01262,cpd:C00043,cpd:C00360,cpd:C00120,cpd:C01829,cpd:C00170,cpd:C00231,cpd:C01697
map00190	Oxidative phosphorylation	0.417229	1	4	31	247	Over	Riboflavin-5-phosphate	cpd:C00061
map00660	C5-Branched dibasic acid metabolism	0.417229	1	4	31	247	Over	Citraconic acid	cpd:C02226
map00780	Biotin metabolism	0.417229	1	4	31	247	Over	Biotin	cpd:C00120
map01040	Biosynthesis of unsaturated fatty acids	0.417229	1	4	31	247	Over	Linoleic acid	cpd:C01595
map04925	Aldosterone synthesis and secretion	0.417229	1	4	31	247	Over	Progesterone	cpd:C00410
map00280	Valine, leucine and isoleucine degradation	0.491575	1	5	31	247	Over	3-Methyl-2-oxobutanoic acid	cpd:C00141
map00524	Neomycin, kanamycin and gentamicin biosynthesis	0.491575	1	5	31	247	Over	UDP-N-acetylglucosamine	cpd:C00043
map04931	Insulin resistance	0.491575	1	5	31	247	Over	UDP-N-acetylglucosamine	cpd:C00043
map00400	Phenylalanine, tyrosine and tryptophan biosynthesis	0.556704	1	6	31	247	Over	D-Erythrose 4-phosphate	cpd:C00279
map00770	Pantothenate and CoA biosynthesis	0.556704	1	6	31	247	Over	3-Methyl-2-oxobutanoic acid	cpd:C00141
map00340	Histidine metabolism	0.670323	2	13	31	247	Over	Ergothioneine; Anserine	cpd:C05570,cpd:C01262
map00520	Amino sugar and nucleotide sugar metabolism	0.690481	2	14	31	247	Over	alpha-D-Galactose 1-phosphate; UDP-N-acetylglucosamine	cpd:C00446,cpd:C00043
map00230	Purine metabolism	0.734227	3	21	31	247	Over	Ribose 1-phosphate; GDP; dAMP	cpd:C00620,cpd:C00035,cpd:C00360
map01200	Carbon metabolism	0.734227	3	21	31	247	Over	D-Erythrose 4-phosphate; Hydroxypyruvic acid; D-Xylulose 5-phosphate	cpd:C00279,cpd:C00168,cpd:C00231
map02010	ABC transporters	0.776381	4	30	31	247	Over	Inositol; Sorbitol; D-Ribose; Biotin	cpd:C00137,cpd:C00794,cpd:C21057;cpd:C00121,cpd:C00120

[truncated: 2 more sheets: Q vs D, Q vs H]
